# Supplementary material for: Vector analysis as a fast and easy method to compare gene expression responses between different experimental backgrounds
Source: BMC Bioinformatics. 2005 Jul 19;6:181. doi: 10.1186/1471-2105-6-181 (PMC1190156; doi:10.1186/1471-2105-6-181)
Supplement: Additional File 6 — Output generated by vector analysis script on a set of simulated expression data with known response type for each gene. [file 1471-2105-6-181-S6.txt]

	0	0	0	1	1	1	Length	Vsum - 0	Vsum - 1	Vrep - 0	Vrep - 1	Vsum length	Angle	p-value	Class
UNCHANGED-UNCHANGED1	-0.4326	-1.6656	0.1253	0.2877	-1.1465	1.1909	1.27071533881666	-3.53713505832196	1.66014666757248	-1.15031613427964	0.539898382586833	3.90735350060144	154.857088884725	0.53382	0 down, 1 up
UNCHANGED-UNCHANGED2	1.1892	-0.0376	0.3273	0.1746	-0.1867	0.7258	0.715408974173426	4.53319661494375	2.39384974634806	0.632620195130466	0.334068389766174	5.12644010574864	27.8372357526726	0.36977	0 up, 1 up
UNCHANGED-UNCHANGED3	-0.5883	2.1832	-0.1364	0.1139	1.0668	0.0593	1.17897364725981	-1.37436539071577	3.71591199883232	-0.408977681223734	1.10576494662923	3.96192910212479	110.297393177048	0.52458	0 unchanged, 1 up
UNCHANGED-UNCHANGED4	-0.0956	-0.8323	0.2944	-1.3362	0.7143	1.6236	1.33034611288844	-1.23189902044838	2.61626066279762	-0.566727666676186	1.20359483710306	2.89178060237701	115.213987176045	0.74675	0 down, 1 up
UNCHANGED-UNCHANGED5	-0.6918	0.858	1.254	-1.5937	-1.441	0.5711	1.56297058374491	2.40083833879242	-3.49358473257215	0.88521720472447	-1.28812559407524	4.23900448368208	-55.5026280083487	0.48279	0 up, 1 down
UNCHANGED-UNCHANGED6	-0.3999	0.69	0.8156	0.7119	1.2902	0.6686	1.11391863157798	2.64768085129475	7.11782892052825	0.388356149460939	1.04402788226772	7.59432040621287	69.5958702868587	0.12868	0 unchanged, 1 up
UNCHANGED-UNCHANGED7	1.1908	-1.2025	-0.0198	-0.1567	-1.6041	0.2573	1.20939178169188	-0.218769771444943	-2.43731302484215	-0.10811863579942	-1.20454922780961	2.44711156140526	-95.1290434143286	0.84574	0 unchanged, 1 down
UNCHANGED-UNCHANGED8	-1.0565	1.4151	-0.8051	0.5287	0.2193	-0.9219	1.25730110997442	-2.32254565845187	0.00906768945214073	-1.2572915276892	0.00490872120528844	2.32256335943406	179.776306789093	0.86819	0 down, 1 unchanged
UNCHANGED-UNCHANGED9	-2.1707	-0.0592	-1.0106	0.6145	0.5077	1.6924	1.59384248963227	-5.23192413623618	5.93007170734906	-1.05446491418131	1.19517263460882	7.90814647193844	131.420992325677	0.09983	0 down, 1 up
UNCHANGED-UNCHANGED10	0.5913	-0.6436	0.3803	-1.0091	-0.0195	-0.0482	0.74257319715301	2.31064233356429	-3.03777133953022	0.449557353714018	-0.591027189604415	3.81669001949735	-52.7420257403908	0.54909	0 up, 1 down
UNCHANGED-UNCHANGED11	0	-0.3179	1.095	-1.874	0.4282	0.8956	1.26033831292531	1.11203877280365	1.89328314104641	0.63831005917846	1.08674418856463	2.19571202218989	59.5717280821238	0.8891	0 up, 1 up
UNCHANGED-UNCHANGED12	0.731	0.5779	0.0403	0.6771	0.5689	-0.2556	0.726388521169455	5.0289511053043	3.02925729764137	0.622223235821072	0.374804653774608	5.87083886636781	31.0632311186955	0.2868	0 up, 1 up
UNCHANGED-UNCHANGED13	-0.3775	-0.2959	-1.4751	-0.234	0.1184	0.3148	0.771222545684434	-7.93225116068463	1.02474942798466	-0.764866350636525	0.0988113386001061	7.99816978229004	172.638859471307	0.09089	0 down, 1 unchanged
UNCHANGED-UNCHANGED14	1.4435	-0.351	0.6232	0.799	0.9409	-0.9921	1.26303052579281	3.15067460176193	2.14909971364609	1.04340968317098	0.711717881010091	3.81384058730585	34.2982032098576	0.54954	0 up, 1 up
UNCHANGED-UNCHANGED15	0.212	0.2379	-1.0078	-0.742	1.0823	-0.1315	0.892210383822962	0.233589491660569	-0.957056417037429	0.211552469041181	-0.86676693628916	0.985150260623609	-76.2839365058943	0.99348	0 unchanged, 1 down
UNCHANGED-UNCHANGED16	0.3899	0.088	-0.6355	-0.5596	0.4437	-0.9499	0.781890287223543	-0.0728597855297586	-2.91665546535648	-0.0195259922338324	-0.781646439819052	2.91756536378215	-91.4309849866367	0.74036	0 unchanged, 1 down
UNCHANGED-UNCHANGED17	0.7812	0.569	-0.8217	-0.2656	-1.1878	-2.2023	1.49573561742233	1.54888458344115	-6.45976335932009	0.348753686518246	-1.45450881859331	6.64285978410173	-76.5165001938328	0.21269	0 unchanged, 1 down
UNCHANGED-UNCHANGED18	0.9863	-0.5186	0.3274	0.2341	0.0215	-1.0039	0.823563977624594	2.425366852425	-1.19975748835796	0.738184947402331	-0.365158333698494	2.70588661989244	-26.3202455390119	0.79075	0 up, 1 down
UNCHANGED-UNCHANGED19	-0.9471	-0.3744	-1.1859	-1.0559	1.4725	0.0557	1.31131769730471	-6.14966742112156	0.489909682671901	-1.30717631292224	0.104135441611112	6.16915074281539	175.445184346517	0.25783	0 down, 1 unchanged
UNCHANGED-UNCHANGED20	-1.2173	-0.0412	-1.1283	-1.3493	-0.2611	0.9535	1.28571222043572	-5.0439475940191	-1.67094032777398	-1.22048478787676	-0.40431769234005	5.31351568268999	-161.671189628775	0.3479	0 down, 1 unchanged
UNCHANGED-UP1	0.1286	0.6565	-1.1678	1.5394	1.7376	0.7868	1.56377949231291	-0.286770531287016	7.78925751117422	-0.0575333740623945	1.56272077206628	7.79453461811535	92.1084581642338	0.11078	0 unchanged, 1 up
UNCHANGED-UP2	-1.3194	0.9312	0.0112	1.3549	2.8057	2.2316	2.33274666041571	-0.348367077314263	8.17820650440078	-0.0992779843717823	2.33063314648611	8.18562283819501	92.4391538518309	0.07135	0 unchanged, 1 up
UNCHANGED-UP3	-0.9898	1.3396	0.2895	3.4789	3.138	1.3159	2.840140742716	0.679423127190426	8.23731803441289	0.233465157155677	2.83052883024174	8.26529032677166	85.2848538211503	0.06303	0 unchanged, 1 up
UNCHANGED-UP4	-1.2919	-0.0729	-0.3306	1.1564	2.4978	3.4885	2.51547477411927	-2.16520185769227	8.43868829295744	-0.625170865587606	2.43654975899341	8.71203530699061	104.390540318387	0.01872	0 unchanged, 1 up
UNCHANGED-UP5	-0.5465	-0.8468	-0.2463	2.663	1.1458	0.7987	1.66900792530182	-3.41801430271343	8.07981740263627	-0.650252531679332	1.53712689774296	8.77304229064796	112.929875087278	0.01333	0 down, 1 up
UNCHANGED-UP6	-0.1199	-0.0653	0.4853	1.4045	1.8503	1.5652	1.63279763968261	0.526934145411031	8.85638383674027	0.0969761497535742	1.62991526115073	8.87204566361527	86.5950490147094	0.00582	0 unchanged, 1 up
UNCHANGED-UP7	-0.0793	1.5352	-0.6065	0.6526	2.4694	1.0964	1.70848726839602	0.633862227168326	7.38991081228042	0.146007672870852	1.70223691234038	7.41704544522209	85.0975110081974	0.14508	0 unchanged, 1 up
UNCHANGED-UP8	0.0359	-0.6275	0.5354	2.5529	1.7963	-0.0543	1.62192939705693	0.506583524325837	4.83061247779448	0.169163143283618	1.61308363081145	4.85710240552349	84.0133073004146	0.40271	0 unchanged, 1 up
UNCHANGED-UP9	0.1326	1.5929	1.0184	0.4196	1.9213	1.3183	1.64926052242047	4.85017187454891	6.66413723930919	0.970509848085439	1.33348074811143	8.2422625751072	53.9528003729722	0.06541	0 up, 1 up
UNCHANGED-UP10	-1.0246	-1.2344	0.2888	1.5707	2.0558	1.6321	1.98575824503662	-2.76582548559976	7.97913192214956	-0.650364211547711	1.8762361791813	8.44490004960741	109.117972569889	0.0443	0 unchanged, 1 up
UNCHANGED-DOWN1	-0.465	0.371	0.7283	0.1122	-3.3573	-3.0226	2.33531685371455	1.36208795512516	-5.23856687973735	0.587669251550187	-2.26016584746024	5.41275036843361	-75.4251633158496	0.33654	0 unchanged, 1 down
UNCHANGED-DOWN2	1.0378	-0.3898	-1.3813	-1.6845	-0.4468	-1.2921	1.5509865185091	-1.41827836269473	-6.47581880025095	-0.331818972255875	-1.51507602127683	6.62930936431328	-102.353381531237	0.21409	0 unchanged, 1 down
UNCHANGED-DOWN3	1.9574	0.5045	1.8645	-2.3398	-3.1398	-2.2111	3.00899295532654	4.2038224388606	-7.71054490685508	1.44035319350203	-2.64185943667964	8.78206273366894	-61.400590661346	0.01262	0 up, 1 down
UNCHANGED-DOWN4	1.1902	-1.1162	0.6353	-2.6014	-1.4488	-3.0998	2.60383821959159	0.905461655523429	-8.13450103318567	0.28805749267632	-2.58785555136273	8.18473993896703	-83.6484799980652	0.07145	0 unchanged, 1 down
UNCHANGED-DOWN5	0.086	-2.0046	-0.4931	-1.538	-2.321	-0.7634	1.91849439599656	-3.23244909235737	-7.48330946376962	-0.760762602556785	-1.76121009820556	8.15160399340068	-113.36214680582	0.0749	0 down, 1 down
UNCHANGED-DOWN6	-0.6313	-2.3252	-1.2316	-0.9444	-2.1132	-1.6208	2.1778262824585	-5.59392157629918	-6.61072793450376	-1.40678350844421	-1.66249435395624	8.65988928484735	-130.237513456186	0.0233	0 down, 1 down
UNCHANGED-DOWN7	0.9442	-2.1204	-0.6447	-2.7043	-3.0181	-2.1821	2.96817683852582	-1.58760140811611	-8.04831832940237	-0.574429750557674	-2.91206184797566	8.20340820406046	-101.158833297383	0.06932	0 unchanged, 1 down
UNCHANGED-DOWN8	1.521	-0.0384	1.2274	-2.6962	-1.9925	-2.7829	2.73227255752698	2.87275035448054	-8.2194614741415	0.901471992462773	-2.57927539735877	8.70702254068889	-70.7351775544255	0.01916	0 unchanged, 1 down
UNCHANGED-DOWN9	0.5869	-0.2512	0.4801	-1.3318	-2.0783	-1.1108	1.57974172765034	1.57721573849059	-8.54545111596708	0.286726752211349	-1.55350304011483	8.68978390186577	-79.5427234074193	0.02075	0 unchanged, 1 down
UNCHANGED-DOWN10	2.3093	0.5246	-0.0118	-1.0869	-1.9441	-3.1071	2.43911993946958	3.10727460408022	-7.72449028867407	0.910278768036808	-2.26289607440984	8.32603781428969	-68.0869146268886	0.0567	0 unchanged, 1 down
DOWN-UNCHANGED1	-1.5145	-2.005	-2.2762	1.2765	1.8634	-0.5226	2.33965624787235	-7.50499681130064	2.95871043892174	-2.17661849523277	0.858092818067336	8.06715219882564	158.484050716526	0.08367	0 down, 1 unchanged
DOWN-UNCHANGED2	-1.8966	-2.8076	-1.3196	-2.3646	0.9901	0.2189	2.47100595272484	-7.48420513965305	-0.545945739367059	-2.4644577459132	-0.179773293372585	7.50409110570642	-175.827869521862	0.13692	0 down, 1 unchanged
DOWN-UNCHANGED3	-1.7383	-0.7866	-2.2747	-0.1331	-1.2705	-1.6636	2.01522452367136	-7.14524104367409	-4.41531090892898	-1.71432649955621	-1.05934627659033	8.3993714047369	-148.286534727218	0.04907	0 down, 1 down
DOWN-UNCHANGED4	-2.7036	-1.7191	-2.5412	-1.3335	1.0727	-0.7121	2.56100048460872	-8.1254563758064	-1.14007807375805	-2.53615782489124	-0.35584683419846	8.20504840506117	-172.013002666164	0.06914	0 down, 1 unchanged
DOWN-UNCHANGED5	-2.0113	-2.0008	-2.2494	0.3966	-0.264	-1.664	2.29956654703148	-8.26619908357475	-1.68757753879925	-2.2530926893722	-0.459977866123811	8.43670345803097	-168.461399305191	0.04513	0 down, 1 unchanged
DOWN-UNCHANGED6	-3.029	-1.7569	-3.2566	-0.3472	-0.9414	-1.1746	2.83266183626071	-8.47028859874072	-2.71719291482638	-2.69727547081888	-0.865261875461205	8.89544413069633	-162.214223177298	0.00443	0 down, 1 unchanged
DOWN-UNCHANGED7	-3.0211	-2.4017	-1.8263	-0.1161	1.0641	-0.2454	2.49881955336911	-8.70022944308366	0.774819789748216	-2.48896876753867	0.221661080293379	8.734663019767	174.910813151032	0.01663	0 down, 1 unchanged
DOWN-UNCHANGED8	-3.5175	-1.9903	-1.9286	0.3165	0.4998	1.2781	2.61335113419807	-8.51322394793494	2.47797255558772	-2.50921689700233	0.730366150921825	8.86652863154115	163.771130016126	0.00618	0 down, 1 unchanged
DOWN-UNCHANGED9	-2.5478	-1.7392	-2.0132	-0.5803	2.1363	-0.2576	2.43392633056254	-7.94399769846229	0.956191248271958	-2.41648415239832	0.290863754726215	8.00133745922805	173.136526323726	0.09063	0 down, 1 unchanged
DOWN-UNCHANGED10	-3.4095	-0.2299	-1.6745	-1.119	0.6204	1.2698	2.18754048061107	-6.16393654420824	1.55438481168518	-2.12113650676218	0.534895572979265	6.35690379538839	165.846580301814	0.23958	0 down, 1 unchanged
DOWN-UP1	-2.896	-1.8648	-2.139	0.8366	3.1837	1.9846	3.14843606446861	-6.78312670988987	5.45798039179065	-2.45295273564046	1.97374581158785	8.70634009900788	141.178425869784	0.01921	0 down, 1 up
DOWN-UP2	-1.4638	-2.7164	-2.6556	2.3144	2.1068	3.8482	3.63618790628966	-5.69397778139086	6.78097860322427	-2.33827505628031	2.78466016796026	8.85454989213784	130.020130645232	0.00713	0 down, 1 up
DOWN-UP3	-2.2751	0.2126	-0.4915	0.0549	0.3195	1.4265	1.32152086138591	-3.32560026434234	4.36752986204198	-0.800587758920312	1.05141648614862	5.48952950752816	127.286999151678	0.32868	0 down, 1 up
DOWN-UP4	-2.1858	-1.9911	-1.1631	1.2777	1.2785	1.7988	2.32316761924093	-6.81285242643139	5.71466775129299	-1.77990616168668	1.49299760303872	8.89226549828559	140.00984315705	0.00456	0 down, 1 up
DOWN-UP5	-2.0205	-1.7211	-0.9417	2.6217	0.2494	2.6973	2.60084508140664	-5.91313045193867	5.67855570558245	-1.87590750755517	1.80148998347903	8.19823802063879	136.159305779171	0.06996	0 down, 1 up
DOWN-UP6	-1.1885	-1.3637	-0.6899	2.3271	1.327	1.8507	2.15452672134991	-4.5726550835912	7.62516195118414	-1.1080596944169	1.8477524473315	8.89113430869643	120.950262020675	0.00463	0 down, 1 up
DOWN-UP7	-4.449	-1.5267	-1.8831	1.4089	1.3453	0.9193	2.94596991490147	-7.74471048652341	4.26792902657615	-2.58013182748044	1.42185037620947	8.84283657521482	151.141867418601	0.00797	0 down, 1 up
DOWN-UP8	-2.0477	-1.6207	-2.3304	1.5001	1.964	1.8252	2.67706841044762	-6.70201890730097	5.94918461527056	-2.00207663440519	1.77718440916674	8.96157659234086	138.405480086375	0.00093	0 down, 1 up
DOWN-UP9	-2.9573	-0.7075	-1.5591	3.2809	1.5023	0.8813	2.72838052352822	-5.80216839441208	6.23248392134932	-1.85908510038411	1.99696341245851	8.5152224813561	132.952183116122	0.03743	0 down, 1 up
DOWN-UP10	-1.1924	-1.9588	-2.7562	1.9109	-0.0089	3.0839	2.81623082574481	-6.63012978918463	4.62364643006456	-2.30999792271216	1.61092074942897	8.08311371512749	145.109279377805	0.08191	0 down, 1 up
DOWN-DOWN1	-2.9812	-2.6885	-0.6605	-2.9092	-2.4129	-2.5062	3.46903857249376	-5.15311839683511	-6.96192992291106	-2.06386722452306	-2.78831144189258	8.66158746785628	-126.508301860353	0.02314	0 down, 1 down
DOWN-DOWN2	-0.3803	-1.9191	-3.0811	-3.1245	-0.2643	-0.0625	2.45361070520903	-7.1405221123855	-3.56440405413231	-2.19529593328676	-1.09584727859814	7.9807288074825	-153.472558575865	0.09278	0 down, 1 down
DOWN-DOWN3	-0.3649	-3.2559	-2.2135	-2.1989	-1.6925	-2.5723	3.06736342825059	-5.17166551782414	-6.66512833933586	-1.88038595182626	-2.42339989955097	8.43623494267847	-127.808919165196	0.04517	0 down, 1 down
DOWN-DOWN4	-2.9776	-2.4468	-0.9179	0.3726	-1.7707	-2.2666	2.71871247776986	-6.94193879861672	-3.5465189591672	-2.42105958519059	-1.23687833748446	7.79540319749226	-152.938280547296	0.1107	0 down, 1 down
DOWN-DOWN5	-1.2983	-2.4876	-0.1375	-0.8931	-3.2276	-2.6699	2.79982311352657	-4.11387079276275	-7.24154152935349	-1.38297594408854	-2.43441717975987	8.32849666031617	-119.600614028495	0.05648	0 down, 1 down
DOWN-DOWN6	-0.6591	-1.6119	-1.6069	-3.7073	-1.7721	-1.3144	2.68369195519671	-4.66195991131821	-7.3959771136573	-1.43105695013474	-2.27030361754955	8.74267394339287	-122.224758595497	0.01596	0 down, 1 down
DOWN-DOWN7	-2.6368	-3.0026	-2.1856	-3.054	-2.0715	-1.7208	3.49739362846756	-6.76260125049079	-5.81912020508017	-2.65103570532265	-2.28117774001719	8.92159938768334	-139.288482833652	0.00267	0 down, 1 down
DOWN-DOWN8	-0.6267	-1.8202	-2.542	-0.3658	-1.1748	-1.7692	2.10677812829311	-6.92421432991802	-4.8985254357234	-1.71989999281742	-1.21674076801958	8.48176252503401	-144.722557547882	0.04048	0 down, 1 down
DOWN-DOWN9	-1.3284	-2.5081	-1.1436	-1.7315	-1.375	-3.0473	2.710171339641	-5.5803386818271	-6.7897449711727	-1.72081379118858	-2.09375943849017	8.78867547344086	-129.416016165962	0.01211	0 down, 1 down
DOWN-DOWN10	-0.4643	-1.5656	-3.9171	-1.5301	-0.7256	-1.3615	2.46938556921383	-6.38846544356317	-5.39566631359112	-1.8865443826309	-1.59336605392651	8.3621591524691	-139.815729188521	0.05282	0 down, 1 down
UP-UNCHANGED1	3.3808	3.3198	1.0906	-2.3056	1.7887	0.3908	3.14220973213021	7.2878703360874	0.327050161794499	3.13905053091913	0.140867899218055	7.29520498985138	2.56947906013557	0.15537	0 up, 1 unchanged
UP-UNCHANGED2	2.0203	1.594	0.4651	0.2214	-1.3745	-0.8393	1.67832108779056	7.08512484220471	-3.21068180534991	1.52868518032683	-0.692736092008805	7.77865487631579	-24.3780426550943	0.11206	0 up, 1 down
UP-UNCHANGED3	1.7914	2.7559	2.3757	-1.3454	1.4819	0.0327	2.57944573303618	8.06779521504591	0.152113684353595	2.57898737223754	0.048625338228818	8.0692290960714	1.0801513120375	0.08344	0 up, 1 unchanged
UP-UNCHANGED4	3.8705	0.791	1.2174	-0.7673	-0.1072	-0.9771	2.13214270022513	7.91003820205131	-3.3215812734525	1.96585373443693	-0.825500810976993	8.57913786543039	-22.7784971520135	0.03111	0 up, 1 down
UP-UNCHANGED5	1.036	-0.3792	1.1618	0.2573	-0.1838	-0.1676	0.889264839876025	3.25411910029956	-0.455107771272981	0.88069351096658	-0.123170187874709	3.28578973800934	-7.96151289819593	0.64897	0 up, 1 unchanged
UP-UNCHANGED6	1.883	2.1685	1.4988	-0.7051	0.5082	-0.4209	1.93364096568296	8.59882729154709	-0.954783217308074	1.92183004868766	-0.213393177324207	8.6516727736264	-6.33596585388467	0.02403	0 up, 1 unchanged
UP-UNCHANGED7	2.2291	1.0405	1.854	0.7445	-0.8905	0.1391	1.84406261972187	8.26596660668174	0.0867773608214157	1.84396100997836	0.0193581800553329	8.26642209502568	0.601477616016347	0.06295	0 up, 1 unchanged
UP-UNCHANGED8	1.7639	1.9245	1.6414	-2.0776	-0.1435	1.3933	2.25878904954466	7.29392492816855	-0.669720624703643	2.24932722393035	-0.206530893642169	7.32460692275783	-5.2461291854102	0.15286	0 up, 1 unchanged
UP-UNCHANGED9	2.6518	1.6229	1.3386	0.249	-0.3835	-0.5285	1.91736035064784	8.75311148668967	-1.09282599108223	1.90258936102446	-0.237538286499124	8.8210673586139	-7.11655418843573	0.00963	0 up, 1 unchanged
UP-UNCHANGED10	2.0554	3.2538	-0.52	0.5849	-1.0081	0.9443	2.19817739635295	4.0629078494794	1.14510536899498	2.11574977720192	0.59631094749892	4.22119491370186	15.7401610037497	0.48546	0 up, 1 unchanged
UP-UP1	-0.424	1.7762	2.0581	1.5754	1.7971	0.4869	2.03391505973707	3.78973260130863	5.82799096117293	1.1087764219289	1.70511739079742	6.95180205651275	56.9655010559268	0.18543	0 up, 1 up
UP-UP2	0.8736	1.185	2.3666	1.4139	3.5374	2.1401	2.8713898025224	4.74393475046253	7.35159796961028	1.55688194737276	2.41267444964595	8.74933766769943	57.1661297904745	0.01541	0 up, 1 up
UP-UP3	0.1372	1.5458	1.3479	2.1033	1.7794	1.721	2.201773484968	3.89766505099239	7.72276851577896	0.992043531774581	1.96561850575648	8.65060381696182	63.2200178551625	0.02408	0 up, 1 up
UP-UP4	1.2663	1.9355	0.556	2.6123	0.6765	1.3384	2.0924102124924	5.59407059702909	6.47378974747853	1.36807093072615	1.58321269128458	8.55590904224113	49.1693550289975	0.03332	0 up, 1 up
UP-UP5	1.8539	2.2481	1.9234	3.7382	3.622	2.6264	3.89988541348106	4.68696301712505	7.64851986926144	2.03766683571371	3.32520978359484	8.97036668784421	58.5003049048632	0.00064	0 up, 1 up
UP-UP6	2.0918	1.1924	1.5387	0.594	1.6255	1.5291	2.08431320020021	6.99006024792675	5.30894582694812	1.65985166334969	1.26065616732086	8.77757643447869	37.2166448135392	0.01294	0 up, 1 up
UP-UP7	3.7513	2.7532	2.065	1.7072	2.0828	2.7662	3.63689133455437	7.0151110317422	5.48084846841577	2.86590094866249	2.23910480590172	8.90233018492386	38.000218340343	0.00401	0 up, 1 up
UP-UP8	4.2368	2.3269	2.8633	2.6794	2.5548	3.0016	4.20690114727425	6.62580813338455	5.98625206045652	3.1215654853884	2.82025640383446	8.92953230307975	42.0970244551732	0.00222	0 up, 1 up
UP-UP9	3.2594	2.0442	1.6859	2.2267	2.9967	3.2159	3.69745059536871	5.60820386972078	6.90441770530406	2.33117555045573	2.86997586368768	8.89510733457822	50.9143173176593	0.00445	0 up, 1 up
UP-UP10	1.4573	2.9122	1.8279	1.664	2.5415	2.9321	3.20282195324316	5.78012377841059	6.71204784839757	2.08997870565626	2.42694406076443	8.85784495308684	49.266399325831	0.00689	0 up, 1 up
UP-DOWN1	1.4297	0.5014	1.9497	-1.447	-1.9165	-0.4225	1.91566288496663	6.09849010611395	-5.86174091008921	1.38112113113465	-1.32750469301317	8.45881717921502	-43.8659952769159	0.04275	0 up, 1 down
UP-DOWN2	1.6692	2.7952	1.2152	-3.2631	-1.3333	-3.3926	3.36239861764633	5.22705941607242	-6.99106862029102	2.01343287609204	-2.69291895856925	8.72910021667578	-53.2153896059704	0.01711	0 up, 1 down
UP-DOWN3	0.6994	1.395	0.5114	-1.4415	-2.2774	-3.2937	2.53357038679911	3.25244249447162	-8.23228797600054	0.930949273826862	-2.35633451666495	8.85149408290193	-68.4418335932269	0.00734	0 unchanged, 1 down
UP-DOWN4	1.1116	1.0135	1.9284	-4.4146	-2.6943	-3.3914	3.77951426391718	3.27581292726865	-8.31200352582722	1.38579266803187	-3.51629161936016	8.9342236902724	-68.4902879979502	0.002	0 unchanged, 1 down
UP-DOWN5	2.3296	2.5985	2.1472	-2.1014	-4.635	-1.9719	3.81360001210299	5.88963283528632	-6.5981717388996	2.53953578261568	-2.84504886796809	8.84441322137858	-48.2473930270586	0.00785	0 up, 1 down
UP-DOWN6	1.1237	1.7345	1.6724	-3.1582	-1.4199	-1.7602	2.64029581799841	5.3700240381964	-7.04732661643365	1.6002525877998	-2.10008420349755	8.86013378056456	-52.6927991318392	0.00671	0 up, 1 down
UP-DOWN7	1.6491	2.8921	3.5783	-3.1082	-2.0259	-3.1106	3.91873585159092	6.12941125238613	-6.38513482400147	2.71377599257092	-2.82699673446746	8.8509676884256	-46.1706251657809	0.00737	0 up, 1 down
UP-DOWN8	2.7508	2.5002	1.4827	-2.5592	-2.7534	-1.0742	3.17070387152961	6.44549633123887	-5.93515208432533	2.3324642511707	-2.14778340573336	8.76187498313489	-42.6395398968622	0.0143	0 up, 1 down
UP-DOWN9	1.7515	1.8502	0.7416	-1.6874	0.6903	-1.7103	2.05352495940551	6.3082288359868	-3.18048547435367	1.83365214825936	-0.924491513257543	7.06464711785026	-26.7563469996252	0.17544	0 up, 1 down
UP-DOWN10	0.5772	2.2468	0.5642	-1.8514	-3.6931	-1.2808	2.66371629700036	3.86881749542942	-7.70011651706541	1.19588680558201	-2.38017630841502	8.61739770402436	-63.3233892272739	0.02729	0 up, 1 down
