# Supplementary material for: Vector analysis as a fast and easy method to compare gene expression responses between different experimental backgrounds
Source: BMC Bioinformatics. 2005 Jul 19;6:181. doi: 10.1186/1471-2105-6-181 (PMC1190156; doi:10.1186/1471-2105-6-181)
Supplement: Additional File 1 — Excel file demonstrating the manual performance of vector analysis [file 1471-2105-6-181-S1.xls]

## Sheet: VECTOR ANALYSIS
Gene description	0	0	1	1		Vector length	Vsum - 0	Vsum - 1	Vrep - 0	Vrep - 1	Vsum length	Angle
retrotransposon like protein; protein id: At4g16020.1	0.0474639	0.0837676	-0.0350135	0.03554		0.0750155	3.44842	0.0106548	0.0750152	0.00023178	3.44843	0.17703	0 specific up		0 specific up	162
cysteine-tRNA ligase-like protein; protein id: At3g56300.1	0.131115	0.0337379	-0.0654013	0.0666161		0.110463	2.69665	0.00999671	0.110462	0.000409492	2.69667	0.212399	0 specific up		0 specific down	189
hypothetical protein; protein id: At1g26280.1	0.0702086	0.127336	0.025211	-0.0240868		0.102056	3.85058	0.0218037	0.102055	0.000577878	3.85064	0.32443	0 specific up		1 specific up	137
hypothetical protein; protein id: At2g05900.1	-0.000555145	0.0979785	0.0581892	-0.0558456		0.0851929	1.7091	0.0154474	0.0851894	0.000769968	1.70917	0.517843	0 specific up		1 specific down	122
b/t putative inositol polyphosphate-5-phosphatase; protein id: At2g01900.1 and unknown protein; protein id: At2g01910.1	0.233951	0.117066	0.157243	-0.150529		0.236701	2.88199	0.0294682	0.236689	0.00242013	2.88214	0.585827	0 specific up		0 and 1 up	133
putative protein; protein id: At4g34930.1	0.293407	-0.032895	-0.0697085	0.0724026		0.190097	1.10339	0.0145054	0.19008	0.00249885	1.10348	0.753182	0 specific up		0 and 1 down	131
Kip-related protein 6; protein id: At3g19150.1	0.0425696	0.0149708	-0.10498	0.1274		0.120481	0.950586	0.0249275	0.12044	0.00315832	0.950913	1.50214	0 specific up		0 up, 1 down	54
synaptobrevin VAMP713; protein id: At4g01410.1	0.0473765	0.0602959	0.0191199	-0.0159991		0.0566829	3.79454	0.100095	0.0566631	0.00149469	3.79586	1.51103	0 specific up		0 down, 1 up	72
similar to GI:3738224 from (Arabidopsis thaliana) (Plant Cell 10 (8), 1391-1406 (1998))	0.149433	0.0999696	0.128406	-0.113482		0.174658	2.83018	0.0856329	0.174578	0.00528222	2.83147	1.73308	0 specific up
putative protein; protein id: At5g09320.1	0.0150566	0.038801	-0.078732	0.096824		0.0925574	1.15553	0.0371767	0.0925095	0.0029763	1.15613	1.84273	0 specific up
glycosyl hydrolase family 5/cellulase; protein id: At5g17500.1	0.264414	0.0769766	-0.00930037	0.019343		0.171651	3.95935	0.161566	0.171508	0.00699862	3.96264	2.33673	0 specific up
expressed protein; protein id: At1g49500.1	0.708901	0.5691	0.0413132	0.0117629		0.63973	3.99533	0.167838	0.639167	0.0268505	3.99885	2.4055	0 specific up
hypothetical protein; protein id: At1g64100.1	0.0469393	-0.00166639	0.109715	-0.0871347		0.103796	0.833298	0.0390748	0.103682	0.00486185	0.834214	2.68473	0 specific up
response reactor 2 (ATRR2); protein id: At3g48100.1	0.0300677	0.173555	-0.0306337	0.0418488		0.112305	3.24089	0.159037	0.11217	0.00550442	3.24479	2.80936	0 specific up
cytochrome p450 family; protein id: At3g53290.1	0.123745	0.120066	-0.0328338	0.0469558		0.128444	3.7974	0.198754	0.128269	0.00671352	3.8026	2.9961	0 specific up
RING-H2 finger protein RHA3b; protein id: At4g35480.1	0.165785	0.387614	0.0913977	-0.0571795		0.288683	3.78369	0.240306	0.288103	0.0182977	3.79131	3.63403	0 specific up
putative protein; protein id: At5g55490.1	0.431219	0.30689	0.0608051	-0.0091743		0.371671	3.97046	0.28283	0.370732	0.0264085	3.98052	4.0745	0 specific up
hypothetical protein; protein id: At3g05750.1	0.522873	0.223659	-0.0515156	0.101291		0.38326	3.86235	0.280227	0.382255	0.0277339	3.8725	4.14974	0 specific up
hypothetical protein; protein id: At3g50430.1	0.34795	0.147182	-0.00539255	0.0375772		0.249288	3.96235	0.302636	0.248564	0.0189848	3.97389	4.36766	0 specific up
germin-like protein; protein id: At3g04150.1	0.523381	0.307756	0.0822151	-0.0202091		0.420134	3.95111	0.309166	0.418854	0.0327744	3.96319	4.47415	0 specific up
b/t hypothetical protein; protein id: At3g30240.1 and hypothetical protein; protein id: At3g30250.1	-0.00452647	0.00955699	0.0668367	-0.0430595		0.0554776	0.186111	0.0168819	0.0552508	0.00501171	0.186875	5.18302	0 specific up
pyruvate dehydrogenase E1 alpha subunit; protein id: At1g01090.1	0.0579536	0.0725434	-0.106437	0.169969		0.153595	1.75666	0.161646	0.152949	0.0140742	1.76408	5.25751	0 specific up
short-chain alcohol dehydrogenase like protein; protein id: At4g13180.1	0.102293	0.0433188	0.0378721	-0.0221227		0.0799793	3.55863	0.339192	0.0796184	0.00758885	3.57476	5.44471	0 specific up
pseudogene, putative zinc finger protein	0.129924	0.219466	-0.0312432	0.0667073		0.182684	3.80868	0.372817	0.181815	0.0177972	3.82688	5.59066	0 specific up
hypothetical protein; protein id: At1g63420.1	0.182061	0.196472	0.0379929	-0.000345394		0.191157	3.96072	0.390485	0.190235	0.0187551	3.97992	5.63056	0 specific up
threonyl-tRNA synthetase, putative; protein id: At1g17960.1	0.15839	0.00286386	-0.142649	0.218773		0.21118	1.36266	0.140895	0.21006	0.0217196	1.36993	5.90325	0 specific up
unknown protein; protein id: At1g23720.1	0.483258	0.213708	-0.0456554	0.114973		0.36084	3.82699	0.402255	0.358863	0.0377201	3.84807	6.00033	0 specific up
peroxiredoxin - like protein; protein id: At3g52960.1	0.0651293	0.0951431	0.0366417	-0.0169856		0.0851599	3.75679	0.421611	0.0846286	0.00949756	3.78038	6.4033	0 specific up
putative protein; protein id: At3g63450.1	0.263936	0.209156	0.0393181	0.0133165		0.23838	3.96858	0.446019	0.236889	0.0266233	3.99357	6.41242	0 specific up
putative GTPase activating protein; protein id: At3g07940.1	0.367631	0.205569	0.0950228	-0.0278335		0.295577	3.864	0.460168	0.293503	0.0349536	3.89131	6.79142	0 specific up
putative protein; protein id: At3g45750.1	0.344535	0.0489096	0.00330026	0.0177185		0.197645	3.93657	0.46887	0.196258	0.0233756	3.9644	6.79228	0 specific up
unknown protein; protein id: At3g06870.1	0.0455354	0.117705	-0.0386395	0.0718448		0.101641	3.10149	0.406727	0.100778	0.013216	3.12805	7.47108	0 specific up
hypothetical protein; protein id: At1g04050.1	0.218613	0.0883958	-0.0344928	0.0776559		0.166465	3.61295	0.475357	0.165043	0.0217147	3.64409	7.49536	0 specific up
putative protein; protein id: At5g65980.1	0.173124	0.0706937	0.128509	-0.0664987		0.161197	2.94684	0.428477	0.15952	0.0231945	2.97783	8.27296	0 specific up
putative protein; protein id: At5g13890.1	0.550613	0.266579	0.0782567	0.0338436		0.413586	3.93971	0.60968	0.408721	0.0632505	3.98661	8.79687	0 specific up
myb family transcription factor; protein id: At5g49330.1	0.212029	0.0106958	0.109819	-0.0315396		0.149197	2.29517	0.361048	0.147384	0.0231847	2.3234	8.93981	0 specific up
hypothetical protein; protein id: At1g36430.1	0.0222338	0.0102902	-0.0447269	0.258327		0.153414	0.794901	0.125521	0.151537	0.0239287	0.80475	8.97332	0 specific up
putative protein; protein id: At5g12440.1	0.317055	-0.00783938	-0.0487767	0.143158		0.215359	1.68641	0.270641	0.212638	0.0341249	1.70799	9.11727	0 specific up
unknown protein; protein id: At2g38460.1	0.131764	0.13153	0.154129	-0.0771546		0.177644	3.02444	0.509504	0.175176	0.0295105	3.06706	9.56238	0 specific up
putative transcription factor; protein id: At4g29000.1	0.0757902	-0.00070789	-0.01192	0.0392878		0.0533312	1.79837	0.306448	0.0525734	0.00895869	1.82429	9.67051	0 specific up
ribosomal protein, putative; protein id: At3g25520.1	0.50583	0.154098	0.105337	-0.0139486		0.341023	3.8001	0.650481	0.336134	0.0575377	3.85537	9.71345	0 specific up
SYN1 splice variant 1 (gb AAF08981.1); protein id: At5g05490.1	0.290719	0.0381578	0.112282	-0.0323851		0.193201	3.01088	0.549312	0.190064	0.0346756	3.06058	10.3394	0 specific up
Expressed protein; protein id: At3g22435.1	0.076657	-0.0205913	-0.0483177	0.0685455		0.0793854	0.911668	0.171116	0.078023	0.0146445	0.927587	10.6305	0 specific up
unknown protein; protein id: At1g21820.1	0.208574	0.158304	0.0180746	0.0503827		0.187347	3.91476	0.737855	0.184106	0.0347004	3.98369	10.6739	0 specific up
hypothetical protein; protein id: At3g43710.1	0.0336692	0.08271	0.0460009	-0.0173154		0.0685029	3.33262	0.630749	0.067308	0.012739	3.39179	10.7173	0 specific up
myb family transcription factor; protein id: At1g79180.1	0.0246148	0.131656	-0.0160478	0.0534151		0.0907269	3.17551	0.617023	0.0890612	0.0173052	3.2349	10.996	0 specific up
plant defensin protein, putative (PDF2.3); protein id: At2g02130.1	0.251951	0.39372	-0.075091	0.22876		0.364846	3.54564	0.701625	0.357906	0.0708237	3.6144	11.1933	0 specific up
putative protein; protein id: At4g25350.1	0.452984	0.306233	0.174975	-0.0136786		0.399507	3.79964	0.781625	0.391313	0.0804971	3.8792	11.6242	0 specific up
putative protein; protein id: At3g52950.1	0.280165	0.207225	0.172141	-0.0510101		0.274101	3.57608	0.744344	0.268349	0.0558556	3.65272	11.758	0 specific up
armadillo-repeat-containing kinesin-related protein; protein id: At3g54870.1	0.191916	0.0820702	-0.0367266	0.111121		0.161305	3.35445	0.709044	0.157817	0.0333585	3.42857	11.9352	0 specific up
putative protease; protein id: At1g69020.1	0.117066	0.0992527	-0.0241603	0.0805612		0.122906	3.5512	0.758473	0.120195	0.0256716	3.63129	12.0562	0 specific up
Myb-related transcription factor, putative; protein id: At1g66390.1	0.0478158	0.0604146	-0.0343654	0.0823336		0.0814303	2.77505	0.592936	0.0796328	0.0170149	2.83769	12.0608	0 specific up
bHLH protein; protein id: At4g20970.1	0.29778	0.0638395	0.0745654	-0.0119903		0.192028	3.60241	0.777706	0.187704	0.0405224	3.68541	12.1823	0 specific up
TINY-like protein; protein id: At1g21910.1	0.00777335	0.215162	-0.0437682	0.169775		0.177013	1.98558	0.434466	0.172922	0.0378372	2.03256	12.3424	0 specific up
hypothetical protein; protein id: At2g01580.1	0.0442391	0.0187754	0.206147	-0.0501223		0.134554	1.31305	0.287426	0.131442	0.0287725	1.34414	12.3472	0 specific up
unknown protein; protein id: At1g17780.1	-0.0274414	0.0851474	-0.0772075	0.118362		0.116047	0.764023	0.171958	0.113215	0.0254812	0.783135	12.6842	0 specific up
nitrogen fixation protein (nifS), putative; protein id: At1g08490.1	0.239677	0.0998892	0.0169073	0.0495089		0.174451	3.85881	0.883633	0.17005	0.0389399	3.95869	12.8979	0 specific up
chloroplast RNA-binding protein cp33, putative; protein id: At2g35410.1	0.52083	0.241597	0.0125502	0.149536		0.397226	3.80983	0.878223	0.387075	0.0892266	3.90975	12.9808	0 specific up
AtHVA22b-like protein; protein id: At5g62490.1	0.609104	0.426802	0.161536	0.0793225		0.533716	3.87663	0.92218	0.519228	0.123515	3.98481	13.3809	0 specific up
MADS-box protein; protein id: At4g36590.1	0.244571	0.181811	0.0344369	0.0663948		0.219751	3.87716	0.930551	0.213683	0.0512857	3.98726	13.4962	0 specific up
putative beta-1,4-N-acetylglucosaminyltransferase; protein id: At1g12990.1	0.259383	0.165007	0.102204	0.00229725		0.224326	3.78038	0.915935	0.218018	0.0528229	3.88976	13.6195	0 specific up
expressed protein; protein id: At2g21280.1	0.0470947	0.0606803	0.064834	-0.0224785		0.071457	3.11123	0.761058	0.0694105	0.0169789	3.20296	13.7456	0 specific up
G-box binding bZIP transcription factor; protein id: At2g46270.1	0.0707388	-0.0265926	-0.141715	0.327279		0.241443	0.392462	0.0965724	0.234449	0.0576904	0.404169	13.824	0 specific up
hypothetical protein; protein id: At2g20660.1	0.378211	0.312793	0.0613914	0.11232		0.357202	3.86814	0.975466	0.346358	0.0873446	3.98924	14.1537	0 specific up
UDP-glycosyltransferase family; protein id: At2g23210.1	0.0191468	0.130253	0.0639674	-0.0122709		0.091364	3.02188	0.765442	0.0885669	0.022434	3.11731	14.2141	0 specific up
dehydrodolichyl diphosphate synthase (DEDOL-PP synthase), putative; protein id: At5g58782.1	0.0868841	0.109511	0.345691	-0.100147		0.250011	1.93902	0.492942	0.242304	0.0615989	2.0007	14.2637	0 specific up
WRKY family transcription factor; protein id: At2g37260.1	0.228613	0.0661222	0.159414	-0.0398587		0.190139	3.04497	0.807652	0.183784	0.0487471	3.15026	14.8551	0 specific up
GLABRA2 like protein; protein id: At4g17710.1	0.433973	0.211653	0.100154	0.0544668		0.333865	3.83896	1.02635	0.322537	0.0862306	3.97379	14.968	0 specific up
unknown protein; protein id: At3g03350.1	0.206249	0.0526415	0.0255234	0.0218838		0.132685	3.81005	1.04847	0.12793	0.0352044	3.95168	15.3861	0 specific up
glycosyl hydrolase family 1; protein id: At3g21370.1	0.114082	-0.0915402	-0.103947	0.110855		0.14892	0.158722	0.0439927	0.14351	0.0397763	0.164706	15.4917	0 specific up
hypothetical protein; protein id: At2g01800.1	0.149764	0.127636	0.00967679	0.0705723		0.147371	3.77479	1.05023	0.141978	0.0395013	3.91816	15.5477	0 specific up
gibberellin 2- oxidase; protein id: At1g78440.1	0.0182609	0.0739606	0.0835519	-0.0201055		0.0752284	2.51365	0.723146	0.0722962	0.0207987	2.6156	16.0499	0 specific up
glycosyl hydrolase family 63 (alpha-glucosidase I); protein id: At1g67490.1	0.185493	0.371508	0.207531	-0.0239534		0.315801	3.52912	1.04086	0.302902	0.089336	3.67941	16.4326	0 specific up
putative protein; protein id: At5g37580.1	0.170722	-0.0125648	-0.022123	0.0705891		0.113507	1.24672	0.368573	0.10885	0.0321798	1.30006	16.4695	0 specific up
fibrillarin 2 (AtFib2); protein id: At4g25630.1	0.601771	0.513266	0.0869343	0.247567		0.587288	3.80118	1.12488	0.563147	0.166651	3.96413	16.485	0 specific up
MtN3-like protein; protein id: At5g50790.1	0.404113	0.392143	0.135603	0.102244		0.415821	3.83024	1.14251	0.398472	0.118859	3.99701	16.6092	0 specific up
b/t unknown protein; protein id: At1g64560.1 and hypothetical protein; protein id: At1g64570.1	0.49805	0.218294	0.077721	0.114961		0.373414	3.78929	1.18047	0.356514	0.111064	3.96891	17.3033	0 specific up
hypothetical protein; protein id: At1g63300.1	0.212862	0.0591368	0.0867435	-0.00229228		0.151724	3.48855	1.15413	0.144046	0.0476555	3.6745	18.306	0 specific up
hypothetical protein; protein id: At2g28580.1	0.17772	0.0765043	0.296469	-0.0601908		0.234204	2.49709	0.886863	0.220699	0.078383	2.6499	19.5529	0 specific up
extensin-like protein; protein id: At4g08410.1	0.368239	0.457847	0.289951	0.0281944		0.459665	3.6257	1.29147	0.433015	0.15424	3.84884	19.6059	0 specific up
putative protein; protein id: At4g39570.1	0.393106	0.206333	0.135303	0.0645848		0.319265	3.72291	1.33465	0.300536	0.107741	3.95492	19.7226	0 specific up
putative Na+ dependent ileal bile acid transporter; protein id: At2g26900.1	0.314691	0.248235	0.118173	0.0835359		0.299645	3.75338	1.3569	0.281796	0.101873	3.99112	19.8756	0 specific up
unknown protein; protein id: At2g20540.1	0.11336	0.108901	0.191672	-0.0401048		0.169857	2.88419	1.05109	0.15959	0.0581597	3.06975	20.0233	0 specific up
similar to putative retroelement pol polyprotein; protein id: At5g35025.1	0.659083	0.201474	0.0815169	0.158695		0.453958	3.67722	1.35068	0.426122	0.156519	3.91743	20.1687	0 specific up
unknown protein; protein id: At2g39280.1	0.104959	0.0696098	0.0850024	-0.00612176		0.104987	3.40515	1.2572	0.0984883	0.0363625	3.62982	20.2645	0 specific up
LEA76 homologue type2; protein id: At3g15670.1	0.157721	0.154989	0.142062	-0.00322345		0.183823	3.47978	1.30373	0.172138	0.0644929	3.71599	20.5389	0 specific up
putative helicase; protein id: At5g37110.1	0.492628	0.436334	0.356048	0.0292635		0.525451	3.58126	1.34421	0.491939	0.184648	3.82522	20.5734	0 specific up
Tic22 -like protein; protein id: At4g33350.1	0.176453	0.208904	0.075046	0.0693033		0.205849	3.74126	1.40991	0.192625	0.0725913	3.99811	20.6491	0 specific up
thylakoid lumen rotamase; protein id: At3g01480.1	0.336182	0.129965	0.00841151	0.1711		0.264652	3.49369	1.3395	0.247111	0.0947441	3.74167	20.9771	0 specific up
putative protein; protein id: At4g05370.1	0.230533	0.2552	0.0825445	0.104801		0.26055	3.72832	1.43858	0.243082	0.0937937	3.99623	21.0992	0 specific up
hypothetical protein; protein id: At1g65210.1	0.337417	0.198581	0.187644	0.0293622		0.299682	3.58627	1.40579	0.279011	0.10937	3.85196	21.4048	0 specific up
hypothetical protein; protein id: At3g31380.1	0.291279	0.176725	0.175178	0.0235151		0.264811	3.55519	1.43174	0.24564	0.0989239	3.83266	21.9356	0 specific up
hypothetical protein; protein id: At2g43470.1	0.153518	0.119862	0.0692165	0.0431275		0.148414	3.68128	1.52012	0.137179	0.0566457	3.98279	22.4373	0 specific up
hypothetical protein; protein id: At3g28960.1	0.171798	0.109191	0.0174332	0.105423		0.159149	3.55412	1.47622	0.146975	0.0610472	3.8485	22.5559	0 and 1 up
putative protein; protein id: At4g17210.1	0.150962	0.141578	0.0887375	0.0360771		0.160879	3.65106	1.5172	0.148562	0.061735	3.95375	22.5653	0 and 1 up
F-box containing tubby family protein; protein id: At1g47270.1	0.132528	-0.0580914	0.0727932	-0.0552691		0.117027	0.451199	0.188847	0.107953	0.0451832	0.489126	22.7115	0 and 1 up
Expressed protein; protein id: At3g45443.1	0.232694	0.198074	0.0454476	0.143144		0.239473	3.61837	1.52502	0.220674	0.0930067	3.92662	22.8538	0 and 1 up
putative protein; protein id: At5g65470.1	0.189428	0.174537	0.0689073	0.0879574		0.19838	3.66989	1.58025	0.182206	0.0784573	3.99566	23.2966	0 and 1 up
b/t F-box protein family; protein id: At1g30780.1 and hypothetical protein; protein id: At1g30790.1	0.48051	0.204369	0.157177	0.099952		0.370421	3.62049	1.56353	0.340064	0.146859	3.94367	23.3574	0 and 1 up
unknown protein; protein id: At3g03620.1	0.174839	0.278089	0.149761	0.0518266		0.252824	3.58176	1.5921	0.231029	0.102693	3.91966	23.9653	0 and 1 up
cadmium-transporting ATPase-like protein; protein id: At4g30120.1	0.198386	0.143488	0.126408	0.0367034		0.194081	3.54582	1.62814	0.176376	0.0809869	3.90176	24.6632	0 and 1 up
putative protein; protein id: At4g26430.1	0.175141	0.0917504	0.010476	0.126392		0.159992	3.39011	1.5676	0.145218	0.0671492	3.735	24.8159	0 and 1 up
b/t At3g19780.1 unknown protein and At3g19790 hypothetical protein	0.0480875	0.19975	0.0118744	0.0870767		0.141753	3.36919	1.57407	0.128428	0.0600009	3.71875	25.0418	0 and 1 up
GH3-like auxin-regulated protein; protein id: At1g23160.1	0.549044	0.415457	0.285481	0.170606		0.536744	3.59141	1.70426	0.484916	0.230111	3.97526	25.3861	0 and 1 up
hypothetical protein; protein id: At1g43880.1	0.173437	-0.0108075	-0.0231625	0.14627		0.143522	1.25912	0.603396	0.129428	0.0620244	1.39623	25.6047	0 and 1 up
putative protein; protein id: At5g60480.1	0.205178	0.152314	0.00751932	0.208978		0.227318	3.28771	1.60763	0.204212	0.0998557	3.65971	26.0577	0 and 1 up
disease resistance protein (TIR-NBS-LRR class), putative; protein id: At1g63730.1	0.272516	0.0817679	0.157162	0.018236		0.212162	3.3016	1.67114	0.189295	0.0958134	3.70045	26.8467	0 and 1 up
putative protein; protein id: At3g42450.1	0.221049	0.122562	0.0153638	0.187852		0.214872	3.29826	1.6788	0.191494	0.0974693	3.70093	26.9758	0 and 1 up
putative protein; protein id: At5g11430.1	0.112005	0.284693	0.104507	0.0703281		0.220491	3.48761	1.7984	0.19597	0.101053	3.92399	27.2781	0 and 1 up
hypothetical protein; protein id: At1g57680.1	0.181274	0.100898	0.0626769	0.0735931		0.157778	3.52903	1.8199	0.14023	0.0723155	3.97065	27.2798	0 and 1 up
hypothetical protein; protein id: At3g24260.1	0.266639	0.140854	0.128343	0.0709917		0.230034	3.49955	1.81459	0.204214	0.105889	3.94203	27.4076	0 and 1 up
hypothetical protein; protein id: At1g12380.1	0.372716	0.315995	0.290207	0.0899817		0.403348	3.45939	1.79932	0.357839	0.186122	3.89935	27.4802	0 and 1 up
hypothetical protein; protein id: At4g28460.1	0.25816	0.1344	0.133624	0.0617986		0.223399	3.47832	1.8153	0.19805	0.10336	3.92352	27.5596	0 and 1 up
Pto kinase interactor 1, putative; protein id: At1g48220.1	0.184565	-0.02057	0.162597	-0.035474		0.159704	1.10524	0.599301	0.140393	0.076126	1.25726	28.4681	0 and 1 up
putative protein; protein id: At5g35320.1	0.224302	0.317835	0.13383	0.174952		0.313331	3.44495	1.99769	0.271054	0.157181	3.98227	30.109	0 and 1 up
hypothetical protein; protein id: At1g51640.1	0.0379225	0.0584743	0.0943838	-0.00194429		0.0773064	2.89761	1.69355	0.0667428	0.0390087	3.35623	30.3047	0 and 1 up
unknown protein; protein id: At3g12010.1	0.0358076	0.0810782	0.0383646	0.0236743		0.0673914	3.38032	1.99056	0.0580709	0.0341961	3.92287	30.4924	0 and 1 up
SAUR-AC - like protein (small auxin up RNA); protein id: At4g13790.1	0.379417	0.254142	0.228233	0.143096		0.37038	3.40796	2.02714	0.318322	0.189346	3.96529	30.7452	0 and 1 up
transporter-like protein; protein id: At3g43790.1	0.287135	0.123895	0.170402	0.0637613		0.24451	3.31341	1.99354	0.209512	0.126055	3.8669	31.0336	0 and 1 up
putative protein; protein id: At4g19390.1	0.45969	0.452351	0.283575	0.283746		0.537049	3.39645	2.1128	0.456018	0.283672	3.99997	31.8842	0 and 1 up
putative protein; protein id: At5g38640.1	0.442405	0.427602	0.399174	0.171108		0.528936	3.33454	2.08453	0.44851	0.280379	3.93248	32.0109	0 and 1 up
oligosaccharyl transferase STT3-like protein; protein id: At5g19690.1	0.137786	0.191756	0.154333	0.0604755		0.201145	3.31439	2.07563	0.170474	0.10676	3.91068	32.0568	0 and 1 up
putative protein; protein id: At4g00080.1	0.201757	0.101594	0.116524	0.0661595		0.180287	3.31131	2.11117	0.152018	0.0969214	3.92706	32.5201	0 and 1 up
putative protein; protein id: At4g09870.1	0.0854694	0.00551997	0.000909063	0.0715106		0.0685579	2.83057	1.81186	0.0577416	0.0369607	3.3608	32.6235	0 and 1 up
putative GDP-mannose pyrophosphorylase; protein id: At1g74910.1	0.256639	0.282426	0.221608	0.130969		0.324378	3.34151	2.14612	0.272934	0.175294	3.97134	32.711	0 and 1 up
nuclear antigen homolog; protein id: At4g16830.1	0.792099	0.452841	0.301646	0.472319		0.742065	3.31775	2.14425	0.623232	0.402793	3.95036	32.8745	0 and 1 up
myb-related transcription factor mixta, putative; protein id: At1g18710.1	0.211297	0.0965199	0.230766	0.0207927		0.218519	3.03394	1.96861	0.183311	0.118944	3.61666	32.9781	0 and 1 up
putative protein; protein id: At5g24650.1	0.186456	0.00196677	0.00276605	0.00815105		0.0962226	2.81298	1.84559	0.0804523	0.0527846	3.36438	33.2688	0 and 1 up
expressed protein; protein id: At2g20570.1	0.0186373	0.0048849	0.21468	-0.00291776		0.113694	1.95572	1.32853	0.0940471	0.0638868	2.36428	34.1885	0 and 1 up
Mg-chelatase, putative; protein id: At1g08520.1	0.105181	0.0906128	0.081799	0.0580783		0.120774	3.24899	2.30698	0.0984742	0.0699228	3.98473	35.3771	0 and 1 up
putative protein; protein id: At3g58370.1	0.0837247	0.0629161	0.16778	0.00551743		0.128441	2.79164	1.98423	0.10469	0.0744111	3.42497	35.4043	0 and 1 up
hypothetical protein; protein id: At3g21910.1	0.420896	0.389799	0.386727	0.20802		0.508001	3.22498	2.29477	0.41391	0.294523	3.95809	35.4342	0 and 1 up
similar to hypthetical protein; protein id: At4g00238.1	0.430559	0.366305	0.361841	0.221385		0.497363	3.22215	2.32065	0.403585	0.290669	3.97085	35.7621	0 and 1 up
putative DNA replication licensing factor, mcm5; protein id: At2g07690.1	0.0498816	-0.0417388	-0.112184	0.162707		0.145157	0.102211	0.0737369	0.117721	0.0849259	0.126033	35.8074	0 and 1 up
myb family transcription factor; protein id: At4g09460.1	0.331015	0.317659	0.238875	0.229106		0.399971	3.24346	2.34027	0.324354	0.234033	3.99961	35.8118	0 and 1 up
RRM-containing protein; protein id: At5g53720.1	0.429283	0.178991	0.320618	0.130587		0.393316	3.05322	2.35196	0.311587	0.240022	3.85407	37.6078	0 and 1 up
putative protein; protein id: At5g04810.1	0.209482	0.0548031	0.0357651	0.161133		0.178109	2.93781	2.27126	0.140909	0.108938	3.7134	37.708	0 and 1 up
putative calcium-dependent protein kinase	0.155558	0.171821	0.209164	0.0727561		0.222419	3.05819	2.38871	0.175286	0.136913	3.88053	37.993	0 and 1 up
expressed protein; protein id: At1g60060.1	0.201681	0.128334	0.162042	0.0949801		0.212001	3.1089	2.43122	0.167	0.130597	3.94666	38.0261	0 and 1 up
putative protein; protein id: At5g55710.1	0.216189	0.364479	0.2198	0.216033		0.365812	3.12517	2.44609	0.288065	0.22547	3.96863	38.0504	0 and 1 up
putative protein; protein id: At4g33910.1	0.0981064	0.0633481	0.0420619	0.088827		0.106058	3.0741	2.43254	0.0831687	0.0658117	3.92012	38.3547	0 and 1 up
RIBOSOMAL PROTEIN S28- like; protein id: At5g03850.1	0.100444	0.168092	0.104232	0.10127		0.170354	3.10454	2.47311	0.133244	0.106143	3.96918	38.5412	0 and 1 up
TITL putative protein; protein id: At5g11640.1	0.393604	0.272942	0.336581	0.199455		0.432635	3.08927	2.46865	0.337979	0.27008	3.95447	38.6285	0 and 1 up
puative protein; protein id: At4g39770.1	0.0110439	0.165015	0.0154876	0.0526588		0.102945	2.73414	2.19036	0.0803429	0.0643639	3.50331	38.6987	0 and 1 up
putative protein; protein id: At5g01790.1	0.484717	0.187308	0.277566	0.200432		0.423067	3.03406	2.43859	0.329758	0.265039	3.89259	38.7902	0 and 1 up
putative protein; protein id: At4g37920.1	0.0898821	0.122333	0.0895619	0.0794573		0.136085	3.10309	2.5036	0.105912	0.0854506	3.98712	38.8969	0 and 1 up
photosystem I subunit VI precursor; protein id: At3g16140.1	0.184809	0.375456	0.311283	0.13845		0.370203	3.01891	2.44367	0.287748	0.232919	3.88398	38.9886	0 and 1 up
putative protein; protein id: At5g40450.1	0.834727	0.234578	0.211239	0.557221		0.696231	2.93226	2.39137	0.539551	0.440025	3.78375	39.1986	0 and 1 up
expressed protein; protein id: At2g42070.1	0.0938959	0.13789	0.0549381	0.149303		0.159207	3.00293	2.45627	0.123233	0.1008	3.87955	39.2817	0 and 1 up
putative protein; protein id: At5g65490.1	0.396846	0.194466	0.222619	0.227808		0.376931	3.04654	2.50079	0.291345	0.239154	3.94149	39.3813	0 and 1 up
expressed protein; protein id: At3g12210.1	0.315911	-0.0537408	-0.0367151	0.112881		0.210904	0.679448	0.55983	0.16277	0.134114	0.880374	39.4867	0 and 1 up
disease resistance protein (TIR-NBS-LRR class), putative; protein id: At4g08450.1	0.326768	0.231762	0.36017	0.146328		0.386683	2.9713	2.52412	0.294702	0.250349	3.89869	40.3479	0 and 1 up
putative protein; protein id: At4g21170.1	-0.033813	0.146995	0.11824	-0.0335984		0.12752	0.769757	0.660562	0.0967729	0.083045	1.01433	40.6343	0 and 1 up
hypothetical protein; protein id: At2g28090.1	0.0926616	0.10287	0.063549	0.111067		0.132327	2.99558	2.59267	0.100056	0.0865981	3.96174	40.8762	0 and 1 up
actin depolymerizing factor 4 - like protein	0.141217	0.47105	0.185033	0.257085		0.392202	2.89669	2.51609	0.296098	0.257194	3.83686	40.9779	0 and 1 up
abscisic acid-insensitive protein 3 (ABI3); protein id: At3g24650.1	0.603852	0.479173	0.507659	0.445853		0.723028	2.98843	2.6459	0.54134	0.479292	3.99143	41.5211	0 and 1 up
putative protein; protein id: At5g41300.1	0.769017	0.335761	0.476543	0.434144		0.729895	2.90858	2.62686	0.54168	0.489213	3.91921	42.0864	0 and 1 up
putative tropinone reductase; protein id: At2g29310.1	0.655924	0.300456	0.468934	0.347459		0.641215	2.89074	2.64809	0.472817	0.433129	3.9203	42.4916	0 and 1 up
hypothetical protein; protein id: At3g24730.1	0.099304	0.0396545	0.034508	0.0933336		0.0988462	2.81867	2.58994	0.0727855	0.0668793	3.82788	42.5785	0 and 1 up
hypothetical protein; protein id: At1g64450.1	0.307822	0.0845858	0.326815	0.0633719		0.301628	2.71596	2.49728	0.222034	0.204157	3.68956	42.598	0 and 1 up
extensin precursor -like protein; protein id: At3g54590.1	0.239579	0.222306	0.48451	0.0874284		0.391874	2.73029	2.5141	0.288275	0.265448	3.7115	42.6394	0 and 1 up
CHP-rich zinc finger protein, putative; protein id: At1g55700.1	0.15128	0.0763283	0.204395	0.047271		0.180186	2.7494	2.56537	0.131744	0.122925	3.76036	43.0168	0 and 1 up
putative metalloproteinase; protein id: At2g45040.1	0.122452	0.0578184	0.103966	0.0585347		0.124399	2.85329	2.66389	0.0909293	0.0848936	3.90353	43.0339	0 and 1 up
not found	0.300304	0.226326	0.143939	0.40642		0.39294	2.82637	2.6468	0.286812	0.26859	3.8722	43.1209	0 and 1 up
RRM-containing protein; protein id: At3g48840.1	0.0357	0.0269602	0.00777737	0.0983187		0.0677862	2.54365	2.39439	0.0493584	0.0464619	3.49332	43.2686	0 and 1 up
putative protein; protein id: At3g58250.1	0.172461	0.168251	0.198492	0.131487		0.238389	2.88565	2.73976	0.17288	0.16414	3.9791	43.5145	0 and 1 up
expressed protein; protein id: At3g14770.1	0.260929	0.162437	0.196732	0.194065		0.290042	2.87942	2.73676	0.210233	0.199816	3.97252	43.5448	0 and 1 up
putative protein; protein id: At4g30010.1	0.0445087	-0.0276573	0.106434	-0.0470087		0.0861533	0.314748	0.302393	0.0621267	0.0596881	0.436472	43.8532	0 and 1 up
hypothetical protein; protein id: At1g13040.1	0.15912	0.0379346	0.0359209	0.15104		0.147622	2.67044	2.56611	0.106443	0.102285	3.70354	43.8586	0 and 1 up
putative replication protein; protein id: At3g42400.1	0.431598	0.223198	0.403473	0.219937		0.462418	2.81785	2.71386	0.333067	0.320775	3.91219	43.923	0 and 1 up
hypothetical protein; protein id: At4g34140.1	0.355701	0.0518527	0.112006	0.149158		0.259992	2.6245	2.53909	0.186857	0.180776	3.65171	44.0523	0 and 1 up
CONSTANS B-box zinc finger family protein; protein id: At4g15250.1	0.200419	0.165517	0.256539	0.121806		0.26772	2.81775	2.74039	0.191923	0.186654	3.93058	44.2025	0 and 1 up
putative protein; protein id: At5g21160.1	0.143318	0.124856	0.153798	0.11146		0.189313	2.84739	2.78783	0.135271	0.132442	3.98492	44.3945	0 and 1 up
lysine decarboxylase - like protein; protein id: At5g11950.1	0.145873	0.0477449	0.0798183	0.0838474		0.131008	2.75241	2.70553	0.0934288	0.0918377	3.85949	44.5079	0 and 1 up
ribosomal protein 3 precursor-like protein; protein id: At5g15760.1	0.0112797	0.364939	0.0394272	0.112338		0.225703	2.32492	2.35804	0.158463	0.160721	3.31144	45.4052	0 and 1 up
pseudogene, unknown protein	0.433914	0.190052	0.364758	0.241771		0.445603	2.7191	2.80322	0.310253	0.319851	3.90532	45.8727	0 and 1 up
putative protein; protein id: At4g24310.1	0.205627	0.00168869	0.0449385	0.0115884		0.118278	2.15711	2.25862	0.0816913	0.0855355	3.12321	46.3169	0 and 1 up
retroelement protein, putative; protein id: At1g43745.1	0.114501	0.106474	0.076627	0.175879		0.171105	2.7062	2.83381	0.118171	0.123744	3.91841	46.3196	0 and 1 up
putative protein; protein id: At5g22490.1	0.538211	0.152283	0.457176	0.215022		0.507776	2.58476	2.78322	0.345542	0.372072	3.79833	47.1173	0 and 1 up
unknown protein; protein id: At1g61740.1	0.610744	0.399788	0.513269	0.557139		0.7402	2.70184	2.9187	0.502832	0.543191	3.97728	47.2096	0 and 1 up
putative phosphoribosylaminoimidazole carboxylase; protein id: At2g37690.1	0.0651022	0.0883476	0.0785604	0.0872376		0.113316	2.695	2.93854	0.0765915	0.0835126	3.98723	47.4753	0 and 1 up
hypothetical protein; protein id: At3g48500.1	0.0553177	0.139421	0.0643933	0.148949		0.150343	2.591	2.84535	0.101224	0.111161	3.84828	47.6787	0 and 1 up
putative protein; protein id: At4g23630.1	0.500216	0.171617	0.416451	0.262161		0.494849	2.58297	2.86527	0.331336	0.367549	3.85765	47.9662	0 and 1 up
Chr5 W/13776170-13776214	0.0937247	0.153481	0.189473	0.0971764		0.192973	2.61192	2.9281	0.128456	0.144005	3.92376	48.2664	0 and 1 up
putative calmodulin-like protein; protein id: At2g15680.1	0.152153	0.0252584	0.0690903	0.0789955		0.12376	2.44595	2.76594	0.0819844	0.0927098	3.6923	48.5133	0 and 1 up
b/t protein kinase, putative; protein id: At1g26970.1 and polyprotein, putative; protein id: At1g26990.1	0.0291721	0.118867	0.0822044	0.0600174		0.10791	2.48674	2.86132	0.0707862	0.0814489	3.79091	49.0065	0 and 1 up
kinase - like protein; protein id: At5g14270.1	0.253838	0.156471	0.332602	0.167276		0.329755	2.55051	2.98036	0.214403	0.250538	3.92271	49.444	0 and 1 up
expressed protein; protein id: At1g23000.1	0.0259935	0.112847	0.0422186	0.108215		0.109427	2.41621	2.86643	0.0705263	0.0836676	3.74893	49.8713	0 and 1 up
cytochrome P450 monooxygenase, putative; protein id: At3g10560.1	0.0941092	0.107799	0.125126	0.115848		0.157307	2.56552	3.06505	0.100968	0.120627	3.99706	50.0698	0 and 1 up
No hits	0.0430763	0.12983	0.0729524	0.119062		0.134104	2.45747	2.96719	0.085539	0.103281	3.85271	50.3679	0 and 1 up
putative Na+/H+-exchanging protein; protein id: At4g23700.1	0.0726229	0.127304	0.203059	0.0723863		0.176075	2.44549	2.9891	0.111494	0.136278	3.86201	50.7122	0 and 1 up
b/t putative protein; protein id: At5g35070.1 and putative protein; protein id: At5g35080.1	0.209053	-0.0589275	-0.0250148	0.0477224		0.141205	0.27022	0.342343	0.0874868	0.110837	0.436139	51.715	0 and 1 up
unknown protein; protein id: At3g14830.1	0.275654	0.202832	0.325465	0.277931		0.386382	2.4689	3.12954	0.239312	0.303349	3.98616	51.7301	0 and 1 up
GTP-binding protein LepA, putative; protein id: At5g08650.1	-0.0157362	0.0791373	-0.0179592	0.140127		0.101741	0.696332	0.891058	0.0626472	0.0801663	1.13087	51.9936	0 and 1 up
arabinogalactan-protein (AGP27); protein id: At3g06360.1	0.220527	0.012252	0.173778	0.0425213		0.180955	2.11456	2.7667	0.109883	0.143772	3.48223	52.6097	0 and 1 up
E3 ubiquitin ligase SCF complex subunit Cullin, putative; protein id: At1g26830.1	0.163844	0.109465	0.198668	0.158815		0.226353	2.40439	3.1667	0.136879	0.180277	3.97606	52.7916	0 and 1 up
CHP-rich zinc finger protein, putative; protein id: At5g44770.1	0.0798801	0.067202	0.605379	0.0324944		0.345152	2.06772	2.79742	0.205159	0.27756	3.47865	53.53	0 and 1 up
acyl CoA synthetase, putative; protein id: At1g49430.1	0.00158093	0.151712	0.0571758	0.0468437		0.106244	1.95261	2.64673	0.0630738	0.0854954	3.28905	53.5821	0 and 1 up
putative protein; protein id: At5g49340.1	0.0952998	-0.0639469	-0.0290973	0.0370971		0.0865231	0.113112	0.158372	0.0502872	0.0704091	0.194618	54.465	0 and 1 up
KH domain/zinc finger protein; protein id: At3g12130.1	0.0139436	0.0932232	0.138287	0.0257678		0.107945	2.09907	2.97005	0.0623009	0.0881517	3.63693	54.7494	0 and 1 up
putative protein; protein id: At5g46790.1	0.0728767	-0.0518129	0.0753134	-0.0469904		0.0882189	0.228297	0.328797	0.0503146	0.0724639	0.400284	55.2262	0 and 1 up
expressed protein; protein id: At1g30795.1	0.195878	0.107038	0.364044	0.137539		0.301619	2.18847	3.20384	0.170127	0.249059	3.87995	55.6639	0 and 1 up
putative protein kinase; protein id: At2g23200.1	0.219276	0.08404	0.355922	0.131493		0.298873	2.15047	3.18152	0.167369	0.247614	3.84014	55.9442	0 and 1 up
putative carbonyl reductase; protein id: At2g24190.1	0.122945	0.00471655	0.0769036	0.0486115		0.100778	1.93554	2.89145	0.0560598	0.0837463	3.47948	56.2017	0 and 1 up
11-beta-hydroxysteroid dehydrogenase-like; protein id: At5g50600.1	0.0304442	0.0972121	0.17351	0.0559112		0.137714	2.00667	3.23417	0.0726054	0.117019	3.80612	58.1821	0 and 1 up
putative ARF1 family auxin responsive transcription factor; protein id: At2g46530.1	0.169986	0.0153412	0.131104	0.114756		0.166886	1.86939	3.15465	0.0850774	0.143571	3.66694	59.3498	0 and 1 up
hypothetical protein; protein id: At1g16960.1	0.0646958	0.0730427	0.089101	0.158011		0.142536	2.02003	3.41568	0.0725568	0.122687	3.9683	59.4	0 and 1 up
metal ion transporter, putative; protein id: At1g15960.1	0.188392	0.120824	0.229296	0.313812		0.314557	1.97502	3.44793	0.156349	0.27295	3.97353	60.1954	0 and 1 up
expressed protein; protein id: At4g29770.1	0	0.107848	0.0583412	0.068861		0.0944439	1.7224	3.01396	0.04686	0.0819987	3.4714	60.2532	0 and 1 up
expressed protein; protein id: At1g15390.1	0.203997	0.0673818	0.204163	0.250102		0.271344	1.91244	3.3975	0.1331	0.236456	3.89877	60.625	0 and 1 up
putative protein; protein id: At5g15320.1	0.00219298	0.319734	0.194914	0.204645		0.288415	1.71807	3.05948	0.141218	0.251477	3.50887	60.6834	0 and 1 up
putative AT-hook DNA-binding protein; protein id: At2g45850.1	0.0245525	0.0442566	0.0704593	0.0526453		0.0711714	1.92711	3.46286	0.0346091	0.0621899	3.96297	60.9037	0 and 1 up
putative protein; protein id: At3g54160.1	0.0274226	0.180076	0.236702	0.133477		0.224029	1.72517	3.36424	0.102224	0.199347	3.78079	62.8515	0 and 1 up
CHP-rich zinc finger protein, putative; protein id: At3g50010.1	0.163919	-0.016174	0.0371113	0.0599819		0.111306	1.25454	2.44669	0.0507851	0.0990446	2.74957	62.8535	0 and 1 up
hypothetical protein; protein id: At2g13980.1	0.111368	-0.0413522	-0.0255397	0.126778		0.11624	0.47376	0.952997	0.0517447	0.104088	1.06426	63.5668	0 and 1 up
putative protein; protein id: At4g39790.1	0.117344	0.0839908	0.157788	0.267769		0.237093	1.7673	3.55523	0.105538	0.212308	3.97027	63.568	0 and 1 up
aquaporin (plasma membrane intrinsic protein 2C); protein id: At2g37180.1	0.285241	0.0501245	0.259069	0.377621		0.375845	1.66453	3.44337	0.163574	0.338383	3.82458	64.2009	0 and 1 up
COP1-interacting protein CIP8; protein id: At5g64920.1	0.168451	0.00442818	0.154774	0.130852		0.181956	1.58852	3.28906	0.0791334	0.163847	3.65257	64.2208	0 and 1 up
putative protein; protein id: At5g06570.1	0.00560994	0.0487595	0.031719	0.0761203		0.0642762	1.62529	3.36937	0.0279259	0.0578927	3.74088	64.2486	0 and 1 up
putative protein; protein id: At4g34810.1	0.119438	0.108348	0.173079	0.348477		0.286948	1.7197	3.57155	0.124487	0.258539	3.96401	64.2892	0 and 1 up
hypothetical protein; protein id: At4g01440.1	0.10638	0.0947219	0.242086	0.186656		0.237135	1.71437	3.60731	0.101788	0.214178	3.99396	64.5807	0 and 1 up
putative protein; protein id: At4g39390.1	0.0083408	0.193249	0.206367	0.14797		0.220214	1.57417	3.33547	0.0939882	0.199149	3.68827	64.7351	0 and 1 up
putative G protein-coupled receptor; protein id: At1g52920.1	0.141037	-0.0170604	0.0390862	0.0295942		0.0918168	1.0429	2.25528	0.0385374	0.0833378	2.48474	65.1831	0 and 1 up
putative protein; protein id: At3g59460.1	0.00275366	0.065969	0.0338552	0.115299		0.0890712	1.49124	3.32098	0.0364866	0.0812552	3.64042	65.8182	0 and 1 up
putative protein; protein id: At5g52940.1	0.472091	0.283176	0.868973	0.909276		0.969939	1.54535	3.67177	0.376255	0.893988	3.98371	67.1751	0 and 1 up
auxin response transcription factor (ARF7); protein id: At5g20730.1	-0.0049855	0.0537831	0.00582703	0.0399671		0.0422627	1.02294	2.45632	0.0162477	0.0390147	2.66081	67.3907	0 and 1 up
expressed protein; protein id: At3g22900.1	-0.0417754	0.204824	0.0971365	-0.00382401		0.14481	0.51245	1.23732	0.0554103	0.133789	1.33924	67.5026	1 specific up
hypothetical protein; protein id: At3g02430.1	0.0716299	0.00120765	0.0657552	0.0894607		0.0917685	1.39355	3.4566	0.0343135	0.0851119	3.72694	68.0428	1 specific up
UVB-resistance protein UVR8 - like; protein id: At5g60870.1	0.132721	-0.0152304	0.129946	0.0740068		0.136024	1.26995	3.15929	0.0507327	0.126209	3.40498	68.1012	1 specific up
60S ribosomal protein - like; protein id: At5g02450.1	-0.0150318	0.129985	0.134954	0.0284042		0.122087	1.09222	2.81144	0.0442109	0.113801	3.01615	68.7692	1 specific up
putative HMG protein; protein id: At2g34450.1	0.118477	-0.0199966	0.0344393	0.027576		0.079728	0.845046	2.18017	0.0288142	0.0743391	2.33822	68.8134	1 specific up
expressed protein; protein id: At1g14270.1	0.230392	-0.0402862	0.122944	0.0552118		0.173945	0.953887	2.46193	0.0628438	0.162196	2.64027	68.8209	1 specific up
polygalacturonase, putative; protein id: At3g16850.1	0.18328	0.193132	0.581408	0.434874		0.542502	1.41015	3.73817	0.191477	0.507588	3.9953	69.332	1 specific up
hypothetical protein; protein id: At1g61760.1	0.182428	-0.0928225	0.199266	-0.0505927		0.196253	0.338584	0.898239	0.0692218	0.18364	0.959933	69.3465	1 specific up
hypothetical protein; protein id: At1g28270.1	-0.0367667	0.190895	0.113187	0.0576128		0.15217	0.970615	2.593	0.0533457	0.142513	2.76871	69.4781	1 specific up
alpha NAC-like protein; protein id: At3g49470.1	0.0785431	0.052976	0.152701	0.220434		0.198516	1.35448	3.74833	0.0674652	0.186701	3.98554	70.1324	1 specific up
expressed protein; protein id: At1g26470.1	0.155623	-0.0152032	0.239792	0.0811303		0.196046	1.18367	3.282	0.0665114	0.184418	3.48892	70.1679	1 specific up
putative protein; protein id: At4g31680.1	-0.0037708	0.121246	0.238758	0.0803799		0.183127	1.22361	3.44295	0.0613245	0.172553	3.65392	70.4351	1 specific up
dermal glycoprotein - like; protein id: At5g19110.1	0.261325	-0.0107842	0.279058	0.00164171		0.233455	0.656289	1.88595	0.0767266	0.220487	1.99688	70.8127	1 specific up
putative protein; protein id: At5g19570.1	-0.0358668	0.1589	0.0401258	0.100846		0.128235	0.812354	2.46843	0.0400869	0.121809	2.59867	71.7838	1 specific up
putative protein; protein id: At5g40210.1	0.120776	-0.0225414	0.155348	0.0479074		0.134156	0.973978	3.05267	0.0407784	0.127809	3.20428	72.3043	1 specific up
putative glycogenin; protein id: At2g35710.1	0.180889	-0.0284703	0.14938	0.0123071		0.149747	0.663632	2.08374	0.0454426	0.142686	2.18687	72.3343	1 specific up
may be a pseudogene; protein id: At4g07610.1	0.0363434	0.0446159	0.19276	0.0939017		0.149666	1.20088	3.79275	0.0451774	0.142685	3.97832	72.431	1 specific up
unknown protein; protein id: At5g55010.1	0.187495	-0.0376706	0.0139725	0.0654853		0.125585	0.505091	1.61862	0.0374098	0.119884	1.6956	72.6695	1 specific up
unknown protein; protein id: At1g03290.1	0.132975	-0.0917524	0.0444418	-0.0293155		0.118661	0.0724388	0.233261	0.035192	0.113322	0.24425	72.7479	1 specific up
expressed protein; protein id: At1g55370.1	0.114648	-0.0309516	0.0657073	0.102879		0.116562	0.897645	3.02738	0.0331358	0.111753	3.15765	73.4844	1 specific up
phytocyanin/early nodulin-like protein; protein id: At5g57920.1	-0.0123214	0.0938586	0.0439124	0.236196		0.159978	0.952805	3.31454	0.0441976	0.153751	3.44877	73.9621	1 specific up
expressed protein; protein id: At3g25540.1	0.112438	-0.0198686	0.147633	-0.00143426		0.116726	0.475027	1.70186	0.0313814	0.112429	1.76691	74.4044	1 specific up
expressed protein; protein id: At4g38100.1	0.129029	-0.0307012	0.141936	0.16315		0.177764	0.896631	3.48445	0.0442997	0.172155	3.59796	75.5695	1 specific up
Expressed protein; protein id: At4g38490.1	0.053788	-0.0153767	0.0790842	0.0287576		0.0674528	0.78187	3.16183	0.0161923	0.0654804	3.25707	76.1103	1 specific up
hyaluronan mediated motility receptor-like protein; protein id: At5g52280.1	0.124913	-0.0398284	0.00613211	0.0554041		0.0925611	0.340859	1.41862	0.0216247	0.0899997	1.45899	76.4893	1 specific up
unknown protein; protein id: At1g06750.1	0.106244	-0.0246246	0.135259	0.0161797		0.111603	0.591462	2.46991	0.0259904	0.108535	2.53974	76.5332	1 specific up
putative protein; protein id: At4g20300.1	0.138063	-0.0477692	0.149227	0.0820227		0.153873	0.730708	3.06131	0.0357246	0.149669	3.14731	76.5752	1 specific up
b/t glutamine:fructose-6-phosphate amidotransferase, putative; protein id: At3g24090.1 and unknown protein; protein id: At3g24100.1	0.232396	-0.0813063	0.0716023	0.0882578		0.180027	0.4625	2.04586	0.0396963	0.175596	2.09749	77.2615	1 specific up
SEC14 - like protein; protein id: At4g39170.1	-0.0538714	0.13697	0.0445769	-0.00383645		0.101249	0.182603	0.847954	0.0213149	0.0989798	0.867393	77.8472	1 specific up
protein kinase PK4, putative; protein id: At1g29230.1	0.354324	-0.124918	0.105857	0.116064		0.269226	0.412964	1.92472	0.0564793	0.263235	1.96852	77.8903	1 specific up
hypothetical protein; protein id: At1g36020.1	0.129896	-0.0310451	0.262388	0.155148		0.229392	0.771904	3.63658	0.0476299	0.224393	3.7176	78.0162	1 specific up
SEC14 cytosolic factor, putative; protein id: At5g47510.1	0.0866333	-0.0282156	0.0158554	0.0274417		0.0626682	0.348325	1.66909	0.0128025	0.0613465	1.70505	78.2121	1 specific up
b/t expressed protein; protein id: At1g77930.1 and ribosomal protein L30, putative; protein id: At1g77940.1	0.13499	-0.0838123	0.099524	-0.0245397		0.13059	0.18491	0.89847	0.0263243	0.127909	0.9173	78.3706	1 specific up
CONSTANS B-box zinc finger family protein; protein id: At1g68520.1	0.139582	0.00752651	0.349776	0.360476		0.368391	0.774117	3.86086	0.0724225	0.361202	3.9377	78.6623	1 specific up
expressed protein; protein id: At2g15960.1	0.15298	-0.106618	-0.0327608	0.0856847		0.145027	0.11493	0.611984	0.0267681	0.142536	0.622682	79.3638	1 specific up
nucleoid DNA-binding - like protein; protein id: At3g54400.1	-0.0998032	0.23319	0.0252322	0.154343		0.200234	0.315591	1.74435	0.035648	0.197035	1.77267	79.7449	1 specific up
homeobox-leucine zipper protein, HAT7; protein id: At5g15150.1	0.117398	-0.0433117	6.48e-05	0.167559		0.134592	0.323552	1.78921	0.0239505	0.132444	1.81823	79.7497	1 specific up
expressed protein; protein id: At4g30840.1	0.112475	-0.0347913	0.167372	0.00973471		0.130406	0.387509	2.16475	0.0229786	0.128366	2.19916	79.8511	1 specific up
hypothetical protein; protein id: At1g50870.1	0.189093	-0.0850477	0.0723255	0.0860236		0.160701	0.3794	2.13029	0.0281771	0.158212	2.16382	79.9016	1 specific up
leucine-rich repeat transmembrane protein kinase, putative; protein id: At2g45340.1	0.209627	-0.0717131	-0.000760451	0.0443108		0.144976	0.127725	0.718222	0.0253835	0.142736	0.72949	79.9162	1 specific up
receptor serine/threonine kinase PR5K, putative; protein id: At1g66910.1	0.200754	-0.130382	-0.0283455	0.0641058		0.173051	0.0682198	0.393171	0.0295843	0.170503	0.399046	80.1565	1 specific up
hypothetical protein; protein id: At1g34070.1	0.237567	-0.0642253	0.0366857	0.0073312		0.154167	0.125935	0.792862	0.0241841	0.152259	0.802801	80.9748	1 specific up
hypothetical protein; protein id: At4g08640.1	0.113299	-0.0549948	0.0756317	0.164773		0.150852	0.493608	3.13655	0.0234514	0.149018	3.17516	81.0566	1 specific up
hypothetical protein; protein id: At2g14820.1	0.165851	-0.0860638	0.0748821	0.097163		0.154517	0.35677	2.32196	0.0234662	0.152724	2.34921	81.2648	1 specific up
hypothetical protein; protein id: At1g27500.1	0.196316	-0.105057	0.0752649	0.142792		0.189878	0.336903	2.33407	0.0271262	0.187931	2.35825	81.7866	1 specific up
expressed protein; protein id: At2g25190.1	-0.0112974	0.104585	0.502694	0.221231		0.370626	0.557609	3.88155	0.0527017	0.36686	3.9214	81.825	1 specific up
putative protein; protein id: At3g43420.1	0.124743	-0.065435	0.113431	0.173585		0.174706	0.471008	3.28676	0.024783	0.172939	3.32033	81.8448	1 specific up
hypothetical protein; protein id: At2g39160.1	-0.038502	0.0813983	0.197328	0.0456094		0.141875	0.417155	3.15888	0.0185744	0.140654	3.18631	82.4772	1 specific up
phytochrome A supressor spa1, putative; protein id: At1g53090.1	0.103999	-0.0423671	-0.0106268	0.313214		0.198579	0.205942	1.59508	0.0254276	0.196944	1.60832	82.6432	1 specific up
putative protein; protein id: At5g42520.1	0.0438607	-0.0127407	0.147684	0.0975839		0.126923	0.479247	3.8586	0.0156439	0.125955	3.88825	82.92	1 specific up
putative mutT domain protein; protein id: At2g04440.1	0.148187	-0.0988245	0.10203	-0.00746048		0.14236	0.129488	1.15984	0.0157953	0.141481	1.16705	83.6297	1 specific up
putative protein; protein id: At5g62240.1	0.135184	-0.0737944	0.045713	0.00771855		0.109778	0.100998	1.00798	0.0109448	0.109231	1.01302	84.2781	1 specific up
putative protein kinase; protein id: At2g16750.1	0.208669	-0.129946	0.0306294	0.106106		0.186568	0.132871	1.46039	0.0169048	0.1858	1.46642	84.8013	1 specific up
hypothetical protein; protein id: At1g16650.1	0.0384596	-0.00557225	0.191707	0.167341		0.181613	0.358351	3.95408	0.0163921	0.180872	3.97029	84.8215	1 specific up
hypothetical protein; protein id: At1g03720.1	0.127924	-0.0781431	0.0399099	0.283441		0.206684	0.209639	2.62817	0.0164342	0.20603	2.63651	85.4394	1 specific up
unknown protein; protein id: At2g47440.1	-0.0269446	0.0911688	0.382157	0.450335		0.42165	0.300416	3.94856	0.0319877	0.420434	3.95997	85.6492	1 specific up
polygalacturonase, putative; protein id: At4g23820.1	0.021485	0.0568669	0.512354	0.537256		0.526562	0.297428	3.98666	0.0391757	0.525103	3.99774	85.7333	1 specific up
leucine-rich repeat transmembrane protein kinase, putative; protein id: At3g03770.1	0.177095	-0.120842	0.205663	0.420125		0.350756	0.257924	3.50247	0.0257601	0.349809	3.51196	85.7883	1 specific up
putative protein; protein id: At4g13370.1	-0.0730141	0.0974289	0.0543709	0.109509		0.1202	0.181133	2.6637	0.00815485	0.119923	2.66985	86.1099	1 specific up
putative protein; protein id: At5g03040.1	0.0385369	-0.0203779	0.113024	0.218448		0.168869	0.226131	3.9111	0.00974735	0.168587	3.91763	86.691	1 specific up
non-phototropic hypocotyl, putative; protein id: At3g26490.1	0.103777	-0.0813878	0.146749	0.168324		0.183064	0.181881	3.44249	0.00965857	0.182809	3.44729	86.9756	1 specific up
unknown protein; protein id: At1g07010.1	0.181923	-0.145129	0.0181887	0.121591		0.184311	0.0676688	1.42172	0.00876262	0.184103	1.42333	87.275	1 specific up
hypothetical protein; protein id: At2g16840.1	0.0937711	-0.080677	0.130436	0.0931845		0.142367	0.112466	3.12333	0.00512309	0.142275	3.12535	87.9378	1 specific up
ripening-related protein-like; protein id: At5g51520.1	0.0811332	-0.0583877	0.212797	0.561321		0.394976	0.131246	3.8831	0.0133423	0.394751	3.88531	88.0642	1 specific up
pseudouridine synthase, putative; protein id: At3g52260.1	0.108438	-0.0921726	0.0688794	0.242324		0.192068	0.0960069	2.98223	0.00618005	0.191969	2.98377	88.1561	1 specific up
leucine-rich repeat transmembrane protein kinase, putative; protein id: At3g42880.1	0.0565304	-0.0457881	0.229751	0.149378		0.196707	0.10435	3.84311	0.0053391	0.196634	3.84453	88.4447	1 specific up
putative protein; protein id: At4g12100.1	-0.065374	0.0896785	0.00203501	0.0150092		0.078277	0.0118661	0.44264	0.00209767	0.0782489	0.442799	88.4644	1 specific up
tryptophan synthase alpha 1-like protein; protein id: At4g02610.1	-0.03489	0.0657069	0.000678059	0.00390573		0.0503844	0.00458103	0.200336	0.00115183	0.0503713	0.200388	88.6901	1 specific up
expressed protein; protein id: At5g52900.1	0.189463	-0.17427	0.198937	0.156192		0.25469	0.0576478	2.77987	0.00528051	0.254635	2.78047	88.812	1 specific up
GDSL-motif lipase acylhydrolase-like protein; protein id: At5g08460.1	-0.0137876	0.0180873	0.142528	0.00419789		0.079961	0.0470747	2.50475	0.00150254	0.0799469	2.50519	88.9233	1 specific up
hypothetical protein; protein id: At3g49540.1	0.186116	-0.132922	0.0166801	0.0178524		0.160478	0.00811996	0.442371	0.00294516	0.160451	0.442446	88.9484	1 specific up
expressed protein; protein id: At3g17210.1	0.0673722	-0.0613795	0.177993	0.0969185		0.152838	0.0637408	3.54654	0.00274645	0.152813	3.54712	88.9704	1 specific up
RRM-containing protein; protein id: At4g20030.1	0.141519	-0.115464	0.0149641	0.000601504		0.128931	0.0027543	0.243137	0.00146046	0.128923	0.243152	89.351	1 specific up
putative protein; protein id: At5g01760.1	-0.155483	0.161182	0.00980038	0.0445319		0.161557	0.00267833	0.665243	0.000650437	0.161555	0.665249	89.7693	1 specific up
putative protein; protein id: At4g20940.1	0.0726097	-0.0715399	0.0615862	0.093303		0.106352	0.0104453	2.88202	0.000385448	0.106351	2.88204	89.7923	1 specific up
disease resistance protein (TIR-NBS-LRR class), putative; protein id: At1g63880.1	0.219923	-0.217445	0.0308279	0.0272748		0.220612	0.000390746	0.526723	0.000163659	0.220612	0.526724	89.9575	1 specific up
putative MAP kinase; protein id: At3g15220.1	-0.21135	0.206593	0.00632877	0.279439		0.279004	-0.00876459	1.66222	-0.00147111	0.279	1.66225	90.3021	1 specific up
hypothetical protein; protein id: At4g01650.1	-0.398475	0.359998	0.0299955	0.1026		0.386663	-0.00734094	0.681536	-0.00416458	0.386641	0.681575	90.6171	1 specific up
unknown protein; protein id: At1g65230.1	0.123011	-0.127853	-0.0234539	0.0966677		0.142987	-0.0126784	0.853264	-0.00212436	0.142971	0.853358	90.8513	1 specific up
No Hits Found	0.0422281	-0.0465671	0.0663565	0.222731		0.153491	-0.0559223	3.62354	-0.00236856	0.153473	3.62397	90.8842	1 specific up
putative protein; protein id: At4g33640.1	-0.0763571	0.0573588	0.00885766	0.00400944		0.0672172	-0.00611169	0.390015	-0.00105319	0.067209	0.390062	90.8978	1 specific up
unknown protein; protein id: At2g17660.1	0.00834585	-0.0102508	0.0277747	0.0427449		0.0365291	-0.100041	3.84974	-0.000948942	0.0365167	3.85104	91.4886	1 specific up
No Hits Found	0.076985	-0.0892167	0.22497	0.0616784		0.171725	-0.0870184	3.06963	-0.00486613	0.171656	3.07086	91.6238	1 specific up
expressed protein; protein id: At5g09270.1	0.0766578	-0.0838046	0.0538118	-0.0105397		0.0887743	-0.0244958	0.853867	-0.00254572	0.0887378	0.854219	91.6433	1 specific up
hypothetical protein; protein id: At4g08230.1	-0.0888965	0.0795571	-0.00686563	0.0788099		0.0999495	-0.0385818	1.20416	-0.00320078	0.0998983	1.20478	91.8352	1 specific up
b/t expressed protein; protein id: At1g59580.1and expressed protein; protein id: At1g59590.1	0.0964301	-0.11108	0.0861989	0.109599		0.142993	-0.0957514	2.73263	-0.0050074	0.142905	2.73431	92.0068	1 specific up
b/t expressed protein; protein id: At2g05590.1 and hypothetical protein; protein id: At2g05600.1	0.0917851	-0.118806	0.0420323	0.0183554		0.110198	-0.0412306	1.09868	-0.00413254	0.110121	1.09945	92.1492	1 specific up
putative protein; protein id: At5g61040.1	0.0629765	-0.0756461	0.0269409	-0.00430766		0.0719224	-0.0233493	0.603723	-0.00277956	0.0718687	0.604174	92.2148	1 specific up
expressed protein; protein id: At1g78020.1	0.0107253	-0.0384299	0.310368	0.241224		0.277255	-0.201256	3.97838	-0.0140077	0.2769	3.98347	92.896	1 specific up
developmentally regulated GTP-binding protein; protein id: At1g17470.1	-0.236245	0.144072	0.0401352	0.0612495		0.197449	-0.0702631	1.07805	-0.0128417	0.197031	1.08034	93.729	1 specific up
unknown protein; protein id: At2g23920.1	-0.44001	0.227106	0.00442013	0.0693414		0.337519	-0.0315353	0.477191	-0.0222565	0.336785	0.478232	93.7809	1 specific up
leucine-rich repeat transmembrane protein kinase, putative; protein id: At3g14350.1	0.034788	-0.0730501	0.197361	0.238337		0.225248	-0.322142	3.86825	-0.0186936	0.224471	3.88164	94.7605	1 specific up
hypothetical protein; protein id: At3g19880.1	-0.20856	0.117905	0.609023	0.116035		0.417042	-0.295033	3.11545	-0.0393179	0.415184	3.12939	95.4098	1 specific up
hypothetical protein; protein id: At3g50470.1	0.054249	-0.0900786	0.0649942	0.16934		0.141341	-0.334702	3.18802	-0.0147579	0.140568	3.20555	95.9934	1 specific up
F-box containing tubby family protein; protein id: At2g18280.1	-0.0242776	-0.0116097	0.126987	0.169452		0.149459	-0.489	3.96561	-0.0182913	0.148335	3.99565	97.0297	1 specific up
F-box protein family; protein id: At4g12560.1	0.092493	-0.175056	0.0861727	0.0409823		0.150622	-0.224928	1.75636	-0.019133	0.149401	1.77071	97.2978	1 specific up
b/t syntaxin SYP131; protein id: At3g03800.1 and putative auxin-independent growth promoter protein; protein id: At3g03810.1	-0.0811238	0.0450394	0.0768927	0.115871		0.116663	-0.431591	3.30205	-0.0151197	0.115679	3.33013	97.4466	1 specific up
UDP glucose:flavonoid-o-glucosyltransferase-like protein	-0.0765029	0.0275504	0.0987664	0.262264		0.191092	-0.519236	3.70832	-0.0264981	0.189246	3.7445	97.9707	1 specific up
putative YABBY3 axial regulator; protein id: At4g00180.1	-0.0977912	0.0357566	0.00805698	0.162613		0.122757	-0.321686	2.13557	-0.0182848	0.121387	2.15966	98.5662	1 specific up
b/t similar to non-LTR reverse transcriptase, putative; protein id: At4g20725.1and putative protein; protein id: At4g20730.1	0.0394918	-0.0854284	0.01394	0.0423595		0.0704263	-0.257965	1.66957	-0.0107539	0.0696004	1.68938	98.7833	1 specific up
Kelch repeat containing F-box protein family; protein id: At3g24610.1	-0.079014	0.0750939	0.0750303	-0.0577632		0.101933	-0.0323968	0.195531	-0.0166617	0.100562	0.198197	99.4076	1 specific up
hypothetical protein; protein id: At1g80090.1	0.046119	-0.0911158	0.0630313	0.0771103		0.0995274	-0.481945	2.88017	-0.0164258	0.0981626	2.92021	99.4994	1 specific up
unknown protein; protein id: At3g20975.1	-1.72473	0.142538	0.0242469	0.0673752		0.938296	-0.109213	0.648138	-0.155908	0.925253	0.657274	99.5647	1 specific up
mitochondrial carrier protein family; protein id: At4g01100.1	-0.0746954	0.0221954	0.162413	0.0175239		0.111923	-0.471141	2.74738	-0.0189171	0.110312	2.78749	99.7308	1 specific up
unknown protein; protein id: At1g02450.1	-0.03217	-0.0210487	0.151787	0.149832		0.153237	-0.693734	3.93679	-0.0265934	0.150912	3.99744	99.994	1 specific up
hypothetical protein; protein id: At2g05020.1	0.0411696	-0.044718	0.0932409	-0.0478039		0.0834707	-0.0590909	0.328446	-0.01478	0.0821517	0.33372	100.199	1 specific up
hypothetical protein; protein id: At2g02740.1	-0.0187005	-0.061073	0.209552	0.229695		0.224196	-0.706798	3.91922	-0.03979	0.220637	3.98245	100.223	1 specific up
putative serine/threonine-specific receptor protein kinase; protein id: At4g29180.1	-0.0343345	-0.0148718	0.183937	0.0986555		0.14397	-0.741833	3.91303	-0.0268162	0.141451	3.98273	100.735	1 specific up
hypothetical protein; protein id: At3g19890.1	-0.19853	0.101308	-0.012081	0.116911		0.171504	-0.212005	1.08402	-0.0329178	0.168315	1.10456	101.066	1 specific up
putative pyruvate dehydrogenase kinase; protein id: At3g06483.1	-0.150407	0.0546668	0.0660619	0.0167993		0.114639	-0.315983	1.57731	-0.0225182	0.112406	1.60865	101.328	1 specific up
putative adenosine deaminase; protein id: At4g04880.1	0.0451443	-0.105784	0.0847722	0.045117		0.102608	-0.52282	2.60719	-0.0201743	0.100605	2.6591	101.339	1 specific up
putative auxin-induced protein; protein id: At4g36110.1	-0.845816	0.111466	0.0217619	0.0709866		0.485152	-0.171217	0.838131	-0.0971036	0.475335	0.855441	101.546	1 specific up
similar to MuDR transposable element - like protein; protein id: At5g37125.1	-0.0158026	-0.0133524	0.123304	0.0486527		0.087486	-0.808353	3.90151	-0.0177493	0.0856666	3.98437	101.705	1 specific up
G-Box binding protein, putative; protein id: At1g32150.1	-0.172836	0.0599325	0.0714661	0.00487469		0.128334	-0.28444	1.2576	-0.028311	0.125172	1.28937	102.745	1 specific up
protein kinase - like protein; protein id: At3g57710.1	0.195087	-0.277853	-0.0645321	0.126141		0.257048	-0.0954766	0.416072	-0.0574909	0.250536	0.426886	102.924	1 specific up
putative protein; protein id: At3g62820.1	0.0200442	-0.0597757	0.0554347	0.0201559		0.0579949	-0.635636	2.64898	-0.013532	0.056394	2.72418	103.493	1 specific up
tumor-related protein, putative; protein id: At1g73320.1	-0.646986	0.155244	0.147681	0.0952179		0.428492	-0.3873	1.58021	-0.102002	0.416174	1.62698	103.771	1 specific up
hypothetical protein; protein id: At1g65470.1	0.0529295	-0.166641	0.178036	0.0681334		0.173976	-0.710522	2.85678	-0.0419909	0.168832	2.94381	103.967	1 specific up
putative heat shock protein; protein id: At2g04030.1	0.00612026	-0.121836	0.196685	0.231034		0.230112	-0.935479	3.73382	-0.0559243	0.223213	3.84922	104.065	1 specific up
hypothetical protein; protein id: At2g13600.1	-0.0449833	-0.0253746	0.108548	0.15441		0.136571	-1.05232	3.84442	-0.0360567	0.131725	3.98584	105.308	1 specific up
oleosin; protein id: At5g51210.1	-0.209706	0.0752657	-0.00603286	0.113838		0.165095	-0.330122	1.20259	-0.0437034	0.159206	1.24708	105.35	1 specific up
putative protein; protein id: At5g02680.1	0.0503179	-0.157483	0.091558	0.0869873		0.14176	-0.757507	2.7281	-0.0379273	0.136592	2.83132	105.518	1 specific up
hypothetical protein; protein id: At1g10455.1	0.0220335	-0.104219	0.0906346	0.143143		0.138321	-0.954813	3.4247	-0.0371474	0.133239	3.55531	105.579	1 specific up
expressed protein; protein id: At3g09210.1	-0.00618953	-0.115393	0.158331	0.26952		0.229286	-1.04459	3.72641	-0.061888	0.220776	3.87005	105.659	1 specific up
putative protein; protein id: At4g35290.1	0.0650395	-0.169144	-0.0152803	0.140904		0.152995	-0.371686	1.22931	-0.0442787	0.146447	1.28427	106.823	1 specific up
unknown protein; protein id: At1g04940.1	-0.00961842	-0.0427774	0.0461778	0.210904		0.134109	-1.12784	3.69159	-0.0391844	0.128257	3.86004	106.989	1 specific up
putative protein; protein id: At3g58460.1	-0.0755469	0.00269418	0.296518	0.0384347		0.181453	-1.05917	3.42	-0.0536802	0.173331	3.58025	107.208	1 specific up
AtRAD3 (dbj|BAA92828.1); protein id: At5g40820.1	0.0119353	-0.082436	0.13508	0.0499658		0.110406	-1.05576	3.34069	-0.0332697	0.105274	3.50355	107.538	1 specific up
putative N2,N2-dimethylguanosine tRNA methyltransferase; protein id: At3g02320.1	-0.0286351	-0.0529277	0.234503	0.0810423		0.164848	-1.22133	3.74822	-0.0510716	0.156737	3.94219	108.048	1 specific up
exonuclease, putative; protein id: At1g54490.1	-1.48266	0.321465	0.261201	-0.042513		0.931807	-0.216954	0.64434	-0.297343	0.883091	0.679884	108.609	1 specific up
unknown protein; protein id: At2g43240.1	-0.0718428	-0.0237711	0.0912849	0.206689		0.159341	-1.31303	3.69156	-0.053398	0.150127	3.91813	109.58	1 specific up
putative phosphoribosylaminoimidazolecarboxamide formyltransferase; protein id: At2g35040.1	-0.00103659	-0.0841826	0.0636068	0.161241		0.128066	-1.28339	3.48915	-0.0442099	0.120193	3.7177	110.195	1 specific up
terpene synthase/cyclase family; protein id: At1g33750.1	-0.183414	0.0300392	0.00387709	0.0545911		0.116855	-0.484358	1.31053	-0.0405101	0.109608	1.39717	110.284	1 specific up
pseudogene, putative protein kinase; protein id: At1g65365	-0.760519	0.102964	0.0636698	0.219678		0.479615	-0.682318	1.79235	-0.170635	0.448234	1.91783	110.841	1 specific up
hypothetical protein; protein id: At2g16300.1	0.0259401	-0.17527	0.127325	0.126273		0.172877	-1.21956	3.13169	-0.0627334	0.161093	3.36078	111.277	1 specific up
putative glutaredoxin; protein id: At3g02000.1	0.0186225	-0.0207122	0.0186351	-0.0148598		0.0258806	-0.0674009	0.169545	-0.00956082	0.0240499	0.182451	111.68	1 specific up
putative protein; protein id: At4g39530.1	-0.134586	0.0114118	0.00765208	0.0197689		0.07685	-0.657267	1.62508	-0.0288147	0.0712435	1.75296	112.021	1 specific up
G-protein, putative; protein id: At1g31930.1	-0.0312802	-0.0196963	0.0945452	0.0425904		0.073982	-1.52974	3.64199	-0.0286499	0.0682093	3.95022	112.784	0 down, 1 up
acyltransferase family; protein id: At4g15390.1	-0.0533101	-0.0258325	0.253655	0.0455305		0.159155	-1.56088	3.49268	-0.0649366	0.145305	3.82559	114.08	0 down, 1 up
unknown protein; protein id: At4g03180.1	0.0194909	-0.0532674	0.105864	-0.0154162		0.0766143	-0.444664	0.978406	-0.0316993	0.0697488	1.07471	114.441	0 down, 1 up
RRM-containing protein; protein id: At5g54580.1	-0.179093	0.0363151	0.022099	-0.00889622		0.109916	-0.165702	0.354763	-0.0465156	0.0995885	0.391553	115.036	0 down, 1 up
peptide transporter, putative; protein id: At1g52190.1	0.00129859	-0.109037	0.0282825	0.163446		0.125222	-1.46911	3.08187	-0.0538835	0.113036	3.41412	115.487	0 down, 1 up
S-adenosyl-L-methionine:carboxyl methyltransferase family; protein id: At2g14060.1	-0.669202	0.0108629	0.0221637	0.00465538		0.343822	-0.640177	1.33192	-0.148945	0.309885	1.47778	115.671	0 down, 1 up
GTP-binding protein, putative; protein id: At1g07620.1	0.000859058	-0.0164553	0.0152556	0.00383226		0.0146354	-1.43231	2.88089	-0.00651555	0.0131051	3.2173	116.436	0 down, 1 up
putative protein; protein id: At5g54210.1	0.0381551	-0.0600768	0.127491	-0.0416416		0.100898	-0.28586	0.555644	-0.0461582	0.0897205	0.624865	117.224	0 down, 1 up
multidrug resistance P-glycoprotein (pgp1); protein id: At2g36910.1	-0.247534	-0.00188802	0.17562	0.186095		0.243731	-1.63579	3.17945	-0.111505	0.216729	3.57557	117.225	0 down, 1 up
auxin-regulated protein (IAA8); protein id: At2g22670.1	-0.0695387	-0.0612313	0.185249	0.0852658		0.151994	-1.88059	3.4729	-0.0723755	0.133657	3.94939	118.436	0 down, 1 up
hypothetical protein; protein id: At1g76220.1	-0.781563	0.0360309	0.0909718	0.0540862		0.433277	-1.06825	1.94662	-0.208446	0.379841	2.22048	118.757	0 down, 1 up
FKBP-type peptidyl-prolyl cis-trans isomerase; protein id: At5g13410.1	-0.0393232	-0.0303123	0.154936	0.0313922		0.102919	-1.91414	3.29393	-0.0517105	0.0889854	3.80971	120.161	0 down, 1 up
allergen like protein; protein id: At4g17030.1	-0.766021	0.0491139	0.274204	0.221693		0.529178	-1.50947	2.57568	-0.267562	0.456552	2.98541	120.372	0 down, 1 up
expressed protein; protein id: At2g36470.1	0.000250264	-0.160372	0.068625	0.109582		0.13672	-1.73909	2.95757	-0.0693006	0.117855	3.43098	120.456	0 down, 1 up
unknown protein; protein id: At2g03440.1	-0.00882532	-0.0975883	0.112054	0.0360587		0.100538	-1.91102	3.06894	-0.0531436	0.0853444	3.6153	121.91	0 down, 1 up
calcineurin B-like protein 3; protein id: At4g26570.1,	-0.397371	-0.000736137	0.182015	0.169954		0.305309	-1.83697	2.80966	-0.167073	0.255539	3.35689	123.177	0 down, 1 up
expressed protein; protein id: At3g01520.1	-0.0997623	-0.0885935	0.301166	0.076093		0.21836	-2.15037	3.16665	-0.122671	0.180646	3.82776	124.179	0 down, 1 up
expansin (At-EXP2); protein id: At5g05290.1	-0.0218765	-0.0119462	0.0542756	0.0118367		0.038946	-2.17866	3.08384	-0.0224722	0.0318087	3.7758	125.24	0 down, 1 up
disease resistance protein (TIR-NBS-LRR class), putative; protein id: At5g44510.1	-1.17216	0.0950005	-0.0241408	0.174842		0.663633	-0.542221	0.759326	-0.385656	0.540073	0.933048	125.53	0 down, 1 up
expressed protein; protein id: At2g15340.1	0.12725	-0.19875	-0.0546584	0.0703143		0.175207	-0.112854	0.157335	-0.102119	0.14237	0.193624	125.651	0 down, 1 up
elongation factor, putative; protein id: At1g35550.1	-0.0498243	0.0400614	-0.0622857	0.101438		0.0939737	-0.157251	0.205717	-0.0570702	0.0746596	0.258935	127.394	0 down, 1 up
b/t contains similarity to an Arabidopsis thaliana hypothetical protein, which contains similarity to retrotransposon Athila (GB:AF076275); protein id: At4g07460.1 and hypothetical protein; protein id: At4g07470.1	-0.219959	-0.0359313	0.0639054	0.219651		0.208947	-2.31943	2.84416	-0.132054	0.161928	3.67001	129.198	0 down, 1 up
putative protein; protein id: At3g57350.1	-0.460671	0.0031105	0.0327716	0.0172988		0.243332	-1.72531	2.08823	-0.154987	0.187588	2.70876	129.564	0 down, 1 up
class 1 non-symbiotic hemoglobin (AHB1); protein id: At2g16060.1	-0.161414	-0.117794	0.199019	0.134464		0.21909	-2.56654	3.02947	-0.14162	0.167165	3.97049	130.271	0 down, 1 up
unknown protein; protein id: At4g31430.1	-0.159272	0.000409371	0.0181867	0.0228613		0.090567	-1.94299	2.25512	-0.059116	0.0686125	2.9767	130.748	0 down, 1 up
putative photomorphogenesis repressor protein; protein id: At2g46340.1	0.0409449	-0.248326	-0.0186243	0.0611408		0.155833	-0.50151	0.581134	-0.101811	0.117976	0.767612	130.794	0 down, 1 up
expressed protein; protein id: At3g22570.1	-0.225541	0.141117	0.167623	-0.110002		0.232497	-0.268686	0.308345	-0.152741	0.175286	0.408985	131.068	0 down, 1 up
CHP-rich zinc finger protein, putative; protein id: At3g11370.1	-0.0385424	-0.0699726	0.0532562	0.0659971		0.0815719	-2.6138	2.96541	-0.0539379	0.0611937	3.95292	131.394	0 down, 1 up
3-isopropylmalate dehydratase, small subunit; protein id: At2g43100.1	-0.166475	-0.106155	0.209385	0.103352		0.21159	-2.64062	2.8997	-0.142465	0.156443	3.92188	132.323	0 down, 1 up
unknown protein; protein id: At1g33480.1	-0.0180828	-0.098216	0.0664356	0.0332537		0.0822432	-2.51583	2.72439	-0.0557961	0.0604214	3.70833	132.721	0 down, 1 up
putative poly (ADP-ribose) polymerase; protein id: At2g31320.1	-0.0231364	-0.230816	0.0709854	0.0969496		0.166542	-2.4198	2.60467	-0.113353	0.122013	3.55524	132.893	0 down, 1 up
hypothetical protein; protein id: At1g71015.1	-0.0757289	-0.0632214	0.0397032	0.14222		0.119231	-2.60872	2.79261	-0.0813916	0.0871289	3.82153	133.05	0 down, 1 up
putative protein; protein id: At3g62940.1	-0.0189911	-0.0584903	0.0867698	0.0150967		0.0695335	-2.52383	2.67826	-0.047687	0.050605	3.68005	133.3	0 down, 1 up
unknown protein; protein id: At1g06900.1	-0.0930816	-0.0113823	0.0153235	0.0774052		0.0781804	-2.49738	2.59396	-0.0542235	0.0563204	3.60076	133.913	0 down, 1 up
drought-induced-19-like 1; protein id: At4g02200.1	-0.125177	-0.0173753	0.0640407	0.0362953		0.094384	-2.54434	2.60102	-0.0660003	0.0674707	3.63854	134.369	0 down, 1 up
unknown protein; protein id: At3g10300.1	-0.507815	0.16312	0.0607363	-0.0480257		0.341404	-0.0920484	0.0911086	-0.242645	0.240167	0.129513	135.294	0 down, 1 up
myb family transcription factor; protein id: At4g28110.1	-0.472561	-0.0435929	0.11758	0.140423		0.313097	-2.5731	2.41897	-0.22812	0.214455	3.5316	136.768	0 down, 1 up
Serine/arginine-rich protein, putative; protein id: At1g55300.1	-0.036328	-0.0982167	0.146788	0.0198907		0.117365	-2.65357	2.48057	-0.0857373	0.0801475	3.63245	136.93	0 down, 1 up
homeodomain protein; protein id: At1g20710.1	-0.0602919	-0.078037	0.0491939	0.0825244		0.0964611	-2.89775	2.69951	-0.0705798	0.0657513	3.96035	137.028	0 down, 1 up
putative protein; protein id: At3g63160.1	-0.0637535	-0.0518978	0.199856	0.0114151		0.133542	-2.51625	2.31167	-0.0983418	0.0903461	3.41691	137.426	0 down, 1 up
hypothetical protein; protein id: At1g77030.1	-0.0668188	-0.0783743	0.0742402	0.0571069		0.0981765	-2.96337	2.66958	-0.072943	0.0657112	3.98851	137.986	0 down, 1 up
hypothetical protein; protein id: At1g31360.1	-0.908805	-0.0483438	0.165445	0.143346		0.541856	-2.57166	2.24233	-0.408407	0.356106	3.41196	138.914	0 down, 1 up
F-box protein; protein id: At1g60400.1	-0.098641	-0.019861	0.0174475	0.0744306		0.0818037	-2.79206	2.40268	-0.0620058	0.0533585	3.68354	139.287	0 down, 1 up
DNA-binding protein; protein id: At1g75560.1	-0.116087	-0.167897	0.132978	0.0995247		0.184697	-3.06096	2.53499	-0.142249	0.117806	3.97438	140.37	0 down, 1 up
expressed protein; protein id: At1g62690.1	-0.14124	-0.0826433	0.0648082	0.117898		0.147095	-3.03747	2.49381	-0.113688	0.0933391	3.93005	140.614	0 down, 1 up
ATPase, putative; protein id: At3g19740.1	-0.247489	-0.00787631	0.0935032	0.00808796		0.154327	-2.71654	2.09898	-0.12212	0.0943583	3.43297	142.308	0 down, 1 up
putative protein; protein id: At5g25870.1	-0.123021	-0.184798	0.0568437	0.211653		0.213661	-3.0238	2.3313	-0.16921	0.130458	3.81816	142.368	0 down, 1 up
hypothetical protein; protein id: At1g27660.1	-0.63186	-0.0140047	0.0746158	0.0257945		0.343477	-2.65388	2.01973	-0.273325	0.208013	3.33502	142.727	0 down, 1 up
putative protein; protein id: At3g45210.1	-0.199943	-0.195519	0.11627	0.180754		0.248644	-3.20006	2.36328	-0.200013	0.147711	3.97812	143.554	0 down, 1 up
putative protein; protein id: At4g32900.1	-0.0934836	-0.121996	0.146063	0.0355073		0.147696	-3.0751	2.2443	-0.119302	0.08707	3.80699	143.877	0 down, 1 up
b/t hypothetical protein; protein id: At1g19410.1 and pseudogene, pol polyprotein; protein id: At1g19415	-0.149911	-0.0862905	0.0484898	0.128463		0.152179	-3.14019	2.27845	-0.123172	0.0893712	3.87971	144.036	0 down, 1 up
expressed protein; protein id: At2g44130.1	-0.0605096	-0.0669139	0.0831796	0.0194907		0.08572	-3.12702	2.17409	-0.0703809	0.0489331	3.80853	145.191	0 down, 1 up
hypothetical protein; protein id: At3g24700.1	-0.101972	-0.0355874	0.015235	0.0853513		0.0918168	-3.06	2.10614	-0.0756332	0.052057	3.71476	145.461	0 down, 1 up
putative carboxyl-terminal peptidase; protein id: At1g10750.1	-0.0906797	-0.0783346	0.0903419	0.0333874		0.10734	-3.22188	2.19892	-0.0886592	0.0605096	3.90074	145.687	0 down, 1 up
hypothetical protein; protein id: At1g03560.1	-0.141152	-0.0537842	0.0313885	0.0924294		0.120633	-3.17937	2.13326	-0.100174	0.0672134	3.82873	146.14	0 down, 1 up
putative protein; protein id: At5g40410.1	-0.289002	-0.190297	0.428369	0.0248288		0.366863	-2.95318	1.95784	-0.305771	0.202714	3.54322	146.457	0 down, 1 up
expressed protein; protein id: At3g54970.1	-0.120343	-0.0520864	0.0792607	0.0248342		0.104881	-3.26634	2.01822	-0.0892233	0.0551297	3.83955	148.289	0 down, 1 up
expressed protein; protein id: At3g05810.1	-0.0542402	-0.0820311	0.0771142	0.0113553		0.0862738	-3.27326	1.8449	-0.0751579	0.042361	3.75737	150.593	0 down, 1 up
hypothetical protein; protein id: At3g30760.1	-0.193255	-0.116882	0.101822	0.0630088		0.177376	-3.46971	1.9075	-0.155435	0.0854517	3.95948	151.2	0 down, 1 up
putative nonsense-mediated mRNA decay protein; protein id: At2g03820.1	-0.0560472	0.00693942	-0.017917	0.0799766		0.0639982	-1.0788	0.578184	-0.0564076	0.0302316	1.22397	151.811	0 down, 1 up
expressed protein; protein id: At1g71900.1	-0.109625	-0.0805106	0.124712	0.00323152		0.126183	-3.20135	1.66079	-0.112008	0.0581072	3.6065	152.581	0 down, 1 up
hypothetical protein; protein id: At1g20400.1	-0.0863806	0.0148194	-0.0252995	0.0799157		0.0795715	-1.00597	0.518399	-0.070732	0.03645	1.13168	152.737	0 down, 1 up
phospholipase A2-like protein; protein id: At4g29460.1	0.0617645	-0.14695	0.121316	-0.0764735		0.147662	-0.576207	0.288203	-0.132064	0.066055	0.644264	153.427	0 down, 1 up
WD-repeat protein-like; protein id: At5g07590.1	-0.0166941	-0.194989	0	0.106541		0.13543	-3.03235	1.46743	-0.121906	0.0589935	3.36876	154.176	0 down, 1 up
expressed protein; protein id: At1g80950.1	-0.0814959	-0.0509665	0.0437487	0.0195233		0.0745109	-3.54618	1.715	-0.0670783	0.0324403	3.93911	154.191	0 down, 1 up
hypothetical protein similar to extensin-like protein; protein id: At4g02270.1	-0.107447	-0.0653693	0.0642767	0.0192608		0.0985475	-3.51475	1.67357	-0.0889758	0.0423664	3.89285	154.538	0 down, 1 up
putative protein; protein id: At5g02670.1	-0.0426222	-0.187726	-0.0565038	0.72389		0.43495	-1.86958	0.879694	-0.39356	0.185182	2.0662	154.802	0 down, 1 up
similar to pirin-like protein; protein id: At2g43120.1	-0.0746469	-0.294418	0.00819253	0.16093		0.220639	-3.2919	1.5237	-0.20023	0.0926795	3.62743	155.162	0 down, 1 up
b/t hypothetical protein; protein id: At3g16070.1 and putative ribosomal protein; protein id: At3g16080.1	-0.766095	-0.046063	0.0654966	0.0320752		0.417965	-3.3914	1.51642	-0.381559	0.170609	3.71499	155.909	0 down, 1 up
b/t pseudogene, hypothetical protein At3g33008 and pseudogene, hypothetical protein At3g33009	-0.0862414	-0.157715	0.0411959	0.0589693		0.132859	-3.63202	1.59841	-0.121604	0.0535164	3.96818	156.246	0 down, 1 up
ABC transporter-like; protein id: At5g64940.1	-0.159912	-0.0728323	0.0667519	0.0232118		0.127527	-3.60245	1.50818	-0.117635	0.0492481	3.90541	157.283	0 down, 1 up
putative protein; protein id: At3g62880.1	-0.135138	-0.0293703	0.0917379	-0.00521084		0.106182	-3.11616	1.30082	-0.0979867	0.0409038	3.37677	157.342	0 down, 1 up
putative translation initiation factor EIF-2B alpha subunit; protein id: At1g72340.1	-0.161666	-0.141672	0.131814	0.0102112		0.176532	-3.50258	1.44802	-0.16314	0.067445	3.79009	157.539	0 specific down
hypothetical protein; protein id: At1g32040.1	0.0141258	-0.181687	0.101609	-0.0231581		0.13026	-1.20632	0.498428	-0.120388	0.0497421	1.30524	157.551	0 specific down
60S ribosomal protein L12; protein id: At2g37190.1	-0.136057	-0.0789149	0.069868	0.0167679		0.119028	-3.60894	1.44985	-0.110448	0.0443713	3.88928	158.113	0 specific down
putative protein; protein id: At5g42920.1	-0.169808	-0.134214	0.00875409	0.12837		0.175781	-3.51693	1.41081	-0.163144	0.0654449	3.78935	158.142	0 specific down
nodulin-like protein; protein id: At4g08300.1	-0.0557194	-0.0736825	0.0335702	0.0173253		0.0700158	-3.69491	1.45647	-0.0651379	0.0256763	3.97161	158.486	0 specific down
hypothetical protein; protein id: At3g25970.1	-0.229722	-0.155792	0.104764	0.0371889		0.208276	-3.6995	1.36495	-0.195401	0.0720941	3.94327	159.748	0 specific down
hypothetical protein; protein id: At1g63205.1	-1.31705	-0.0965191	0.692887	-0.0347181		0.901961	-2.9636	1.0912	-0.846409	0.31165	3.15811	159.786	0 specific down
hypothetical protein; protein id: At1g47730.1	-0.00346572	-0.00595238	-0.00506185	0.0685841		0.0378655	-1.46367	0.522031	-0.0356649	0.0127202	1.55398	160.371	0 specific down
putative protein; protein id: At3g55530.1	-0.287734	0.00989393	0.163027	-0.0224148		0.201786	-1.40264	0.498618	-0.19013	0.0675883	1.48863	160.43	0 specific down
atc06	-0.75696	0.0420512	-0.0506284	0.192073		0.450509	-1.11425	0.386818	-0.425593	0.147747	1.17948	160.855	0 specific down
hypothetical protein; protein id: At1g79360.1	-0.0904461	-0.105906	0.0496711	0.0169723		0.104862	-3.75213	1.24866	-0.0994967	0.0331112	3.95445	161.593	0 specific down
similar to GB:AAC64917 gag-pol polyprotein (Ty1_Copia-element) (Glycine max); protein id: At3g42553.1	-0.219608	-0.1342	0.0377333	0.0746305		0.186932	-3.769	1.2478	-0.177459	0.0587512	3.97018	161.682	0 specific down
probable ribosomal protein; protein id: At4g16030.1	-0.0868694	0.00375401	0.0514241	-0.00964688		0.0625663	-1.41896	0.464455	-0.0594619	0.0194632	1.49304	161.876	0 specific down
expressed protein; protein id: At3g25940.1	-0.196079	-0.150501	0.0791506	0.0335476		0.183655	-3.77409	1.22599	-0.17467	0.0567408	3.96822	162.004	0 specific down
putative protein; protein id: At5g62930.1	-0.0640035	-0.00236389	-0.0146257	0.0800182		0.0657471	-1.78858	0.570524	-0.0626376	0.0199802	1.87737	162.308	0 specific down
hypothetical protein; protein id: At4g03670.1	-0.0541372	-0.122392	-0.0297453	0.126749		0.125437	-2.93556	0.921289	-0.119682	0.0375606	3.07673	162.576	0 specific down
unknown protein; protein id: At1g31850.1	-0.150967	-0.179613	0.112104	0		0.182586	-3.65118	1.12565	-0.174482	0.0537924	3.82076	162.866	0 specific down
hypothetical protein; protein id: At1g79280.1	-0.0889652	-0.148202	-0.0773227	0.289504		0.228283	-2.39078	0.727469	-0.218396	0.0664538	2.499	163.076	0 specific down
hypothetical protein; protein id: At2g26200.1	-0.0709955	-0.0771862	0.0751857	-0.0158035		0.0906703	-3.35867	1.00698	-0.0868509	0.0260391	3.50638	163.311	0 specific down
A.t. putative ethylene receptor (ERS2) gene, complete cds; protein id: At5g19600	-0.0757625	-0.407196	-0.0237958	0.181385		0.28241	-3.25124	0.971655	-0.270585	0.0808662	3.39332	163.361	0 specific down
hypothetical protein; protein id: At3g07400.1	-0.037769	-0.154207	-0.0422746	0.184125		0.161179	-2.47368	0.73613	-0.154484	0.045972	2.58089	163.428	0 specific down
disease resistance protein (TIR-NBS-LRR class), putative; protein id: At5g45240.1	-0.0355516	-0.123874	-0.0209516	0.0961167		0.106543	-2.98449	0.876438	-0.102226	0.0300201	3.11052	163.634	0 specific down
putative protein; protein id: At5g47210.1	-0.244961	-0.227562	0.126579	0.0161309		0.252438	-3.75764	1.08159	-0.242589	0.0698259	3.9102	163.942	0 specific down
unknown protein; protein id: At1g02740.1	-0.116122	-0.0878452	-0.0664726	0.222302		0.183449	-2.4958	0.716165	-0.176333	0.0505983	2.59652	163.989	0 specific down
putative methyl chloride transferase; protein id: At2g43910.1	-0.198483	-0.105573	0.00385573	0.0834079		0.163501	-3.70572	1.06325	-0.15716	0.0450928	3.85524	163.991	0 specific down
chloroplast lumen common protein family; protein id: At1g33780.1	-0.0766247	-0.198252	0.0605951	0.00851901		0.145131	-3.73366	1.06601	-0.139555	0.0398449	3.88286	164.065	0 specific down
unknown protein; protein id: At3g08020.1	-0.00325952	-0.132211	0.0919265	-0.00630041		0.098117	-2.31484	0.634464	-0.0946271	0.0259359	2.40022	164.672	0 specific down
hypothetical protein; protein id: At2g45360.1	-0.0941215	-0.102938	-0.00337969	0.05953		0.106864	-3.70963	0.966461	-0.103412	0.0269416	3.83346	165.397	0 specific down
putative 60S acidic ribosomal protein P0; protein id: At3g09200.1	-0.163152	-0.218245	0.0176979	0.0747667		0.198309	-3.84601	0.929361	-0.192761	0.0465793	3.95671	166.415	0 specific down
nucellin -like protein; protein id: At4g33490.1	-0.219031	-0.12739	0.0668268	0.0126083		0.180065	-3.83551	0.91233	-0.175177	0.0416684	3.94252	166.62	0 specific down
myb family transcription factor; protein id: At4g34990.1	-0.169566	-0.167524	0.0648486	0.0164553		0.174968	-3.85713	0.912552	-0.170268	0.0402834	3.96361	166.689	0 specific down
putative protein; protein id: At3g53700.1	0.00304998	-0.231655	-0.0453994	0.162652		0.181825	-1.71397	0.384386	-0.177418	0.039789	1.75654	167.36	0 specific down
transfactor-like protein; protein id: At5g18240.1	-0.138718	-0.0971861	0.000998243	0.0498937		0.123144	-3.83052	0.81263	-0.120463	0.0255558	3.91577	168.022	0 specific down
chloroplast lumen common protein family; protein id: At5g02590.1	-0.0508213	-0.0813085	-0.00802635	0.038392		0.0716911	-3.6851	0.775506	-0.0701545	0.0147636	3.76582	168.116	0 specific down
leucine rich repeat protein family; protein id: At1g73070.1	-0.0488171	-0.0344679	0.0306304	-0.00993855		0.0473582	-3.53531	0.719212	-0.0464076	0.00944103	3.60772	168.501	0 specific down
unknown protein; protein id: At1g50710.1	-0.376178	-0.0610521	-0.0352891	0.131557		0.247975	-3.2263	0.643366	-0.243187	0.0484947	3.28982	168.722	0 specific down
unknown protein; protein id: At3g27150.1	-0.118018	-0.183057	0.0689237	-0.0101987		0.158518	-3.79412	0.714952	-0.155776	0.0293539	3.8609	169.329	0 specific down
conserved hypothetical protein; protein id: At1g23230.1	-0.207976	-0.195362	0.0346664	0.0409689		0.205211	-3.93087	0.737651	-0.20169	0.0378485	3.99948	169.372	0 specific down
histidinol dehydrogenase; protein id: At5g63890.2	-0.153998	-0.155389	0.00559565	0.0534679		0.159234	-3.88896	0.725659	-0.156532	0.0292081	3.95608	169.43	0 specific down
hypothetical protein; protein id: At1g10820.1	-0.124438	-0.132916	-0.0255934	0.0815347		0.141775	-3.6503	0.68041	-0.139375	0.0259792	3.71317	169.441	0 specific down
1-aminocyclopropane-1-carboxylate oxidase - like protein; protein id: At5g59540.1	-0.00942745	-0.131342	0.0634624	-0.0147313		0.0899212	-2.58014	0.470458	-0.0884627	0.0161301	2.62268	169.666	0 specific down
hypothetical protein; protein id: At3g04370.1	-0.296753	-0.230322	0.107089	-0.00953667		0.274228	-3.84603	0.687564	-0.269948	0.0482592	3.90701	169.864	0 specific down
Expressed protein; protein id: At4g35980.1	-0.133788	-0.0447407	0.0214866	0.00346451		0.0909606	-3.88546	0.694572	-0.0895412	0.0160065	3.94706	169.865	0 specific down
similar to protein kinase - like protein; protein id: At1g43895.1	-0.0297491	-0.0358497	0.082722	-0.0367734		0.0691803	-2.06305	0.365048	-0.0681221	0.0120539	2.0951	169.966	0 specific down
expressed protein; protein id: At1g23750.1	-0.722658	-0.130602	0.0651382	0.0149078		0.431448	-3.88417	0.67013	-0.425167	0.0733534	3.94155	170.211	0 specific down
gibberellin 20-oxidase; protein id: At5g07200.1	-0.393943	0.0707873	-0.065557	0.07893		0.250909	-0.565592	0.0972819	-0.247278	0.0425318	0.573897	170.241	0 specific down
S-adenosyl-L-methionine:carboxyl methyltransferase family; protein id: At4g36470.1	-0.0889775	-0.0767001	0.00903126	0.0186702		0.0841299	-3.93834	0.659792	-0.0829736	0.0139006	3.99323	170.49	0 specific down
hypothetical protein; protein id: At2g33300.1	0.00182154	-0.155263	-0.0398935	0.0986744		0.120725	-1.74845	0.288387	-0.119115	0.0196467	1.77207	170.634	0 specific down
hypothetical protein; protein id: At1g03910.1	-0.0992395	-0.0501257	-0.011605	0.0329795		0.0789863	-3.75184	0.523303	-0.078229	0.0109113	3.78815	172.06	0 specific down
putative C2H2-type zinc finger protein; protein id: At2g45120.1	-0.397327	-0.0554602	0.0452146	-0.0112628		0.231382	-3.74825	0.517597	-0.229207	0.0316512	3.78382	172.138	0 specific down
kinesin-related protein; protein id: At1g72250.1	-0.205646	-0.228734	0.0722749	-0.0111355		0.223202	-3.89432	0.530171	-0.221162	0.030109	3.93024	172.247	0 specific down
hypothetical protein; protein id: At1g13030.1	-0.102795	-0.103114	0.00915761	0.0177868		0.10392	-3.96294	0.517681	-0.103045	0.0134608	3.99661	172.558	0 specific down
epsilon-adaptin, putative; protein id: At1g31730.1	-0.204709	-0.12033	0.144947	-0.0824304		0.201438	-3.20748	0.408616	-0.199823	0.0254564	3.2334	172.74	0 specific down
60S ribosomal protein L2; protein id: At2g18020.1	-0.283713	-0.17678	0.0231205	0.031046		0.231958	-3.96724	0.492657	-0.23019	0.0285852	3.99772	172.921	0 specific down
4-coumarate:CoA ligase 3; protein id: At1g65060.1	-0.132721	0.0230936	-0.0235133	0.0271822		0.0847221	-0.616155	0.0748466	-0.0841038	0.0102164	0.620684	173.074	0 specific down
expressed protein; protein id: At3g10260.1	-0.0352944	0.0111006	0.122718	-0.0788871		0.10425	-0.455364	0.0539258	-0.103526	0.01226	0.458546	173.246	0 specific down
B12D-like protein; protein id: At3g48140.1	-0.160398	-0.13436	0.0997227	-0.0554105		0.167808	-3.5219	0.416205	-0.166648	0.0196939	3.54641	173.26	0 specific down
putative serine/threonine protein kinase; protein id: At3g20860.1	-0.646943	-0.00587038	0.112878	-0.0107202		0.35725	-2.51722	0.276862	-0.355109	0.0390575	2.5324	173.723	0 specific down
putative protein; protein id: At4g22360.1	-0.0297976	-0.0304014	-0.0775965	0.193981		0.139766	-1.02994	0.111722	-0.138951	0.0150726	1.03598	173.809	0 specific down
putative protein; protein id: At5g25270.1	-0.0572473	-0.154867	-0.10717	0.17069		0.180086	-2.2834	0.237609	-0.179119	0.018639	2.29573	174.059	0 specific down
hypothetical protein; protein id: At2g44340.1	-0.177231	-0.251714	-0.013538	0.0563045		0.218429	-3.9246	0.391199	-0.217352	0.0216654	3.94405	174.308	0 specific down
b/t protease, putative; protein id: At1g75460.1and hypothetical protein; protein id: At1g75470.1	-0.597871	-0.0995464	-0.111418	0.204538		0.404235	-3.03311	0.293935	-0.402351	0.0389913	3.04732	174.465	0 specific down
putative protein kinase; protein id: At1g71530.1	-0.235036	0.0390778	-0.0676274	0.0824142		0.165738	-0.975921	0.0921078	-0.165005	0.0155733	0.980258	174.608	0 specific down
hypothetical protein; protein id: At4g33280.1	-0.165682	-0.258438	0.0460664	-0.0125746		0.214845	-3.94389	0.319085	-0.214146	0.0173257	3.95677	175.374	0 specific down
putative protein; protein id: At4g29440.1	-0.212402	-0.139663	0.00416566	0.0193615		0.176612	-3.98576	0.277517	-0.176185	0.0122673	3.99541	176.017	0 specific down
WRKY family transcription factor; protein id: At4g39410.1	-0.112021	-0.109367	-0.106939	0.140495		0.166391	-2.67601	0.18135	-0.16601	0.0112503	2.68215	176.123	0 specific down
xyloglucan endotransglycosylase XTR9; protein id: At4g25820.1	-0.241005	-0.166522	-0.0537359	0.0826839		0.215653	-3.76926	0.244518	-0.215201	0.0139604	3.77718	176.288	0 specific down
putative protein; protein id: At3g61680.1	-0.0876145	-0.0453059	-0.104929	0.139643		0.140663	-1.87741	0.112595	-0.140411	0.00842091	1.88079	176.568	0 specific down
lipid transfer protein, putative; protein id: At1g73560.1	-0.414031	-0.0388492	0.0865967	-0.055468		0.250838	-2.95296	0.16525	-0.250446	0.0140152	2.95758	176.797	0 specific down
pEARLI 1-like protein; protein id: At1g12090.1	-0.699158	0.031778	0.0502759	-0.0433882		0.378681	-0.870334	0.0483263	-0.378098	0.0209943	0.871675	176.822	0 specific down
expressed protein; protein id: At1g45688.1	-0.202118	-0.162332	-0.109487	0.134881		0.219929	-3.30927	0.158689	-0.219677	0.0105341	3.31307	177.255	0 specific down
hypothetical protein; protein id: At1g67220.1	-0.039103	-0.167465	-0.119672	0.148794		0.177398	-2.12592	0.0994079	-0.177205	0.0082861	2.12824	177.323	0 specific down
putative protein; protein id: At5g50820.1	-0.397208	-0.242983	0.0110596	0.0167856		0.32043	-3.99531	0.18444	-0.320089	0.0147766	3.99956	177.357	0 specific down
expressed protein; protein id: At3g51010.1	-0.287782	-0.191835	0.0116342	0.00687714		0.240007	-3.99642	0.160646	-0.239813	0.00963988	3.99965	177.698	0 specific down
hypothetical protein; protein id: At3g20220.1	-0.169837	-0.149693	0.0215424	-0.00942075		0.16063	-3.97834	0.150083	-0.160516	0.00605546	3.98117	177.84	0 specific down
expansin, putative; protein id: At2g40610.1	0.00602193	-0.303466	-0.195252	0.226271		0.290272	-1.58522	0.0567874	-0.290086	0.0103918	1.58623	177.948	0 specific down
putative protein; protein id: At5g58500.1	-0.283424	-0.169357	0.0488006	-0.0329388		0.230426	-3.92132	0.140215	-0.230279	0.00823412	3.92383	177.952	0 specific down
hypothetical protein; protein id: At4g17800.1	-0.100842	-0.119874	-0.00243208	0.00921017		0.110565	-3.99242	0.123165	-0.110512	0.00340927	3.99432	178.233	0 specific down
expressed protein; protein id: At1g78890.1	-0.0656179	-0.0633468	-0.00502048	0.00850263		0.0648591	-3.97678	0.10624	-0.064836	0.0017321	3.9782	178.47	0 specific down
GAMM1 protein-like; protein id: At5g41970.1	-0.0910098	-0.234814	0.00228344	0.00345566		0.162944	-3.99881	0.0874641	-0.162905	0.00356316	3.99977	178.747	0 specific down
expressed protein; protein id: At5g07900.1	0.00441103	-0.094873	-0.12585	0.134917		0.145864	-1.10948	0.0195617	-0.145841	0.00257138	1.10965	178.99	0 specific down
putative cell differentiation protein; protein id: At3g20800.1	-0.234012	-0.186205	-0.0220508	0.0290632		0.211706	-3.96906	0.0660488	-0.211677	0.00352249	3.96961	179.047	0 specific down
hypothetical protein; protein id: At1g32260.1	-0.136118	-0.0374176	-0.0333635	0.0364661		0.0958613	-3.39973	0.0531429	-0.0958496	0.00149828	3.40014	179.104	0 specific down
dTDP-glucose 4-6-dehydratase -like protein; protein id: At3g53520.1	-0.264202	-0.0374996	-0.0755685	0.0800241		0.180897	-2.78734	0.0246236	-0.18089	0.001598	2.78745	179.494	0 specific down
plastid ribosomal protein S6, putative; protein id: At1g64510.1	-0.187224	-0.266388	-0.00802364	0.0104298		0.227003	-3.99632	0.0218213	-0.226999	0.0012395	3.99638	179.687	0 specific down
putative kinesin light chain; protein id: At2g31240.1	-0.297585	0.120776	-0.199142	0.19803		0.295095	-0.624337	-0.00344289	-0.295091	-0.00162727	0.624347	180.316	0 specific down
translation initiation factor; protein id: At4g27130.1	-0.136524	-0.0492949	0.0357577	-0.0373665		0.101357	-3.53828	-0.0275328	-0.101354	-0.000788677	3.53839	180.446	0 specific down
expressed protein; protein id: At3g13740.1	-0.00319624	-0.0237048	-0.0560142	0.0508597		0.0560004	-0.93187	-0.0148879	-0.0559932	-0.00089457	0.931989	180.915	0 specific down
expressed protein; protein id: At1g79510.1	-0.00353329	-0.123097	-0.0184228	0.0143241		0.070477	-2.41013	-0.0436295	-0.0704654	-0.00127561	2.41052	181.037	0 specific down
glycosyl hydrolase family 35 (beta-galactosidase); protein id: At2g28470.1	-0.180855	-0.145053	-0.0824268	0.0740841		0.180977	-3.59532	-0.0748656	-0.180937	-0.00376768	3.5961	181.193	0 specific down
unknown protein; protein id: At1g11740.1	-0.133055	-0.203838	0.0786889	-0.0884837		0.188772	-3.54363	-0.082761	-0.18872	-0.00440754	3.54459	181.338	0 specific down
hypothetical protein; protein id: At1g16480.1	-0.715867	-0.121329	-0.16909	0.143609		0.465453	-3.18204	-0.0817923	-0.465299	-0.0119602	3.18309	181.472	0 specific down
homeodomain - like protein; protein id: At4g35550.1	-0.0761167	-0.084733	0.0909386	-0.101411		0.125459	-2.56503	-0.0687082	-0.125414	-0.00335941	2.56595	181.534	0 specific down
rac GTPase activating protein, putative; protein id: At1g08340.1	-0.40863	-0.386985	-0.027681	0.00604277		0.398312	-3.99493	-0.108534	-0.398165	-0.0108173	3.99641	181.556	0 specific down
putative oxysterol-binding protein; protein id: At1g13170.1	-0.0673003	-0.0993067	-0.0216048	0.0168949		0.0856087	-3.88502	-0.107038	-0.0855763	-0.00235775	3.8865	181.578	0 specific down
not found!	-0.659272	-0.0284036	-0.0713723	0.0504271		0.364754	-2.8518	-0.0891994	-0.364576	-0.0114033	2.8532	181.792	0 specific down
protein phosphatase 2C (PP2C); protein id: At3g06270.1	-0.0929066	-0.101411	0.0400685	-0.047742		0.10669	-3.64247	-0.11951	-0.106633	-0.00349864	3.64443	181.879	0 specific down
hypothetical protein; protein id: At3g47100.1	-0.112076	-0.277201	-0.0740757	0.0604253		0.208077	-3.65762	-0.122009	-0.207961	-0.00693706	3.65966	181.911	0 specific down
putative protein; protein id: At3g57420.1	0.0182022	-0.150029	0.0988008	-0.109769		0.144317	-1.29745	-0.0435633	-0.144236	-0.00484288	1.29818	181.923	0 specific down
unknown protein; protein id: At2g37950.1	-0.291402	-0.198408	-0.0506044	0.0340497		0.248804	-3.93307	-0.133038	-0.248662	-0.00841109	3.93532	181.937	0 specific down
putative protein; protein id: At4g26210.1	-0.167041	-0.0886224	0.046478	-0.0567477		0.138777	-3.638	-0.128407	-0.138691	-0.00489525	3.64026	182.021	0 specific down
glyceraldehyde-3-phosphate dehydrogenase; protein id: At1g42970.1	-0.163535	-0.469813	-0.103109	0.0775423		0.33287	-3.71288	-0.156419	-0.332575	-0.014011	3.71617	182.412	0 specific down
putative YABBY3 axial regulator; protein id: At4g00180.1	-0.113948	-0.26823	-0.0420129	0.0254253		0.194782	-3.89775	-0.188539	-0.194555	-0.00941088	3.90231	182.769	0 specific down
putative protein; protein id: At3g43460.1	-0.28058	-0.222154	0.0299993	-0.0559365		0.255385	-3.93577	-0.199547	-0.255057	-0.0129316	3.94083	182.902	0 specific down
putative protein; protein id: At5g57380.1	-0.0867512	-0.261898	-0.0147345	-0.000262699		0.174739	-3.9843	-0.227653	-0.174454	-0.00996789	3.9908	183.27	0 specific down
peroxidase, putative; protein id: At1g24110.1	-0.272117	-0.13201	0.0187349	-0.0398693		0.204754	-3.93445	-0.224889	-0.20442	-0.0116845	3.94087	183.271	0 specific down
unknown protein; protein id: At2g38190.1	-0.149983	-0.189271	-0.0691512	0.0459163		0.17957	-3.7754	-0.23338	-0.179228	-0.0110791	3.78261	183.537	0 specific down
unknown protein; protein id: At3g05170.1	-0.106402	-0.0726619	0.0313237	-0.045223		0.0978105	-3.64692	-0.241275	-0.0975972	-0.00645689	3.6549	183.785	0 specific down
subtilisin-like serine protease; protein id: At5g11940.1	0.000454992	-0.206566	-0.0357991	0.00757507		0.114935	-1.91198	-0.135832	-0.114646	-0.00814479	1.91679	184.064	0 specific down
putative protein; protein id: At5g62780.1	-0.0721405	-0.0599472	-0.0453081	0.0323558		0.0768794	-3.43704	-0.25061	-0.0766758	-0.00559077	3.44616	184.17	0 specific down
b/t pseudogene, putative athila transposon protein: protein id: At1g37090 and pseudogene, putative Athila retroelement ORF1 protein; protein ed: At1g37100	-0.327151	-0.244576	0.019307	-0.0638997		0.289794	-3.94414	-0.306872	-0.288921	-0.0224794	3.95606	184.449	0 specific down
unknown protein; protein id: At5g44190	-0.370752	-0.190662	-0.027184	-0.0181248		0.281764	-3.98163	-0.357737	-0.280633	-0.0252141	3.99767	185.134	0 specific down
coded for by A. thaliana cDNA T45454; protein id: At4g00850.1	-0.18087	-0.46925	0.0474031	-0.10204		0.336626	-3.81039	-0.34982	-0.335216	-0.0307752	3.82641	185.245	0 specific down
hypothetical protein; protein id: At1g67460.1	-0.104231	-0.227594	-0.0206776	-0.00578725		0.166713	-3.97492	-0.365929	-0.166011	-0.0152829	3.99173	185.26	0 specific down
hypothetical protein; protein id: At2g14520.1	-0.0337497	-0.172827	0.012723	-0.0272783		0.106931	-3.69852	-0.358339	-0.106433	-0.010312	3.71584	185.534	0 specific down
b/t At5g26180.1 putative protein and At5g26190 CHP-rich zinc finger protein	-0.0657376	0.0117655	-0.0869888	0.0655285		0.0890527	-1.00038	-0.0985478	-0.0886238	-0.00873032	1.00523	185.626	0 specific down
expressed protein; protein id: At3g20290.1	-0.0964328	-0.16414	-0.0463033	0.018776		0.135243	-3.83899	-0.399585	-0.134517	-0.0140013	3.85973	185.942	0 specific down
expressed protein; protein id: At4g08240.1	-0.00717981	-0.0467942	-0.142569	0.0733044		0.113356	-0.997698	-0.110727	-0.112664	-0.0125037	1.00382	186.333	0 specific down
unknown protein; protein id: At3g02930.1	-0.0832556	-0.201358	-0.154124	0.0911951		0.193319	-2.85451	-0.336562	-0.191989	-0.0226365	2.87429	186.724	0 specific down
hypothetical protein; protein id: At1g48310.1	-0.427904	-0.0798788	-0.098709	0.0443962		0.271928	-3.4722	-0.41313	-0.270023	-0.0321279	3.49669	186.785	0 specific down
rhodanese-like domain protein; protein id: At4g27700.1	-0.0979487	-0.304467	-0.131227	0.0692782		0.231879	-3.30799	-0.397869	-0.23022	-0.0276898	3.33183	186.858	0 specific down
putative self-incompatibility protein; protein id: At3g26880.1	-0.112449	0.0326359	0.0698597	-0.0852595		0.110475	-0.865534	-0.104373	-0.10968	-0.0132261	0.871804	186.876	0 specific down
b/t unknown protein; protein id: At1g43995.1 and expressed protein; protein id: At1g44000.1	-0.0258806	-0.215548	-0.0432928	0.0171793		0.129397	-3.32352	-0.422752	-0.128363	-0.0163277	3.3503	187.249	0 specific down
unknown protein; protein id: At1g10660.1	-0.576459	-0.226152	-0.0536992	-0.0315236		0.404264	-3.95757	-0.516435	-0.400865	-0.0523101	3.99112	187.435	0 specific down
putative histone H2B; protein id: At2g28720.1	-0.273235	-0.192091	-0.000903207	-0.0599239		0.23657	-3.9314	-0.52003	-0.234527	-0.0310224	3.96564	187.535	0 specific down
unknown protein; protein id: At1g51560.1	-0.077085	-0.164745	0.001268	-0.030689		0.123098	-3.912	-0.528872	-0.121989	-0.0164919	3.94759	187.699	0 specific down
expressed protein; protein id: At1g07080.1	-0.254885	-0.16687	-0.0471237	-0.00868053		0.213682	-3.94377	-0.539558	-0.21171	-0.0289646	3.98051	187.79	0 specific down
putative protein; protein id: At4g11960.1	-0.0377876	-0.0773477	-0.0999652	0.0530849		0.0980591	-2.36995	-0.345753	-0.0970319	-0.014156	2.39504	188.3	0 specific down
putative protein; protein id: At5g47480.1	-0.147242	-0.198078	-0.06959	0.0156994		0.179895	-3.83881	-0.573735	-0.177919	-0.0265911	3.88145	188.5	0 specific down
hypothetical protein; protein id: At1g56505.1	0.00397632	-0.0216249	-0.0639623	0.0345685		0.0517941	-0.674303	-0.104165	-0.0511869	-0.00790725	0.682301	188.782	0 specific down
unknown protein; protein id: At1g48110.1	-0.398194	0.0625648	-0.0628365	0.0536997		0.24401	-0.514412	-0.0795642	-0.241143	-0.0372976	0.520529	188.792	0 specific down
hypothetical protein; protein id: At3g19610.1	-0.141385	-0.0640183	0.0747794	-0.146493		0.155461	-2.6292	-0.408674	-0.153617	-0.0238777	2.66077	188.835	0 specific down
hypothetical protein; protein id: At2g24460.1	-0.0763028	-0.0425845	0.0293094	-0.0616672		0.0766208	-3.10323	-0.525907	-0.0755437	-0.0128024	3.14748	189.619	0 specific down
putative protein; protein id: At4g34560.1	-0.075959	-0.153885	-0.0673411	0.0236847		0.126187	-3.60743	-0.614489	-0.124395	-0.0211895	3.65939	189.667	0 specific down
putative protein; protein id: At4g08180.1	-0.287911	-0.212572	-0.0227096	-0.0645897		0.254955	-3.9238	-0.694484	-0.251053	-0.0444346	3.98479	190.037	0 specific down
translation initiation factor eIF-2 gamma subunit, putative; protein id: At1g04170.1	-0.195818	-0.143855	-0.13754	0.0574133		0.199318	-3.42947	-0.613807	-0.1962	-0.0351159	3.48397	190.147	0 specific down
hypothetical protein; protein id: At2g35350.1	-0.0478869	-0.0823257	-0.0816324	0.0375831		0.0904877	-2.91242	-0.533974	-0.0890042	-0.0163184	2.96096	190.389	0 specific down
high mobility group protein 2-like; protein id: At3g51880.1	-0.230235	-0.193166	-0.0516458	-0.0260086		0.215629	-3.92656	-0.722861	-0.212065	-0.0390403	3.99254	190.431	0 specific down
unknown protein; protein id: At2g07640.1	-0.105411	-0.0343448	-0.023522	0.00204747		0.0723667	-3.79909	-0.703919	-0.0711556	-0.0131842	3.86375	190.497	0 specific down
auxin response factor-like protein; protein id: At3g61830.1	-0.613064	-0.516534	-0.150657	-0.0616608		0.57643	-3.91904	-0.737253	-0.566493	-0.106569	3.98778	190.654	0 specific down
clathrin binding protein - like; protein id: At5g11710.1	-0.0949474	-0.184555	-0.0395084	-0.00911155		0.142935	-3.89531	-0.738343	-0.140434	-0.0266188	3.96467	190.733	0 specific down
hypothetical protein; protein id: At1g06420.1	-0.277742	-0.2384	-0.0757995	-0.0229655		0.264063	-3.9097	-0.744581	-0.259401	-0.0494015	3.97997	190.783	0 specific down
similar to F12A21.2; protein id: At1g24570.1	-0.491001	-0.144337	-0.0362683	-0.0519311		0.322075	-3.90254	-0.761088	-0.316119	-0.0616507	3.97606	191.036	0 specific down
unknown protein; protein id: At2g33390.1	-0.191627	-0.186124	-0.00347519	-0.0737041		0.195828	-3.86276	-0.763964	-0.192107	-0.0379943	3.93758	191.187	0 specific down
cyclic nucleotide-regulated ion channel (CNGC6); protein id: At2g23980.1	-0.126873	-0.128639	-0.0410032	-0.010517		0.131182	-3.89757	-0.77531	-0.128661	-0.0255934	3.97393	191.25	0 specific down
putative protein; protein id: At5g19420.1	-0.0927899	-0.13029	0.0664926	-0.151437		0.159451	-2.87821	-0.573669	-0.156376	-0.0311679	2.93482	191.272	0 specific down
putative transcription factor; protein id: At1g08970.1	-0.289824	-0.0408154	0.0127569	-0.0620981		0.175895	-3.48056	-0.70287	-0.172414	-0.0348177	3.55082	191.417	0 specific down
phosphoprotein phosphatase 2A, regulatory subunit A; protein id: At1g25490.1	-0.0577108	-0.0848178	-0.108024	0.0468845		0.107772	-2.74011	-0.554222	-0.105632	-0.0213655	2.7956	191.435	0 specific down
26S proteasome AAA-ATPase subunit RPT1a; protein id: At1g53750.1	-0.0126444	-0.144633	0.0291297	-0.105985		0.116334	-2.30357	-0.469287	-0.113993	-0.0232228	2.35089	191.515	0 specific down
Cyclin A1;1; protein id: At1g44110.1	-0.142329	-0.2512	-0.0395477	-0.0350687		0.200559	-3.91269	-0.800738	-0.196487	-0.0402114	3.99378	191.566	0 specific down
unknown protein	-0.212221	-0.267876	-0.0466326	-0.0510056		0.245035	-3.91654	-0.806854	-0.239996	-0.0494419	3.99879	191.641	0 specific down
expressed protein; protein id: At1g72020.1	-0.188226	-0.193058	0.100874	-0.237469		0.260109	-3.0197	-0.624148	-0.254725	-0.0526496	3.08353	191.678	0 specific down
receptor protein kinase; protein id: At5g49660.1	-0.745187	-0.0990468	-0.123036	0.0153271		0.439699	-3.60175	-0.768368	-0.430023	-0.0917376	3.68279	192.043	0 specific down
putative protein; protein id: At5g53240.1	-0.0536058	0.0199839	0.0643758	-0.099457		0.0914018	-0.620894	-0.137181	-0.0892493	-0.0197189	0.635868	192.459	0 specific down
copper/zinc superoxide dismutase (CSD2); protein id: At2g28190.1	-0.149172	-0.0874887	-0.203762	0.0801927		0.19058	-2.60322	-0.576561	-0.186071	-0.0412111	2.6663	192.488	0 specific down
putative protein; protein id: At4g13640.1	-0.052168	-0.167475	-0.0174029	-0.0184939		0.111803	-3.87974	-0.863699	-0.109132	-0.0242947	3.97471	192.55	0 specific down
E2FB transcription factor; protein id: At5g22220.1	0.0155212	-0.0779805	-0.215785	0.0992025		0.168095	-0.731542	-0.163735	-0.164036	-0.0367148	0.749641	192.616	0 specific down
unknown protein	-0.269713	-0.204044	-0.12022	0.00692058		0.251521	-3.77405	-0.855204	-0.245302	-0.0555857	3.86973	192.768	0 specific down
hypothetical protein; protein id: At3g29220.1	-0.211719	-0.0369973	-0.15555	0.0413933		0.173463	-2.6851	-0.627474	-0.168912	-0.0394726	2.75744	193.153	0 specific down
hypothetical protein; protein id: At1g72500.1	-0.0385808	-0.197415	-0.00771488	-0.0272023		0.120849	-3.78774	-0.947879	-0.117234	-0.0293377	3.90455	194.05	0 specific down
hypothetical protein; protein id: At3g48490.1	0.032989	-0.0800082	-0.0641162	0.0494913		0.0820477	-0.61864	-0.156394	-0.0795452	-0.0201093	0.638102	194.187	0 specific down
unknown protein; protein id: At3g17630.1	-0.116095	-0.110155	-0.177362	0.0627988		0.169888	-2.82357	-0.715142	-0.164688	-0.0417115	2.91273	194.213	0 specific down
dormancy related protein, putative; protein id: At1g54870.1	-0.0884203	-0.0802755	0.0230449	-0.0826407		0.102783	-3.3562	-0.871992	-0.0994798	-0.0258464	3.46763	194.564	0 specific down
nodulin-like protein; protein id: At5g52480.1	-0.0479047	-0.136124	0.00759304	-0.0559799		0.101426	-3.56115	-0.927874	-0.0981488	-0.0255731	3.68004	194.604	0 specific down
salt-inducible protein homolog; protein id: At4g14190.1	-0.114814	-0.02636	0.0129925	-0.0610621		0.0853712	-3.16986	-0.833117	-0.0825671	-0.0217006	3.27752	194.726	0 specific down
hypothetical protein; protein id: At3g62040.1	-0.448279	-0.0202321	-0.441328	0.0806719		0.402377	-1.98586	-0.553437	-0.387606	-0.108022	2.06153	195.573	0 specific down
putative protein; protein id: At4g22500.1	-0.186916	-0.00663139	0.0454578	-0.203932		0.179744	-1.82421	-0.510828	-0.173086	-0.0484687	1.89439	195.644	0 specific down
pectinesterase (pectin methylesterase) family; protein id: At5g48450.1	-0.201206	-0.141541	-0.11044	0.0037601		0.187971	-3.6645	-1.0511	-0.180685	-0.0518264	3.81226	196.005	0 specific down
putative retroelement pol polyprotein; protein id: At2g11130.1	0.00127968	-0.0946963	0.0258088	-0.0995109		0.0902194	-1.59179	-0.462606	-0.0866349	-0.0251778	1.65765	196.205	0 specific down
putative protein; protein id: At3g51120.1	-0.0671294	-0.00857136	-0.0890087	0.0195172		0.0730327	-2.06033	-0.599012	-0.070129	-0.020389	2.14564	196.211	0 specific down
hypothetical protein; protein id: At1g18335.1	-0.0183214	-0.139668	-0.0526963	0.00609484		0.0910445	-3.21194	-0.938296	-0.0873919	-0.0255296	3.34619	196.285	0 specific down
sodium/hydrogen exchanger; protein id: At1g79610.1	-0.0726505	-0.1608	-0.133458	0.031126		0.150935	-3.14858	-0.933093	-0.144714	-0.0428866	3.28393	196.507	0 specific down
histone H2B -like protein; protein id: At3g46030.1	-0.334118	-0.209614	-0.0273238	-0.133715		0.288783	-3.75976	-1.12013	-0.276762	-0.0824541	3.92307	196.59	0 specific down
hypothetical protein; protein id: At1g71910.1	-0.784175	0.132949	0.0760884	-0.0918138		0.473036	-0.297779	-0.0912516	-0.452276	-0.138596	0.311447	197.037	0 specific down
F-box protein family; protein id: At1g67190.1	-0.064142	-0.196822	-0.0140132	-0.050109		0.136867	-3.73155	-1.1468	-0.130828	-0.040207	3.9038	197.084	0 specific down
decoy; protein id: At1g14620.1	-0.0806835	-0.236772	0.0433772	-0.206566		0.217074	-2.98177	-0.935144	-0.207127	-0.0649591	3.12497	197.412	0 specific down
putative photosystem I reaction center subunit II precursor; protein id: At4g02770.1	-0.268782	-0.0901824	-0.136342	0.00583785		0.206018	-3.44118	-1.20013	-0.194527	-0.0678422	3.64445	199.226	0 specific down
unknown protein; protein id: At2g32880.1	-0.116875	-0.166501	0.0449824	-0.218893		0.205216	-2.97507	-1.05804	-0.193353	-0.0687632	3.15761	199.577	0 specific down
putative protein; protein id: At5g23590.1	-0.181648	-0.184008	-0.0389959	-0.093855		0.196226	-3.73523	-1.33062	-0.184848	-0.0658491	3.96516	199.608	0 specific down
putative villin; protein id: At4g30160.1	-0.325842	-0.248275	-0.111146	-0.0933056		0.305115	-3.75661	-1.35852	-0.28693	-0.103763	3.99471	199.882	0 specific down
auxin-regulated protein; protein id: At2g25625.1	-0.151938	-0.00825244	0.0578812	-0.324151		0.225826	-1.5255	-0.559159	-0.212031	-0.0777182	1.62475	200.13	0 specific down
hypothetical protein; protein id: At2g44030.1	-0.328093	-0.299948	-0.228972	-0.0228409		0.351787	-3.60961	-1.32446	-0.330257	-0.12118	3.84493	200.149	0 specific down
RRM-containing protein; protein id: At3g04500.1	0.000932892	-0.0262812	0.0170151	-0.07801		0.0521707	-1.09199	-0.405627	-0.0489057	-0.0181663	1.16489	200.378	0 specific down
hypothetical protein; protein id: At1g68800.1	-0.111299	-0.0211776	-0.0070028	-0.0255169		0.0702927	-3.56082	-1.36971	-0.0656064	-0.0252363	3.81518	201.04	0 specific down
putative 60s ribosomal protein L10; protein id: At1g26910.1	-0.195918	0.0873633	0.0815623	-0.103854		0.172298	-0.432039	-0.166844	-0.160729	-0.06207	0.463136	201.115	0 specific down
unknown protein; protein id: At1g63190.1	-0.184383	-0.17838	-0.0834643	-0.0584658		0.195121	-3.72025	-1.4499	-0.181802	-0.070854	3.9928	201.292	0 specific down
b/t 26S proteasome ATPase subunit, putative At1g53780 and hypothetical protein At1g53790	-0.177516	-0.0510038	-0.0212286	-0.0483557		0.122073	-3.60669	-1.45384	-0.113221	-0.0456389	3.88868	201.954	0 specific down
putative protein; protein id: At5g46140.1	-0.0362871	-0.199108	-0.0488615	-0.0122651		0.125917	-3.51286	-1.42284	-0.116707	-0.0472708	3.79007	202.05	0 specific down
MAP kinase (ATMPK6); protein id: At2g43790.1	-0.158916	-0.219549	-0.159593	-0.0130205		0.219007	-3.50938	-1.43745	-0.202665	-0.083012	3.79237	202.274	0 specific down
putative GTP-binding protein, ERG; protein id: At1g30960.1	-0.19473	-0.337576	-0.122906	-0.0884231		0.28809	-3.6632	-1.54269	-0.265506	-0.111813	3.97479	202.838	0 and 1 down
glucosyltransferase -like protein; protein id: At4g34135.1	-0.181712	-0.0455543	-0.115018	0.00388851		0.14156	-3.20934	-1.35812	-0.130367	-0.0551685	3.48487	202.937	0 and 1 down
unknown protein; protein id: At2g43650.1	-0.27454	-0.221091	-0.169554	-0.0505668		0.276814	-3.60262	-1.53811	-0.254583	-0.108692	3.91722	203.12	0 and 1 down
pyruvate kinase - like protein; protein id: At3g55650.1	-0.445582	-0.0301045	-0.102317	-0.0065227		0.260066	-3.23412	-1.40953	-0.238407	-0.103905	3.52793	203.549	0 and 1 down
hypothetical protein; protein id: At1g63520.1	-0.076728	-0.120007	-0.00298327	-0.10018		0.119836	-3.37466	-1.49844	-0.109524	-0.0486317	3.69238	203.943	0 and 1 down
peroxidase, putative; protein id: At3g17070.1	-0.158529	-0.175019	-0.0260755	-0.135662		0.191926	-3.52597	-1.57248	-0.175284	-0.0781718	3.86072	204.035	0 and 1 down
xyloglucan fucosyltransferase, putative; protein id: At2g15370.1	-0.0462638	-0.0565	-0.123846	0.0178216		0.0942878	-2.65184	-1.18628	-0.0860685	-0.0385021	2.90508	204.101	0 and 1 down
unknown protein; protein id: At3g12940.1	0.0030202	-0.0660485	-0.208077	0.0351749		0.134136	-1.08512	-0.486637	-0.122391	-0.054888	1.18925	204.154	0 and 1 down
expressed protein; protein id: At3g16560.1	-0.0179354	-0.129181	-0.272673	0.022409		0.1837	-2.10393	-0.949911	-0.167426	-0.0755919	2.30843	204.299	0 and 1 down
Sm protein, putative; protein id: At3g14080.1	-0.217443	-0.197772	-0.116828	-0.0722414		0.229056	-3.6302	-1.64029	-0.208737	-0.0943168	3.98358	204.316	0 and 1 down
unknown protein; protein id: At2g26570.1	-0.199275	-0.248005	-0.140894	-0.0661737		0.248985	-3.60125	-1.64423	-0.226495	-0.103411	3.95885	204.54	0 and 1 down
expressed protein; protein id: At1g62730.1	-0.518857	-0.120087	-0.0956919	-0.0964112		0.340724	-3.52844	-1.6133	-0.30987	-0.141681	3.87977	204.571	0 and 1 down
putative SF16 protein {Helianthus annuus}; protein id: At2g43680.1	-0.0247475	-0.0770342	-0.0693711	0.0038351		0.0698729	-3.06607	-1.40818	-0.0634963	-0.0291624	3.37398	204.668	0 and 1 down
similar to H+-transporting ATP synthase beta chain; protein id: At5g08680.1	-0.162089	-0.108032	-0.0158433	-0.1241		0.160182	-3.43527	-1.60454	-0.145131	-0.0677875	3.79152	205.036	0 and 1 down
glycosyl hydrolase family 19 (chitinase); protein id: At2g43610.1	-0.122681	-0.0450294	0.028444	-0.260068		0.182671	-2.41686	-1.12985	-0.165482	-0.0773603	2.66791	205.055	0 and 1 down
hypothetical protein common family; protein id: At1g02170.1	-0.299465	-0.293741	-0.16201	-0.121806		0.329305	-3.60522	-1.71859	-0.297258	-0.141702	3.99389	205.487	0 and 1 down
glucosyltransferase-like protein; protein id: At5g12890	-0.14883	-0.0980722	-0.159693	0.00296139		0.163168	-3.20445	-1.53361	-0.147181	-0.070439	3.55253	205.575	0 and 1 down
hypothetical protein; protein id: At2g44440.1	-0.0564082	-0.0876969	-0.0573437	-0.0158174		0.0832286	-3.4852	-1.70767	-0.0747391	-0.0366204	3.88108	206.104	0 and 1 down
putative protein; protein id: At5g50890.1	-0.19756	-0.229814	-0.187934	-0.0416156		0.251248	-3.46118	-1.70659	-0.225344	-0.11111	3.85904	206.246	0 and 1 down
hypothetical protein; protein id: At3g11950.1	-0.558939	-0.0364535	-0.0859343	-0.0206759		0.315021	-3.24805	-1.60288	-0.282495	-0.139408	3.62202	206.266	0 and 1 down
AMP-binding protein; protein id: At5g16370.1	-0.201928	-0.219123	-0.0484824	-0.183122		0.247563	-3.45684	-1.76252	-0.22055	-0.112451	3.88023	207.015	0 and 1 down
putative GTP-binding protein; protein id: At2g31060.1	-0.130237	-0.115416	-0.107145	-0.0281374		0.144542	-3.45412	-1.76371	-0.128731	-0.0657314	3.87835	207.049	0 and 1 down
putative protein; protein id: At5g37890.1	-0.153234	-0.0833058	-0.0813969	-0.0361018		0.134551	-3.48929	-1.79493	-0.119648	-0.0615485	3.92389	207.222	0 and 1 down
NADH dehydrogenase (ubiquinone) (EC 1.6.5.3) 76K chain precursor - like protein; protein id: At5g37510.1	-0.0627731	-0.0615462	0.0178841	-0.177213		0.12624	-2.58398	-1.33423	-0.11217	-0.0579183	2.90811	207.309	0 and 1 down
Mutator-like transposase; protein id: At2g27110.1	-0.190965	-0.139946	-0.0828356	-0.0853384		0.185965	-3.54472	-1.83594	-0.16513	-0.0855272	3.99196	207.381	0 and 1 down
putative protein; protein id: At5g64720.1	-0.241669	-0.103428	-0.0465486	-0.11934		0.196746	-3.44542	-1.798	-0.174424	-0.0910236	3.88635	207.558	0 and 1 down
serine/threonine kinase - like protein; protein id: At4g23310.1	-0.1586	-0.332044	-0.132218	-0.0994079		0.274417	-3.50246	-1.82816	-0.243272	-0.126979	3.95088	207.563	0 and 1 down
putative AP2 domain transcription factor; protein id: At2g47520.1	-0.195514	-0.229263	-0.136394	-0.0907821		0.241825	-3.51632	-1.87273	-0.213442	-0.113676	3.98392	208.039	0 and 1 down
putative protein; protein id: At3g56740.1	-0.0942364	-0.19913	-0.161295	-0.01672		0.184651	-3.26264	-1.75123	-0.162696	-0.0873273	3.70292	208.225	0 and 1 down
hypothetical protein; protein id: At1g26370.1	-0.13509	-0.118336	-0.139474	-0.0210954		0.158502	-3.31519	-1.81062	-0.139107	-0.0759746	3.77741	208.642	0 and 1 down
putative reversibly glycosylatable polypeptide; protein id: At3g08900.1	-0.428438	-0.235047	-0.154103	-0.198454		0.37904	-3.44873	-1.95218	-0.32986	-0.186719	3.96292	209.512	0 and 1 down
unknown protein; protein id: At5g65850.1	-0.230163	0.0303763	0.0306744	-0.102784		0.158654	-0.917261	-0.5241	-0.137754	-0.0787091	1.05643	209.743	0 and 1 down
putative protein; protein id: At5g37190.1	0.0332796	-0.0578602	-0.14388	0.0721355		0.118668	-0.354531	-0.213975	-0.101598	-0.0613188	0.414098	211.113	0 and 1 down
expressed protein; protein id: At3g24450.1	-0.135008	-0.123301	-0.0774411	-0.0794809		0.151152	-3.41652	-2.07855	-0.129132	-0.0785616	3.99912	211.316	0 and 1 down
unknown protein; protein id: At1g72060.1	-0.274583	-0.166586	-0.153985	-0.11144		0.259607	-3.36431	-2.1	-0.220225	-0.137465	3.96593	211.972	0 and 1 down
putative protein; protein id: At5g37550.1	-0.166965	-0.0753816	-0.0857811	-0.0524218		0.142182	-3.32466	-2.07864	-0.120558	-0.0753752	3.92098	212.014	0 and 1 down
actin depolymerizing factor, putative; protein id: At1g01750.1	-0.0998305	-0.0796942	-0.0301146	-0.0915183		0.111563	-3.28667	-2.07218	-0.0943723	-0.0595	3.88537	212.231	0 and 1 down
leucine-rich repeat transmembrane protein kinase, putative; protein id: At1g75640.1	-0.0949443	-0.11629	-0.0581227	-0.0748807		0.12514	-3.37333	-2.12984	-0.105814	-0.0668085	3.98943	212.267	0 and 1 down
RRM-containing protein; protein id: At5g16840.1	-0.0985995	-0.10154	-0.0108588	-0.167537		0.147905	-3.01383	-1.93282	-0.124501	-0.0798448	3.58036	212.673	0 and 1 down
E2, ubiquitin-conjugating enzyme, putative; protein id: At2g36060.1	-0.343305	-0.21462	-0.222969	-0.13178		0.334603	-3.31789	-2.14676	-0.280927	-0.181767	3.95184	212.904	0 and 1 down
hypothetical protein; protein id: At4g07470.1	-0.143517	-0.107777	-0.0409643	-0.138232		0.159773	-3.23147	-2.1121	-0.13374	-0.0874128	3.86049	213.169	0 and 1 down
unknown protein	-0.147193	-0.120843	-0.154489	-0.041462		0.17255	-3.21433	-2.10732	-0.144303	-0.0946052	3.84353	213.249	0 and 1 down
putative protein; protein id: At3g44330.1	-0.0613821	-0.156041	-0.249636	0		0.192222	-2.76882	-1.81905	-0.160653	-0.105545	3.3129	213.304	0 and 1 down
expressed protein; protein id: At1g78560.1	-0.11079	-0.210407	-0.0632807	-0.154867		0.199745	-3.21316	-2.19007	-0.165052	-0.112498	3.88855	214.278	0 and 1 down
patatin, putative; protein id: At2g26560.1	-0.164963	-0.0159844	0.000277444	-0.237428		0.177006	-2.63761	-1.79994	-0.146207	-0.0997737	3.19324	214.31	0 and 1 down
leaf development protein Argonaute; protein id: At1g48410.1	-0.102612	-0.160199	-0.154019	-0.0427266		0.171063	-3.16472	-2.16738	-0.141137	-0.0966584	3.83575	214.406	0 and 1 down
pheromone receptor, putative (AR401); protein id: At1g66680.1	-0.12784	-0.0972111	-0.0406779	-0.127994		0.14529	-3.18693	-2.19312	-0.119688	-0.0823647	3.86863	214.534	0 and 1 down
RNA binding protein 47 (RBP47), putative; protein id: At3g19130.1	-0.131463	-0.10855	-0.18623	-0.0261482		0.172302	-3.03326	-2.11017	-0.141442	-0.0983977	3.69506	214.825	0 and 1 down
ABC transporter family protein; protein id: At1g15520.1	-0.475194	-0.103253	-0.414142	-0.0373701		0.410906	-2.93302	-2.04604	-0.337009	-0.235093	3.57615	214.899	0 and 1 down
unknown protein; protein id: At2g20920.1	-0.121927	-0.157712	-0.192176	-0.0392984		0.191709	-3.09223	-2.16596	-0.157021	-0.109985	3.77535	215.009	0 and 1 down
b/t expressed protein; protein id: At3g20300.1 and ethylene responsive element binding factor 7; protein id: At3g20310.1	-0.198378	-0.127141	-0.208085	-0.0534471		0.218679	-3.09883	-2.22478	-0.177639	-0.127535	3.81476	215.676	0 and 1 down
unknown protein; protein id: At5g64480.1	-0.26137	-0.123862	-0.334784	-0.0341984		0.293446	-2.91785	-2.12198	-0.237324	-0.172592	3.60786	216.026	0 and 1 down
unknown protein; protein id: At1g50500.1	-0.0874232	-0.0983473	-0.0479208	-0.0928881		0.117983	-3.18822	-2.33354	-0.0952062	-0.069684	3.95097	216.201	0 and 1 down
SMC-like protein; protein id: At5g07660.1	-0.171241	-0.196184	-0.116331	-0.154057		0.228721	-3.21724	-2.3584	-0.184466	-0.135223	3.98907	216.243	0 and 1 down
expressed protein; protein id: At2g29670.1	-0.331924	-0.298669	-0.217752	-0.246762		0.391904	-3.21762	-2.37121	-0.315489	-0.232498	3.99696	216.388	0 and 1 down
(no apical meristem)-like protein; protein id: At5g22290.1	-0.289755	-0.193699	-0.164632	-0.184232		0.299539	-3.19988	-2.36735	-0.240802	-0.178151	3.9804	216.495	0 and 1 down
expressed protein; protein id: At1g70570.1	-0.0315396	-0.180644	-0.250537	-0.00691683		0.193613	-2.68581	-2.05578	-0.153745	-0.11768	3.38228	217.431	0 and 1 down
putative Ta11-like non-LTR retroelement protein; protein id: At2g41590.1	-0.0912025	0.0295403	-0.19214	0.0541272		0.143701	-0.657752	-0.503628	-0.114096	-0.0873613	0.828419	217.441	0 and 1 down
SCARECROW transcriptional regulator-like; protein id: At5g52510.1	-0.471154	-0.112586	-0.302227	-0.0912167		0.376769	-2.94956	-2.29661	-0.297281	-0.231471	3.73822	217.905	0 and 1 down
putative protein; protein id: At5g10730.1	-0.133912	-0.183941	-0.11758	-0.129448		0.201923	-3.13079	-2.46893	-0.158554	-0.125035	3.98716	218.259	0 and 1 down
light-harvesting chlorophyll a/b binding protein; protein id: At3g47470.2	-0.384488	-0.0511057	-0.0773509	-0.12824		0.257065	-2.85043	-2.27692	-0.200852	-0.16044	3.6482	218.618	0 and 1 down
predicted proline-rich protein; protein id: At4g28300.1	-0.100351	-0.131496	-0.124015	-0.0662345		0.151939	-3.08424	-2.4642	-0.118704	-0.0948405	3.94776	218.624	0 and 1 down
putative phragmoplastin; protein id: At1g10290.1	-0.26719	-0.167625	-0.244074	-0.112643		0.287475	-3.05591	-2.44499	-0.224471	-0.179596	3.91364	218.663	0 and 1 down
unknown protein; protein id: At1g63830.1	-0.355043	-0.145903	-0.278022	-0.119493		0.332032	-2.97343	-2.4546	-0.256057	-0.211377	3.85569	219.54	0 and 1 down
putative ADP-ribosylation factor; protein id: At1g23490.1	-0.49648	-0.18439	-0.218344	-0.277444		0.432507	-2.98704	-2.48725	-0.332368	-0.276756	3.88701	219.783	0 and 1 down
unknown protein; protein id: At3g16830.1	-0.211792	-0.0909691	-0.0983917	-0.135539		0.195555	-2.98535	-2.52493	-0.149312	-0.126284	3.90994	220.224	0 and 1 down
putative nucleotide-binding protein; protein id: At2g27200.1	-0.0929904	-0.0862579	-0.15196	-0.0343446		0.136216	-2.88275	-2.439	-0.10399	-0.0879824	3.7761	220.234	0 and 1 down
histone H3, putative; protein id: At1g19890.1	-0.29826	-0.0611643	-0.0951948	-0.124898		0.222165	-2.85541	-2.42971	-0.1692	-0.143975	3.74925	220.395	0 and 1 down
FtsH protease, putative; protein id: At3g16290.1	0.0825127	-0.205096	-0.15032	0.0751857		0.188958	-0.525112	-0.45005	-0.143474	-0.122965	0.691583	220.598	0 and 1 down
unknown protein; protein id: At3g01200.1	-0.043665	-0.135038	-0.0961267	-0.0432591		0.11865	-2.89098	-2.49927	-0.0897585	-0.0775967	3.82153	220.844	0 and 1 down
unknown protein; protein id: At1g32130.1	-0.249686	-0.226453	-0.262374	-0.169618		0.32339	-2.97032	-2.64286	-0.241601	-0.214966	3.97587	221.661	0 and 1 down
GTPase activator protein of Rab-like small GTPases-like protein; protein id: At5g53570.1	-0.340234	-0.0190368	-0.0655825	-0.0589774		0.205517	-2.55317	-2.27208	-0.153528	-0.136625	3.41775	221.666	0 and 1 down
hypothetical protein; protein id: At2g36560.1	-0.049165	-0.0782003	-0.0233503	-0.12035		0.102393	-2.78453	-2.47939	-0.0764711	-0.0680911	3.7284	221.682	0 and 1 down
membrane protein common family; protein id: At5g46150.1	-0.343824	-0.0700093	-0.175604	-0.105239		0.265271	-2.77099	-2.50903	-0.19664	-0.17805	3.73813	222.16	0 and 1 down
DnaJ protein, putative; protein id: At1g56300.1	-0.0783435	-0.102557	-0.0960168	-0.0706674		0.123616	-2.92819	-2.69544	-0.0909498	-0.0837207	3.97991	222.63	0 and 1 down
cytokinin oxidase, putative; protein id: At1g75450.1	-0.0675782	-0.0258919	-0.115123	-0.0125968		0.0872567	-2.60795	-2.45876	-0.0634891	-0.0598571	3.58426	223.313	0 and 1 down
alcohol dehydrogenase-like protein; protein id: At5g63620.1	-0.118986	-0.0623666	-0.0694036	-0.0965793		0.124818	-2.85109	-2.71794	-0.0903438	-0.0861246	3.93902	223.63	0 and 1 down
hypothetical protein; protein id: At3g23420.1	-0.441499	0.136082	0.0811784	-0.155549		0.320532	-0.409445	-0.391785	-0.23159	-0.221601	0.566693	223.737	0 and 1 down
pyruvate,orthophosphate dikinase; protein id: At4g15530.1	-0.0700069	-0.783653	-0.260651	-0.184102		0.524426	-2.53721	-2.44479	-0.377639	-0.363883	3.52341	223.937	0 and 1 down
putative protein; protein id: At4g18520.1	-0.00958275	-0.0691075	-0.025686	-0.023187		0.0497812	-2.61689	-2.52759	-0.0358062	-0.0345844	3.63825	224.006	0 and 1 down
F-box protein; protein id: At3g50710.1	-0.0335526	-0.0624721	-0.0500095	-0.0416628		0.0672074	-2.79701	-2.78903	-0.0475906	-0.0474548	3.94992	224.918	0 and 1 down
hypothetical protein; protein id: At2g46620.1	-0.32471	-0.0672871	-0.168775	-0.129726		0.260862	-2.6467	-2.64879	-0.184385	-0.18453	3.74448	225.023	0 and 1 down
putative calcium binding protein; protein id: At2g27480.1	-0.0153163	-0.160946	-0.044747	-0.0570666		0.111049	-2.48902	-2.51398	-0.078131	-0.0789143	3.5377	225.286	0 and 1 down
putative cinnamyl-alcohol dehydrogenase; protein id: At1g72680.1	-0.247284	-0.159944	-0.155888	-0.273367		0.300251	-2.73791	-2.83597	-0.208542	-0.216011	3.94194	226.008	0 and 1 down
putative nuclear matrix constituent protein; protein id: At1g13220.1	-0.0827812	-0.0431069	-0.173185	-0.0238029		0.12645	-2.50926	-2.63235	-0.0872482	-0.0915279	3.63671	226.371	0 and 1 down
receptor-like serine/threonine kinase, putative; protein id: At1g29740.1	-0.389653	-0.179584	-0.310657	-0.255893		0.408988	-2.6927	-2.85661	-0.280533	-0.297611	3.92567	226.692	0 and 1 down
unknown protein; protein id: At3g05250.1	-0.0185782	-0.138838	-0.0898265	-0.0372852		0.110626	-2.45389	-2.67689	-0.0747542	-0.0815475	3.63143	227.489	0 and 1 down
expressed protein; protein id: At1g27760.1	-0.332756	-0.145231	-0.377428	-0.156905		0.372317	-2.60421	-2.84377	-0.251449	-0.274579	3.85603	227.518	0 and 1 down
glycosyl hydrolase family 1; protein id: At3g18080.1	-0.290218	-0.0864551	-0.289495	-0.110471		0.290715	-2.54503	-2.80766	-0.195245	-0.215394	3.78948	227.809	0 and 1 down
ubiquitin-specific protease 12 (UBP12); protein id: At5g06600.1	-0.150624	-0.00466185	-0.118116	-0.00910541		0.117687	-2.28025	-2.56676	-0.0781622	-0.087983	3.43333	228.383	0 and 1 down
putative protein; protein id: At3g58910.1	-0.0967363	0.0238745	0.0149089	-0.0490475		0.0722588	-0.594371	-0.66936	-0.0479783	-0.0540316	0.895164	228.396	0 and 1 down
4-coumarate--CoA ligase -like protein; protein id: At5g38120.1	-0.0930711	-0.0709547	-0.0321291	-0.31085		0.20492	-2.36559	-2.67171	-0.135844	-0.153423	3.56848	228.478	0 and 1 down
cinnamoyl CoA reductase - like protein; protein id: At5g14700.1	-0.0757806	-0.0388386	-0.0234734	-0.186869		0.129306	-2.39035	-2.71891	-0.0853772	-0.0971126	3.62026	228.679	0 and 1 down
bHLH protein; protein id: At1g68810.1	-0.13782	-0.108497	-0.190762	-0.113722		0.197664	-2.54161	-3.03981	-0.126789	-0.151642	3.96236	230.101	0 and 1 down
putative photosystem I reaction center subunit IV; protein id: At2g20260.1	-0.111088	-0.0504199	-0.25957	-0.0417775		0.182732	-2.29014	-2.89103	-0.113465	-0.143236	3.6882	231.615	0 and 1 down
hypothetical protein; protein id: At4g14170.1	-0.118975	-0.0683844	-0.109408	-0.13456		0.155302	-2.38155	-3.16551	-0.0933674	-0.124102	3.96135	233.044	0 and 1 down
hypothetical protein; protein id: At1g50690.1	-0.0961697	0.0141229	-0.11977	0.0120497		0.0974219	-0.740498	-0.999478	-0.0579955	-0.0782787	1.2439	233.466	0 and 1 down
putative protein; protein id: At5g24230.1	-0.266384	-0.150965	-0.194766	-0.430926		0.384908	-2.27631	-3.17495	-0.224277	-0.312817	3.90665	234.361	0 and 1 down
nucleic acid binding protein - like; protein id: At5g26210.1	-0.0436401	-0.183774	-0.147174	-0.129788		0.187716	-2.20037	-3.10857	-0.108453	-0.153216	3.80852	234.708	0 and 1 down
putative protein; protein id: At4g28940.1	-0.160288	0.00856073	-0.042356	0.0010951		0.0944809	-0.776766	-1.10194	-0.0544352	-0.0772234	1.3482	234.82	0 and 1 down
calcium-binding protein, putative; protein id: At1g18210.1	-0.704382	-0.193088	-0.604362	-0.557568		0.762746	-2.17459	-3.16933	-0.431534	-0.628935	3.84363	235.545	0 and 1 down
1-aminocyclopropane-1-carboxylate synthase-like protein; protein id: At3g61510.1	-0.0435531	-0.144898	-0.195813	-0.0815029		0.175713	-2.15483	-3.15222	-0.0991609	-0.145059	3.81835	235.644	0 and 1 down
ABC transporter family protein; protein id: At1g64550.1	-0.0367522	-0.0103017	-0.188792	-0.00935812		0.108313	-1.95484	-2.89924	-0.0605524	-0.0898057	3.49671	236.01	0 and 1 down
expressed protein; protein id: At5g52200.1	-0.0956522	-0.0898981	-0.297806	-0.0796116		0.2171	-2.11204	-3.21212	-0.119274	-0.1814	3.84427	236.674	0 and 1 down
expressed protein; protein id: At1g49560.1	-0.100999	-0.0496912	-0.219982	-0.0642237		0.167119	-2.09337	-3.21171	-0.0912545	-0.140005	3.8337	236.904	0 and 1 down
MAP protein kinase; protein id: At5g66850.1	-0.108041	-0.148455	-0.147276	-0.268654		0.247069	-2.15819	-3.31363	-0.13484	-0.20703	3.95448	236.923	0 and 1 down
expressed protein; protein id: At1g34180.1	-0.103032	-0.168631	-0.26599	-0.166884		0.258391	-2.13276	-3.33137	-0.139318	-0.217615	3.95559	237.372	0 and 1 down
chloroplast FtsH protease; protein id: At1g50250.1	-0.0359756	-0.0902108	-0.124357	-0.0736772		0.120388	-2.07837	-3.30122	-0.0641407	-0.101879	3.90098	237.806	0 and 1 down
unknown protein; protein id: At2g02560.1	-0.0146648	-0.153579	-0.0858408	-0.122821		0.145842	-1.94083	-3.09112	-0.0775512	-0.123514	3.64992	237.876	0 and 1 down
hypothetical protein; protein id: At1g48320.1	-0.438771	-0.108257	-0.58711	-0.271269		0.534472	-2.00119	-3.23908	-0.280921	-0.454691	3.80741	238.291	0 and 1 down
MutT/nudix family protein; protein id: At3g46200.1	-0.594756	0.0596632	0.0106983	-0.122782		0.349819	-0.557826	-0.907127	-0.183242	-0.297986	1.06492	238.411	0 and 1 down
1-acylcerol-3-phosphate acyltransferase - like protein; protein id: At3g57650.1	-0.179273	0.000852635	-0.119642	-0.0599345		0.146036	-1.75883	-2.87205	-0.0762666	-0.124538	3.36781	238.517	0 and 1 down
leucine-rich repeat transmembrane protein kinase, putative; protein id: At5g65700.1	0.00308509	-0.234639	-0.206287	-0.0407503		0.199438	-1.64583	-2.82842	-0.100306	-0.172379	3.27242	239.805	0 and 1 down
putative protein; protein id: At4g37620.1	-0.0208053	0.0190117	-0.105339	0.0576376		0.084096	-0.0424299	-0.0748802	-0.0414588	-0.0731663	0.0860659	240.462	0 and 1 down
putative mitochondrial processing peptidase; protein id: At3g02090.1	-0.0471282	-0.0698547	-0.168234	-0.0716165		0.135661	-1.90119	-3.43769	-0.065655	-0.118716	3.92839	241.056	0 and 1 down
putative protein kinase; protein id: At2g29250.1	-0.0525068	-0.0997778	-0.153062	-0.119721		0.157777	-1.91244	-3.4676	-0.0761965	-0.138158	3.96001	241.122	0 and 1 down
putative protein; protein id: At4g35750.1	-0.0908419	-0.0161178	-0.0503123	-0.153719		0.122448	-1.79292	-3.29228	-0.0585622	-0.107536	3.74882	241.428	0 and 1 down
b/t putative metalloproteinase; protein id: At1g24140.1 and unknown protein; protein id: At1g24150.1	-0.229763	-0.0811371	-0.331582	-0.226215		0.326883	-1.85744	-3.43616	-0.155442	-0.287559	3.90606	241.606	0 and 1 down
RING-H2 zinc finger protein ATL3, putative; protein id: At1g72200.1	-0.0462642	-0.126322	-0.116789	-0.212731		0.190693	-1.82565	-3.44556	-0.0892812	-0.168501	3.89934	242.083	0 and 1 down
putative protein; protein id: At5g08550.1	-0.0690966	0.0254087	-0.177698	0.0252495		0.119888	-0.450788	-0.873845	-0.0549637	-0.106546	0.983267	242.712	0 and 1 down
hypothetical protein; protein id: At2g34090.1	-0.0571039	-0.0809479	-0.16676	-0.109441		0.1553	-1.81791	-3.53623	-0.0710039	-0.138118	3.97614	242.793	0 and 1 down
putative protein; protein id: At5g08240.1	-0.391583	0.0180131	-0.0765514	-0.345564		0.336482	-1.45011	-2.82559	-0.153633	-0.299361	3.17597	242.833	0 and 1 down
putative protein; protein id: At5g12360.1	0.0446576	-0.0600207	-0.091636	0.0460361		0.0878154	-0.207034	-0.409094	-0.0396528	-0.0783531	0.458499	243.157	0 and 1 down
unknown protein; protein id: At3g10320.1	-0.277831	-0.0939973	-0.413864	-0.317175		0.418834	-1.7219	-3.51644	-0.184194	-0.376158	3.91539	243.91	0 and 1 down
putative protein; protein id: At5g11780.1	0.0137517	-0.194087	-0.149007	-0.0342158		0.157071	-1.3132	-2.70621	-0.0685722	-0.141312	3.008	244.115	0 and 1 down
putative ligand-gated ion channel protein; protein id: At2g29120.1	-0.26984	-0.0125232	-0.278652	-0.217386		0.307771	-1.5768	-3.34307	-0.131293	-0.278362	3.69627	244.749	0 and 1 down
putative protein; protein id: At4g21570.1	-0.370205	0.0397103	-0.214691	-0.181062		0.310941	-1.36727	-2.90113	-0.132559	-0.281269	3.20717	244.766	0 and 1 down
putative protein; protein id: At4g33910.1	-0.279146	0.0356941	-0.106305	-0.0773449		0.196422	-1.16089	-2.47887	-0.0833047	-0.177882	2.73723	244.906	0 and 1 down
b/t hypothetical protein At3g28153 & hypothetical protein At3g28155	0.022716	-0.150911	-0.0588057	0.000576876		0.0996601	-0.571735	-1.26669	-0.0409998	-0.0908358	1.38974	245.707	0 and 1 down
putative potassium transporter/channel; protein id: At2g25600.1	-0.121444	0.00411984	-0.129778	-0.00837629		0.109662	-1.20782	-2.6958	-0.0448383	-0.100077	2.95401	245.866	0 and 1 down
gag-pol polyprotein, putative; protein id: At1g36035.1	-0.0377971	-0.0798653	-0.123523	-0.137968		0.144684	-1.60076	-3.62591	-0.058434	-0.13236	3.96355	246.18	0 and 1 down
20S proteasome alpha subunit B (PAB1); protein id: At1g16470.1	-0.306737	0.055504	-0.171621	-0.155385		0.260177	-1.12065	-2.83338	-0.0956918	-0.24194	3.04695	248.42	1 specific down
ethylene responsive element binding factor 4 (AtERF4); protein id: At3g15210.1	-0.10154	-0.200528	-0.491981	-0.307326		0.431064	-1.43975	-3.69239	-0.156598	-0.401613	3.96316	248.698	1 specific down
protein kinase, putative; protein id: At1g61860.1	-0.0735375	-0.00340389	-0.0735956	-0.108464		0.104318	-1.34557	-3.53352	-0.0371239	-0.0974891	3.78105	249.153	1 specific down
unknown protein; protein id: At3g14140.1	-0.0500645	0.0385947	0.0286828	-0.0519411		0.0606591	-0.162626	-0.429062	-0.0214989	-0.0567214	0.458848	249.242	1 specific down
hypothetical protein; protein id: At2g20110.1	0.0212715	-0.104022	-0.0642195	-0.051809		0.090529	-1.05179	-2.84548	-0.031387	-0.0849138	3.03365	249.714	1 specific down
glycosyltransferase family; protein id: At1g19300.1	-0.0121334	-0.1043	-0.279688	-0.0855267		0.19993	-1.30648	-3.5602	-0.0688767	-0.187691	3.79235	249.848	1 specific down
TATA binding protein-associated factor, putative; protein id: At1g04950.1	-0.0195243	-0.0362003	-0.127183	-0.0516947		0.0948188	-1.35243	-3.70485	-0.0325143	-0.0890697	3.94398	249.946	1 specific down
putative protein; protein id: At4g19990.1	0.0335388	-0.174674	-0.0789246	-0.0369495		0.126468	-0.826439	-2.27951	-0.0431056	-0.118896	2.4247	250.072	1 specific down
26S proteasome regulatory subunit (RPN12), putative; protein id: At1g64520.1	-0.273186	0.058157	-0.0872141	-0.100077		0.199571	-0.834369	-2.3447	-0.0669078	-0.188021	2.48873	250.412	1 specific down
Expressed protein; protein id: At3g55605.1	-0.0283156	-0.183991	-0.257773	-0.307069		0.310592	-1.29596	-3.66153	-0.103631	-0.292794	3.88411	250.509	1 specific down
CHP-rich zinc finger protein, putative; protein id: At5g55800.1	0.0118479	-0.118463	-0.117458	-0.000656725		0.103802	-0.61127	-1.75993	-0.0340574	-0.0980558	1.86306	250.847	1 specific down
1-aminocyclopropane-1-carboxylate oxidase; protein id: At1g05010.1	-0.212615	0.0420111	-0.142754	-0.0467868		0.171371	-0.856427	-2.47572	-0.0560249	-0.161955	2.61967	250.918	1 specific down
putative phloem-specific lectin; protein id: At2g02360.1	-0.00147514	-0.0754579	-0.0932721	-0.109303		0.113847	-1.22639	-3.60017	-0.0367103	-0.107766	3.80332	251.189	1 specific down
hypothetical protein; protein id: At4g09470.1	-0.0220232	-0.027284	-0.132212	-0.0516833		0.0959137	-1.22528	-3.77007	-0.0296457	-0.0912172	3.96418	251.996	1 specific down
hypothetical protein; protein id: At2g39380.1	-0.0797742	-0.124633	-0.45674	-0.235701		0.363138	-1.22334	-3.78105	-0.111786	-0.345505	3.97403	252.071	1 specific down
putative protein; protein id: At5g05270.1	0.0219605	-0.184467	-0.315465	-0.119786		0.255849	-1.0937	-3.38905	-0.078576	-0.243484	3.56116	252.114	1 specific down
expressed protein; protein id: At1g06990.1	0.0835315	-0.103562	-0.179479	0.0804947		0.163087	-0.147305	-0.465187	-0.0492334	-0.155478	0.487953	252.429	1 specific down
cycloartenol synthase ((S)-2,3-epoxysqualene mutase) (CAS1), putative; protein id: At3g45130.1	-0.499745	0.113011	-0.163879	-0.489325		0.481655	-0.872	-2.80881	-0.142807	-0.459997	2.94105	252.753	1 specific down
expressed protein; protein id: At1g19340.1	-0.468398	0.0518364	-0.0577136	-0.0177353		0.268259	-0.377413	-1.22782	-0.0788194	-0.256418	1.28451	252.913	1 specific down
hypothetical protein; protein id: At1g08220.1	0.0212704	-0.0395926	-0.150799	0.0183645		0.0949867	-0.264525	-0.883129	-0.0272551	-0.0909925	0.921895	253.325	1 specific down
PISTILLATA, MADS-box protein; protein id: At5g20240.1	-0.108642	0.0105799	-0.0968536	-0.212202		0.173459	-1.04378	-3.54842	-0.0489499	-0.166409	3.69875	253.609	1 specific down
putative protein; protein id: At3g54070.1	0.0288481	-0.126189	-0.150193	-0.0911044		0.150077	-0.963549	-3.28639	-0.0422243	-0.144015	3.42473	253.659	1 specific down
expressed protein; protein id: At1g08210.1	0.00421701	-0.0609531	-0.163284	-0.0453424		0.114783	-1.03365	-3.52908	-0.032264	-0.110156	3.67734	253.675	1 specific down
galactokinase like protein; protein id: At4g16130.1	-0.0447358	-0.0375989	-0.177078	-0.116807		0.152864	-1.1167	-3.83349	-0.0427526	-0.146764	3.99282	253.759	1 specific down
DP-E2F-like protein 3; protein id: At3g01330.1	0.0511701	-0.235716	-0.035014	-0.0645028		0.156756	-0.50691	-1.75901	-0.0434072	-0.150626	1.8306	253.924	1 specific down
putative protein; protein id: At3g51100.1	0.0380698	-0.069908	0.0171581	-0.081114		0.0776066	-0.287468	-1.01349	-0.0211771	-0.0746613	1.05347	254.164	1 specific down
unknown protein; protein id: At5g13950.1	0.00400184	-0.0404404	-0.14017	-0.0132111		0.0856156	-0.909322	-3.22799	-0.0232143	-0.0824082	3.35362	254.268	1 specific down
hypothetical protein; protein id: At1g34440.1	-1.05576	0.185054	-0.193646	-0.0967164		0.65255	-0.402278	-1.45779	-0.173583	-0.629039	1.51228	254.573	1 specific down
expressed protein; protein id: At3g06050.1	-0.31889	0.0820226	-0.0499653	-0.121176		0.226572	-0.508164	-1.85837	-0.0597612	-0.218548	1.92659	254.707	1 specific down
unknown protein; protein id: At3g04680.1	0.0688057	-0.205316	-0.127858	-0.0786909		0.17787	-0.650506	-2.5199	-0.0444592	-0.172224	2.60251	255.525	1 specific down
putative protein; protein id: At4g23060.1	-0.0691383	0.0100781	-0.0951736	-0.00587289		0.0735983	-0.614838	-2.39162	-0.0183248	-0.0712805	2.46939	255.583	1 specific down
neutral invertase, putative; protein id: At3g06500.1	-0.208067	-0.155091	-0.936489	-0.690371		0.834297	-0.888021	-3.8959	-0.185412	-0.813434	3.99583	257.16	1 specific down
pEARLI 1-like protein; protein id: At4g12500.1	-0.675116	0.232599	-0.401693	-0.0606413		0.541991	-0.386619	-1.71846	-0.118963	-0.528774	1.76142	257.321	1 specific down
glycosyl hydrolase family 5/cellulase; protein id: At3g26130.1	-0.052203	-0.00451955	-0.0889241	-0.180659		0.14023	-0.859631	-3.82147	-0.0307753	-0.136811	3.91697	257.322	1 specific down
expressed protein; protein id: At3g11210.1	-0.0596698	0.0027023	-0.170831	-0.0872167		0.136185	-0.847622	-3.76879	-0.0298822	-0.132866	3.86293	257.325	1 specific down
aldo/keto reductase-like protein; protein id: At5g53580.1	0.0266446	-0.103264	-0.241893	-0.0876065		0.183339	-0.754702	-3.51735	-0.0384628	-0.179259	3.5974	257.89	1 specific down
hypothetical protein; protein id: At3g30600.1	-0.162266	0.04673	-0.233949	-0.248556		0.268257	-0.735936	-3.62247	-0.0534078	-0.262887	3.69647	258.516	1 specific down
WRKY family transcription factor; protein id: At5g49520.1	0.0529921	-0.0751504	0.0178476	-0.0435816		0.0721605	-0.117952	-0.586617	-0.0142247	-0.0707446	0.598358	258.631	1 specific down
hypothetical protein; protein id: At3g06020.1	0.0454046	-0.128015	-0.1426	-0.190375		0.191604	-0.690648	-3.49955	-0.0370981	-0.187978	3.56705	258.836	1 specific down
putative UDP-glucose 6-dehydrogenase; protein id: At3g01010.1	-0.058732	-0.0177574	-0.212072	-0.187777		0.204558	-0.742998	-3.9102	-0.0381859	-0.200962	3.98017	259.241	1 specific down
putative protein; protein id: At5g12290.1	-0.170609	0.0774234	-0.153056	-0.14141		0.195885	-0.582648	-3.07539	-0.0364627	-0.192461	3.1301	259.272	1 specific down
expressed protein; protein id: At2g36290.1	0.0466438	-0.118843	-0.195724	-0.0711983		0.16346	-0.597026	-3.17793	-0.0301806	-0.16065	3.23353	259.36	1 specific down
disease resistance protein family; protein id: At5g27060.1	-0.247686	0.108191	-0.092903	-0.112875		0.208922	-0.395626	-2.13928	-0.0379926	-0.205438	2.17555	259.522	1 specific down
putative protein; protein id: At5g63900.1	-0.0247708	0.00755789	-0.05849	-0.0363869		0.0509192	-0.621195	-3.71832	-0.00839046	-0.0502232	3.76985	260.516	1 specific down
putative thiamin pyrophosphokinase; protein id: At2g44750.1	0.041604	-0.0835054	-0.0890746	-0.0660765		0.101244	-0.512123	-3.10234	-0.0164899	-0.0998923	3.14432	260.626	1 specific down
putative glutamyl-tRNA reductase 2 precursor; protein id: At1g09940.1	-0.111178	0.021625	-0.288093	-0.277749		0.293867	-0.579175	-3.8555	-0.0436551	-0.290607	3.89876	261.457	1 specific down
transposase, putative; protein id: At1g19260.1	-0.497801	0.179993	-0.103755	-0.0568755		0.351515	-0.152602	-1.11827	-0.0475284	-0.348287	1.12863	262.229	1 specific down
chalcone synthase; protein id: At5g13930.1;	0.226186	-0.405571	-0.625744	-0.367697		0.597547	-0.420855	-3.30302	-0.0755259	-0.592755	3.32972	262.739	1 specific down
expressed protein; protein id: At2g01400.1	0.143308	-0.171076	0.0260881	-0.0344867		0.160158	-0.0127768	-0.10173	-0.0199584	-0.158909	0.102529	262.841	1 specific down
xyloglucan fucosyltransferase, putative; protein id: At2g15350.1	-0.067778	0.028765	-0.0729365	-0.275533		0.184687	-0.448879	-3.62845	-0.0226749	-0.18329	3.65611	262.948	1 specific down
putative protein; protein id: At4g13540.1	0.0515262	-0.0936056	-0.0353101	-0.0246866		0.0791122	-0.175851	-1.60532	-0.00861462	-0.0786418	1.61492	263.749	1 specific down
putative protein; protein id: At4g13110.1	-0.932009	0.314775	0.00101857	-0.102218		0.628835	-0.0429358	-0.41355	-0.0649381	-0.625473	0.415773	264.073	1 specific down
26S proteasome regulatory subunit S5A (RPN10); protein id: At4g38630.1	-0.10693	0.0684555	-0.0622783	-0.0545119		0.105955	-0.233065	-2.25334	-0.0109009	-0.105393	2.26536	264.095	1 specific down
b/t cytochrome p450 family; protein id: At5g36110.1and putative protein; protein id: At5g36120.1	-0.0509192	0.0250474	-0.0140037	-0.125041		0.0860108	-0.272092	-2.65984	-0.00875288	-0.0855642	2.67372	264.159	1 specific down
BLANK	-0.0282354	0.025962	0.031269	-0.14444		0.0941752	-0.0463345	-0.454085	-0.00955993	-0.0936887	0.456443	264.174	1 specific down
hypothetical protein; protein id: At2g46880.1	-0.375547	0.10171	-0.0235762	-0.0336798		0.241222	-0.0705602	-0.692141	-0.0244645	-0.239978	0.695729	264.179	1 specific down
putative protein; protein id: At3g63430.1	-0.0151815	0.0147348	0.02031	-0.0348325		0.0315667	-0.0214275	-0.227315	-0.00296247	-0.0314274	0.228323	264.615	1 specific down
At14a-like protein; protein id: At3g28320.1	-0.0889222	0.082163	0.045576	-0.0891322		0.110252	-0.0439404	-0.502018	-0.0096133	-0.109832	0.503937	264.998	1 specific down
Ac-like transposase; protein id: At2g18580.1	-0.0709465	0.0379313	-0.191134	-0.195399		0.201416	-0.30405	-3.84	-0.0158983	-0.200788	3.85202	265.473	1 specific down
mitochondrial carrier protein family; protein id: At1g25380.1	0.00734777	-0.0263951	-0.169047	-0.12337		0.147513	-0.260608	-3.96319	-0.00967916	-0.147195	3.97175	266.238	1 specific down
expressed protein; protein id: At1g12730.1	-0.0465207	0.0109319	-0.403637	-0.247699		0.327516	-0.227916	-3.9749	-0.0187485	-0.326979	3.98143	266.718	1 specific down
glucuronosyl transferase-like protein; protein id: At3g46690.1	0.0333975	-0.0441419	-0.0724495	-0.13121		0.109611	-0.173864	-3.67903	-0.00517424	-0.109489	3.68314	267.294	1 specific down
pseudogene, putative glucose 6 phosphate/phosphate translocator	-0.621013	0.285964	-0.0562808	-0.0431269		0.456679	-0.0235197	-0.501769	-0.0213827	-0.456178	0.50232	267.316	1 specific down
putative protein; protein id: At3g58220.1	0.0112006	-0.0147246	-0.0384465	-0.0314009		0.0373088	-0.166552	-3.74121	-0.00165928	-0.0372719	3.74492	267.451	1 specific down
leucine zipper protein, putative; protein id: At1g07000.1	0.0479142	-0.0676608	-0.201575	-0.255833		0.236182	-0.158553	-3.87058	-0.00966676	-0.235984	3.87383	267.654	1 specific down
hypothetical protein; protein id: At1g32420.1	-0.0639375	0.0627937	0.0292108	-0.0477341		0.0745543	-0.00809321	-0.366078	-0.00164783	-0.0745361	0.366168	268.734	1 specific down
putative protein; protein id: At5g37740.1	-0.0907211	0.0838692	-0.0689576	-0.0215161		0.100589	-0.0280661	-1.7195	-0.00164162	-0.100575	1.71973	269.065	1 specific down
myrosinase-associated protein, putative; protein id: At1g54020.1	-0.00718837	-0.0211342	-1.03693	-1.16639		1.10178	-0.0515885	-3.99959	-0.01421	-1.10168	3.99992	269.261	1 specific down
unknown protein; protein id: At1g23140.1	0.063875	-0.0686742	-0.02083	0.00292464		0.0679069	-0.00636481	-0.512007	-0.000844093	-0.0679017	0.512047	269.288	1 specific down
unknown protein; protein id: At1g31440.1	0.0604439	-0.0634425	-0.236995	-0.090156		0.177176	-0.0300823	-3.58338	-0.00148733	-0.17717	3.58351	269.519	1 specific down
putative protein; protein id: At5g11470.1	0.158449	-0.167491	-0.0105919	-0.0522305		0.167227	-0.00516077	-0.74058	-0.0011653	-0.167223	0.740598	269.601	1 specific down
tRNA-Lys protein id: At3g30345	0.018557	-0.019994	-0.128451	-0.106742		0.119181	-0.0236487	-3.94595	-0.000714257	-0.119179	3.94603	269.657	1 specific down
1-aminocyclopropane-1-carboxylate synthase (ACC synthase); protein id: At1g01480.1	0.0719204	-0.0753245	-0.385315	-0.198207		0.301867	-0.0225195	-3.83925	-0.0017706	-0.301862	3.83931	269.664	1 specific down
putative protein; protein id: At5g22270.1	-0.0817567	0.0806188	-0.151539	-0.0638294		0.137596	-0.00935175	-2.99905	-0.000429056	-0.137596	2.99907	269.821	1 specific down
hypothetical protein; protein id: At1g77360.1	0.163161	-0.148422	-0.0569677	-0.0321802		0.162493	0.0143214	-1.09337	0.00212823	-0.162479	1.09346	270.75	1 specific down
putative auxin-induced protein; protein id: At1g16510.1	-0.0167931	0.0245471	-0.209116	-0.199066		0.205172	0.074861	-3.97892	0.00385951	-0.205136	3.97962	271.078	1 specific down
putative protein; protein id: At3g59690.1	0.11044	-0.100824	-0.115566	-0.0618197		0.139512	0.0535698	-2.48764	0.00300361	-0.13948	2.48822	271.234	1 specific down
putative metal ion transporter (NRAMP); protein id: At2g23150.1	0.0601175	-0.0488868	-0.305796	-0.1156		0.219285	0.106926	-3.77691	0.00620555	-0.219197	3.77842	271.622	1 specific down
hypothetical protein; protein id: At1g70350.1	0.103096	-0.0694735	-0.349392	-0.535843		0.451629	0.148344	-3.91361	0.0171065	-0.451305	3.91642	272.171	1 specific down
glucuronosyl transferase-like protein; protein id: At3g46700.1	0.112903	-0.095208	-0.129127	-0.158966		0.178059	0.130018	-3.23088	0.00715969	-0.177915	3.2335	272.304	1 specific down
alcohol dehydrogenase - like protein; protein id: At5g24760.1	0.0451684	-0.0222914	-0.229141	-0.213592		0.22421	0.199668	-3.94938	0.0113209	-0.223924	3.95443	272.894	1 specific down
putative cinnamyl alcohol dehydrogenase; protein id: At1g09490.1	-0.075167	0.101497	-0.294541	-0.0951281		0.218967	0.188168	-3.38285	0.0121611	-0.218629	3.38808	273.184	1 specific down
hypothetical protein; protein id: At2g11480.1	-0.0288204	0.0929248	-0.769912	-0.445998		0.612113	0.221905	-3.96899	0.0341698	-0.611159	3.97519	273.2	1 specific down
shoot gravitropism 2; protein id: At1g31480.1	0.182092	-0.146783	-0.0841268	0.0187761		0.175201	0.0430042	-0.687208	0.0109424	-0.174859	0.688552	273.581	1 specific down
expressed protein; protein id: At3g57280.1	0.12887	-0.089265	-0.0498905	-0.0444563		0.119124	0.109839	-1.62081	0.0080543	-0.118851	1.62453	273.877	1 specific down
Bax inhibitor-1 like; protein id: At5g47120.1	-0.0230833	0.0642598	-0.18544	-0.366334		0.280529	0.313788	-3.9202	0.0223831	-0.279635	3.93274	274.576	1 specific down
expressed protein; protein id: At1g15010.1	0.196228	-0.108128	-0.0375202	-0.0579779		0.160385	0.11518	-1.27153	0.0144691	-0.159731	1.27674	275.176	1 specific down
expressed protein; protein id: At1g17830.1	-0.00746273	0.059799	-0.320815	-0.209011		0.268446	0.399371	-3.94359	0.0270475	-0.26708	3.96376	275.783	1 specific down
putative protein; protein id: At5g37130.1	0.0611926	-0.0291886	-0.14237	-0.121286		0.140223	0.410509	-3.7634	0.0152053	-0.139397	3.78572	276.225	1 specific down
phospholipase D, putative; protein id: At1g52570.1	0.229937	-0.122881	-0.0773031	-0.00376727		0.185166	0.101764	-0.898177	0.0208459	-0.183989	0.903924	276.464	1 specific down
gibberellin 20-oxidase - like protein; protein id: At4g21200.1	0.196983	-0.107656	-0.0420347	-0.152727		0.188275	0.260613	-2.00249	0.0242981	-0.186701	2.01938	277.415	1 specific down
putative ribulose-1,5 bisphosphate carboxylase oxygenase large subunit N-methyltransferase; protein id: At1g14030.1	-0.0475074	0.0862167	-0.0539993	-0.00608989		0.0769954	0.192592	-1.47921	0.00994084	-0.076351	1.49169	277.418	1 specific down
clathrin heavy chain, putative; protein id: At3g08530.1	0.0419867	-0.012943	-0.150874	-0.0736931		0.116918	0.504683	-3.81353	0.0153392	-0.115907	3.84678	277.539	1 specific down
sodium-dicarboxylate cotransporter-like; protein id: At5g47560.1	-0.0821813	0.197437	-0.417324	-0.294686		0.386913	0.522427	-3.67912	0.0543953	-0.383071	3.71602	278.082	1 specific down
unknown protein; protein id: At5g22520.1	-0.012752	0.0721225	-0.299184	-0.143168		0.227814	0.552946	-3.86038	0.0323015	-0.225512	3.89978	278.151	1 specific down
hypothetical protein; protein id: At4g21250.1	-0.075043	0.185277	-0.0376608	-0.275985		0.222861	0.381193	-2.44296	0.0343588	-0.220196	2.47252	278.869	1 specific down
putative protein; protein id: At3g62590.1	0.140178	-0.0713179	-0.100225	-0.0842209		0.142306	0.444645	-2.67455	0.0233381	-0.140379	2.71126	279.439	1 specific down
hypothetical protein; protein id: At3g17260.1	0.121669	-0.0535238	-0.113332	-0.0182862		0.117802	0.347284	-2.05775	0.0196041	-0.116159	2.08685	279.579	1 specific down
Dof zinc finger protein; protein id: At2g34140.1	-0.0373938	0.0931498	-0.129123	-0.000437575		0.106048	0.306944	-1.78792	0.0179434	-0.104519	1.81408	279.741	1 specific down
hypothetical protein; protein id: At3g52770.1	0.0437435	-0.0170737	-0.0380569	-0.0856987		0.0708232	0.604355	-3.44016	0.0122543	-0.069755	3.49284	279.964	1 specific down
hypothetical protein; protein id: At4g01290.1	0.278101	-0.126012	-0.181754	-0.129598		0.260242	0.47661	-2.50824	0.0485813	-0.255667	2.55312	280.759	1 specific down
putative zinc transporter; protein id: At1g05300.1	0.0775664	0.000888682	-0.479535	-0.1061		0.300709	0.760081	-3.79441	0.0590635	-0.294852	3.86979	281.327	1 specific down
putative protein; protein id: At5g47970.1	0.19666	-0.0921036	-0.111059	0.00724243		0.164829	0.234785	-1.14628	0.0330743	-0.161476	1.17007	281.575	1 specific down
unknown protein; protein id: At2g19560.1	0.193484	-0.11239	0.0311807	-0.0983734		0.169758	0.16259	-0.685405	0.0391823	-0.165175	0.704426	283.345	1 specific down
b/t hypothetical protein; protein id: At1g17680.1 and expressed protein; protein id: At1g17690.1	0.160724	-0.0451058	-0.135937	-0.0151119		0.140683	0.496009	-2.00618	0.0337657	-0.13657	2.06659	283.887	1 specific down
chloroplast thylakoidal processing peptidase, putative; protein id: At1g06870.1	0.0462556	0.025111	-0.157323	-0.126153		0.146572	0.979171	-3.86653	0.0359825	-0.142087	3.98859	284.211	1 specific down
putative AAA-type ATPase; protein id: At2g29080.1	-0.0407618	0.13221	-0.0302794	-0.0644263		0.10243	0.536294	-2.10268	0.0253147	-0.0992529	2.17	284.308	1 specific down
ethylene responsive element binding factor 1	-0.0494875	0.155345	-0.0614069	-0.137594		0.149912	0.712631	-2.75027	0.0376025	-0.14512	2.8411	284.527	1 specific down
hypothetical protein; protein id: At3g17200.1	0.00265989	0.00897384	-0.0243196	-0.0196164		0.0229386	1.00527	-3.83254	0.00581992	-0.0221881	3.96218	284.698	1 specific down
hypothetical protein; protein id: At1g31960.1	0.110947	-0.00210389	-0.170187	-0.212264		0.206285	0.987065	-3.72383	0.0528543	-0.199399	3.85243	284.846	1 specific down
N-acetylglucosaminyltransferase family (Core-2/I-Branching enzyme family); protein id: At3g15350.1	0.0475047	0.00212791	-0.0672163	-0.11898		0.0991675	0.99748	-3.74469	0.0255254	-0.0958261	3.87526	284.916	1 specific down
expressed protein; protein id: At1g14530.1	0.173193	-0.0260845	-0.210434	-0.0117665		0.171699	0.598614	-2.2435	0.0442643	-0.165895	2.32199	284.94	1 specific down
glycosyl hydrolase family 10; protein id: At1g10050.1	0.0549744	0.0169524	-0.179419	-0.0931921		0.142698	1.07408	-3.79685	0.0388432	-0.137309	3.94585	285.796	1 specific down
auxin-induced protein-like; protein id: At5g66260.1	0.0181565	0.0417319	-0.139046	-0.0742274		0.111742	1.14462	-3.79242	0.0322873	-0.106976	3.96139	286.795	1 specific down
b/t Dof zinc finger protein; protein id: At5g39660.1 and calcium-binding protein - like; protein id: At5g39670.1	0.231869	-0.0533125	-0.174039	-0.103625		0.210611	0.962373	-2.85369	0.0673021	-0.199568	3.01159	288.636	1 specific down
hypothetical protein; protein id: At3g20520.1	0.16867	-0.0383465	-0.0636678	-0.051065		0.123675	0.776249	-2.29918	0.0395613	-0.117177	2.42668	288.656	1 specific down
hypothetical protein; protein id: At2g23470.1	0.165107	-0.0256518	-0.0752309	-0.0138259		0.113937	0.703492	-1.91903	0.0392159	-0.106976	2.04391	290.132	1 specific down
ferulate-5-hydroxylase (FAH1); protein id: At4g36220.1	0.180194	-0.0288473	-0.0543239	-0.0280796		0.118085	0.759934	-2.02332	0.0415193	-0.110545	2.16132	290.586	1 specific down
prolyl 4-hydroxylase, putative; protein id: At3g28480.1	-0.00762771	0.0416938	-0.011543	-0.0254186		0.0331168	0.978851	-2.57946	0.0117496	-0.0309624	2.75894	290.781	1 specific down
glycosyl hydrolase family 1; protein id: At2g44450.1	-0.00235801	0.162629	-0.219873	-0.128621		0.207339	1.34995	-3.42408	0.0760469	-0.192889	3.68058	291.517	1 specific down
calmodulin-like protein; protein id: At3g10190.1	0.184829	0.110057	-0.353895	-0.375067		0.394721	1.48349	-3.69782	0.146968	-0.36634	3.9843	291.86	1 specific down
putative protein; protein id: At5g13330.1	0.228174	0.0589335	-0.330077	-0.333614		0.369881	1.48289	-3.61718	0.140303	-0.342238	3.90935	292.292	1 specific down
unknown protein; protein id: At2g20950.1	0.0287088	0.0471338	-0.119384	-0.0684661		0.102125	1.55478	-3.64831	0.040038	-0.0939498	3.96579	293.082	0 up, 1 down
putative protein; protein id: At4g35170.1	0.030172	0.0768845	-0.10907	-0.136057		0.135563	1.55125	-3.62804	0.0532954	-0.124647	3.94576	293.15	0 up, 1 down
putative protein; protein id: At3g49310.1	-0.0171637	0.127806	-0.0542248	-0.0779473		0.106306	1.2575	-2.84125	0.0430242	-0.0972107	3.10709	293.874	0 up, 1 down
Retinoblastoma protein; protein id: At3g12280.1	0.0157995	0.0472794	-0.0564318	-0.0795725		0.0764766	1.61737	-3.57005	0.0315593	-0.0696612	3.91933	294.372	0 up, 1 down
hypothetical protein; protein id: At2g18810.1	0.070505	0.0306112	-0.0931372	-0.12198		0.120376	1.65963	-3.58302	0.0505936	-0.109228	3.94872	294.853	0 up, 1 down
receptor kinase, putative; protein id: At1g61500.1	-0.140003	0.242921	0.0932188	-0.239172		0.261607	0.308656	-0.652112	0.111919	-0.236458	0.721469	295.329	0 up, 1 down
hypothetical protein; protein id: At2g18460.1	0.00265033	0.167224	-0.46435	-0.0169155		0.285775	1.49425	-3.02942	0.126416	-0.256294	3.37789	296.255	0 up, 1 down
Exostosin family; protein id: At5g33290.1	0.160058	0.0545481	-0.340798	-0.134758		0.269065	1.72334	-3.46357	0.11986	-0.240894	3.86862	296.453	0 up, 1 down
MYB like protein; protein id: At5g11510.1	0.119249	0.115086	-0.270135	-0.187906		0.257953	1.8539	-3.53191	0.119888	-0.2284	3.98891	297.695	0 up, 1 down
hypothetical protein; protein id: At1g03820.1	0.256134	0.00274009	-0.183122	-0.114208		0.223172	1.76575	-2.98844	0.113527	-0.192139	3.47111	300.577	0 up, 1 down
transcription factor IIA large subunit; protein id: At1g07480.1	0.16007	0.0624953	-0.260842	-0.12516		0.229338	1.99053	-3.33543	0.117528	-0.196935	3.88424	300.828	0 up, 1 down
putative galactinol synthase; protein id: At2g47180.1	0.187982	0.0950705	-0.313737	-0.163698		0.283035	2.06033	-3.33629	0.148716	-0.240816	3.9212	301.697	0 up, 1 down
E2, ubiquitin-conjugating enzyme, putative; protein id: At3g13550.1	0.170507	0.0333943	-0.182554	-0.109433		0.1881	1.99598	-3.21108	0.0993006	-0.159752	3.78086	301.865	0 up, 1 down
putative protein; protein id: At4g18690.1	0.0581987	0.0341841	-0.0996365	-0.0463501		0.0881797	2.20468	-3.23714	0.049637	-0.0728823	3.91659	304.257	0 up, 1 down
putative phospholipase; protein id: At3g03540.1	0.0206821	0.139078	-0.0379944	-0.217151		0.165859	2.0769	-2.97942	0.0948474	-0.136064	3.63187	304.88	0 up, 1 down
disease resistance response protein family/ dirigent protein family; protein id: At4g23690.1	0.0465426	0.0749257	-0.153764	-0.0449709		0.120952	2.30431	-3.06556	0.0726747	-0.0966834	3.83503	306.931	0 up, 1 down
disease resistance protein (TIR class), putative; protein id: At1g57830.1	0.0264247	0.0623454	-0.0800904	-0.0372157		0.076021	2.36519	-3.06667	0.0464274	-0.0601971	3.8728	307.641	0 up, 1 down
unknown protein; protein id: At2g45610.1	-0.0592168	0.162538	-0.118114	0.0417191		0.143323	0.511891	-0.657252	0.0880664	-0.113075	0.833074	307.913	0 up, 1 down
hypothetical protein; protein id: At1g25310.1	0.121127	0.0819336	-0.282229	-0.0541689		0.207979	2.42024	-2.83904	0.134925	-0.158273	3.73064	310.447	0 up, 1 down
hypothetical protein; protein id: At1g42380.1	0.362551	0.0318177	-0.0836025	-0.2234		0.278256	2.32248	-2.6739	0.182467	-0.210077	3.5417	310.977	0 up, 1 down
putative protein (fragment); protein id: At4g21070.1	0.304487	0.0588109	-0.121522	-0.19527		0.257126	2.49454	-2.76815	0.17213	-0.19101	3.72631	312.024	0 up, 1 down
receptor kinase, putative; protein id: At1g61550.1	0.264507	0.127852	-0.170528	-0.240743		0.289523	2.64892	-2.89823	0.195326	-0.213709	3.92639	312.427	0 up, 1 down
aldehyde oxidase AAO1; protein id: At5g20960.1	0.282901	0.116324	-0.189519	-0.210524		0.289012	2.63979	-2.8811	0.195243	-0.213091	3.90758	312.497	0 up, 1 down
putative phosphatidate cytidylyltransferase; protein id: At2g45150.1	0.0783921	0.041762	-0.0279509	-0.145622		0.112588	2.52264	-2.73383	0.0763517	-0.0827436	3.71988	312.699	0 up, 1 down
cinnamyl alcohol dehydrogenase, putative; protein id: At1g51410.1	0.18472	0.00408245	-0.0265815	-0.0446622		0.112102	2.20463	-2.36171	0.0764959	-0.0819462	3.23079	313.03	0 up, 1 down
putative phospholipase; protein id: At2g39410.2	0.116162	0.0845667	-0.158633	-0.0694576		0.15529	2.69226	-2.83715	0.106893	-0.112645	3.91123	313.499	0 up, 1 down
unknown protein; protein id: At5g35520.1	0.114704	0.0995201	-0.0782674	-0.157836		0.161794	2.73331	-2.83665	0.112264	-0.116508	3.93923	313.937	0 up, 1 down
putative protein; protein id: At4g23230.1	0.149202	0.305042	-0.159366	-0.294406		0.329117	2.74137	-2.7795	0.231108	-0.234323	3.90393	314.604	0 up, 1 down
hypothetical protein; protein id: At1g16950.1	0.292792	0.156897	-0.163718	-0.263805		0.315815	2.81882	-2.73888	0.226504	-0.22008	3.9303	315.824	0 up, 1 down
integral membrane protein, putative; protein id: At3g21690.1	0.0543984	0.0549662	-0.0731507	-0.0369219		0.0786553	2.85498	-2.72109	0.0569368	-0.0542666	3.94401	316.375	0 up, 1 down
disease resistance protein (NBS-LRR class), putative; protein id: At3g14460.1	0.2564	0.0205912	-0.0634429	-0.0648968		0.165851	2.5513	-2.38989	0.121041	-0.113383	3.49581	316.871	0 up, 1 down
putative protein; protein id: At4g11940.1	0.272613	0.0209554	-0.0306876	-0.131521		0.186839	2.61566	-2.35975	0.138727	-0.125155	3.5228	317.944	0 up, 1 down
hypothetical protein; protein id: At1g30300.1	0.409881	0.0554419	-0.162231	-0.0957594		0.285958	2.72803	-2.40721	0.214417	-0.189201	3.63824	318.575	0 up, 1 down
polyprotein, putative; protein id: At1g43715.1	0.103225	-0.0762163	-0.0696454	0.0575037		0.110351	0.166068	-0.144927	0.0831425	-0.0725581	0.220415	318.889	0 up, 1 down
unknown protein; protein id: At1g14010.1	0.0181569	0.150796	-0.0408806	-0.0417734		0.100749	2.7334	-2.35965	0.076263	-0.0658351	3.61101	319.197	0 up, 1 down
hypothetical protein; protein id: At1g24430.1	-0.0684368	0.0929977	-0.0752861	0.0607188		0.105987	0.193893	-0.158809	0.0819945	-0.0671579	0.250629	320.681	0 up, 1 down
Expressed protein; protein id: At3g56580.1	0.0573244	0.119844	-0.0711343	-0.0619192		0.112499	3.05518	-2.48188	0.0873186	-0.0709335	3.93623	320.911	0 up, 1 down
putative sugar transport protein, ERD6; protein id: At1g08920.1	0.490437	0.200773	-0.191518	-0.284903		0.429924	3.09581	-2.37372	0.341176	-0.261598	3.9011	322.521	0 up, 1 down
putative protein; protein id: At5g59080.1	0.153405	0.0573979	-0.0803205	-0.0594216		0.129752	3.09457	-2.35791	0.103207	-0.0786384	3.89051	322.694	0 up, 1 down
putative protein; protein id: At5g05850.1	0.185172	0.191167	-0.151942	-0.12659		0.234328	3.2152	-2.37302	0.188537	-0.139152	3.99609	323.57	0 up, 1 down
hypothetical protein; protein id: At1g20770.1	0.034169	0.0906777	-0.0971372	-0.0116156		0.0908409	2.9529	-2.12325	0.073754	-0.0530321	3.637	324.282	0 up, 1 down
hypothetical protein; protein id: At3g06600.1	0.183148	0.00556241	-0.0162087	-0.0110864		0.099222	2.76733	-1.98824	0.0805805	-0.0578946	3.40752	324.304	0 up, 1 down
unknown protein; protein id: At5g53960.1	0.0512204	0.0112571	-0.00953661	-0.0203566		0.0363083	3.15934	-2.07387	0.0303531	-0.0199245	3.7792	326.718	0 up, 1 down
hypothetical protein; protein id: At4g08540.1	0.146705	0.0552646	-0.271436	0.00487621		0.196954	2.67056	-1.73851	0.16506	-0.107453	3.18658	326.936	0 up, 1 down
phosphoinositide specific phospholipase C; protein id: At5g58670.1	0.158016	0.0805685	-0.0358746	-0.118929		0.147913	3.24857	-2.05742	0.12496	-0.079141	3.84528	327.653	0 up, 1 down
unknown protein; protein id: At1g68280.1	0.231044	0.0690728	-0.159929	-0.02453		0.190211	3.15548	-1.92742	0.162325	-0.0991508	3.69757	328.583	0 up, 1 down
similar to putative reverse transcriptase; protein id: At5g35720.1	0.302601	0.0234884	-0.0180715	-0.0743556		0.180589	3.06312	-1.86158	0.154324	-0.0937889	3.58444	328.711	0 up, 1 down
similar to En/Spm-like transposon protein; protein id: At5g35116.1	0.0539824	0.0174471	-0.00715924	-0.0291205		0.0421492	3.31052	-1.84369	0.0368238	-0.0205078	3.78929	330.886	0 up, 1 down
expressed protein; protein id: At2g38180.1	0.0759163	0.157677	-0.135832	-0.00771415		0.149474	3.23919	-1.67555	0.132764	-0.0686752	3.64689	332.649	0 up, 1 down
AP2 domain containing protein, putative; protein id: At1g74930.1	0.073821	0.286323	-0.0912307	-0.0383673		0.197485	3.46029	-1.67495	0.177756	-0.0860426	3.84435	334.171	0 up, 1 down
putative DNA polymerase Beta; protein id: At1g10520.1	0.429783	0.230153	-0.121169	-0.175689		0.365123	3.56786	-1.72237	0.328814	-0.158733	3.96184	334.231	0 up, 1 down
expressed protein; protein id: At2g28330.1	0.0993559	0.0650581	-0.0305129	-0.0436057		0.0906543	3.60767	-1.67685	0.0822081	-0.0382104	3.97833	335.071	0 up, 1 down
homeodomain protein; protein id: At5g03790.1	0.161271	0.151343	-0.0959961	-0.0490463		0.173639	3.61177	-1.64637	0.157998	-0.0720213	3.96931	335.495	0 up, 1 down
G-box binding factor(bZIP protein), putative; protein id: At4g01120.1	0.267806	0.0741611	-0.0413255	-0.0700262		0.18367	3.55639	-1.5788	0.167872	-0.0745237	3.89108	336.062	0 up, 1 down
cytochrome p450 family; protein id: At4g31950.1	-0.0836747	0.106817	0.148618	-0.175632		0.188421	0.182553	-0.0737677	0.174698	-0.0705934	0.196894	337.997	0 specific up
thioredoxin-like protein; protein id: At1g76760.1	0.0695815	0.0400102	-0.0350301	-0.00834991		0.0605082	3.61736	-1.43184	0.0562611	-0.0222695	3.89043	338.405	0 specific up
putative protein; protein id: At5g52060.1	0.165858	0.158449	0	-0.149718		0.191435	3.46915	-1.35686	0.178283	-0.0697307	3.72506	338.638	0 specific up
expressed protein; protein id: At2g39050.1	0.422313	0.273927	-0.156679	-0.10299		0.373337	3.71315	-1.43318	0.348294	-0.134433	3.98014	338.895	0 specific up
expressed protein; protein id: At2g20830.1	-0.0980862	0.229682	-0.125264	0.0962169		0.201785	0.46987	-0.179492	0.188499	-0.0720073	0.502986	339.093	0 specific up
No Hits Found	0.0369227	0.142901	-0.0576364	-0.00174887		0.100603	3.46563	-1.27564	0.0944103	-0.0347507	3.69295	339.792	0 specific up
putative protein; protein id: At4g32420.1	0.123815	0.14008	-0.0176561	-0.0837431		0.144733	3.66878	-1.3396	0.135954	-0.0496415	3.90569	339.941	0 specific up
hypothetical protein; protein id: At3g11150.1	0.0812112	0.13249	0.0133107	-0.114882		0.132875	3.31459	-1.20998	0.124819	-0.0455647	3.52854	339.946	0 specific up
putative protein; protein id: At5g12900.1	0.120914	0.178719	-0.0649849	-0.0401601		0.159506	3.74534	-1.34958	0.150061	-0.0540724	3.98107	340.184	0 specific up
cytochrome c oxidase subunit 5c-like protein; protein id: At3g62400.1	0.138821	0.199415	0.049893	-0.250969		0.240108	3.0173	-1.07705	0.226133	-0.0807199	3.20377	340.356	0 specific up
storage protein, putative; protein id: At1g08040.1	0.140744	0.260344	-0.0461624	-0.0857947		0.212868	3.73846	-1.31973	0.200728	-0.0708599	3.96456	340.556	0 specific up
glucose-6-phosphate 1-dehydrogenase; protein id: At1g24280.1	0.110649	-0.0399295	-0.10289	0.0662586		0.116948	0.712315	-0.242978	0.110686	-0.0377561	0.752616	341.165	0 specific up
expressed protein; protein id: At1g77220.1	0.0539086	0.0298145	-0.0876195	0.0220546		0.0726898	2.57564	-0.82505	0.0692249	-0.0221747	2.70456	342.238	0 specific up
unknown protein; protein id: At1g77500.1	0.461499	0.243917	-0.0459921	-0.154256		0.371799	3.77135	-1.13596	0.356	-0.107231	3.93872	343.237	0 specific up
two-component phosphorelay mediator, putative; protein id: At3g21510.1	0.117783	0.298326	-0.108108	0.00285589		0.223336	3.67655	-0.983087	0.215756	-0.0576918	3.80572	345.03	0 specific up
peroxisomal targeting signal type 2 receptor Pex7p; protein id: At1g29260.1	0.166196	0.127304	-0.0828592	0.000833109		0.157776	3.73301	-0.980133	0.152604	-0.0400674	3.85954	345.289	0 specific up
putative response regulator 3; protein id: At1g10470.1	0.0453566	0.127285	-0.0491678	0.00710394		0.0941844	3.59727	-0.88489	0.0914579	-0.0224977	3.70451	346.18	0 specific up
putative protein; protein id: At5g02010.1	0.317619	0.157776	0.00818547	-0.120658		0.253526	3.72749	-0.885016	0.246668	-0.0585664	3.83111	346.644	0 specific up
putative protein; protein id: At3g62600.1	0.0773908	0.0435304	-0.0413593	0.00969135		0.0675966	3.57526	-0.818563	0.0658917	-0.015086	3.66777	347.104	0 specific up
hypothetical protein; protein id: At5g36900.1	0.287853	0.244689	-0.00809821	-0.110446		0.277391	3.84414	-0.83083	0.271131	-0.0585993	3.9329	347.804	0 specific up
unknown protein; protein id: At5g45610.1	0.0807601	-0.0130184	-0.0697522	0.0397403		0.0773739	1.15927	-0.244844	0.0757039	-0.0159891	1.18485	348.074	0 specific up
similar to putative Ta11-like non-LTR retroelement protein; protein id: At1g36960.1	0.153309	0.085391	0.0542861	-0.137213		0.157795	3.06005	-0.645642	0.154396	-0.0325761	3.12742	348.086	0 specific up
maternal embryogenesis control protein (MEDEA), putative; protein id: At1g02580.1	0.117656	0.0600977	0.0311613	-0.0834568		0.109126	3.25443	-0.673716	0.10686	-0.0221216	3.32343	348.304	0 specific up
F12A21.7; protein id: At1g67800.1	0.138126	0.154557	-0.0077753	-0.053502		0.151194	3.87463	-0.794758	0.148111	-0.0303802	3.9553	348.408	0 specific up
hypothetical protein; protein id: At3g23450.1	0.303856	0.248153	0.0180504	-0.134836		0.292012	3.78832	-0.751193	0.286435	-0.0567977	3.86208	348.784	0 specific up
putative protein; protein id: At5g51040.1	0.159226	0.0619672	0.0331984	-0.0915483		0.131792	3.28788	-0.65022	0.129288	-0.0255683	3.35156	348.813	0 specific up
isoflavone reductase family; protein id: At4g34540.1	0.0463275	0.0423677	0.0327023	-0.0719313		0.069817	2.65756	-0.514655	0.0685435	-0.013274	2.70693	349.04	0 specific up
putative calcium dependent protein kinase; protein id: At4g04710.1	0.189605	0.182848	0.0120871	-0.0877787		0.19625	3.80477	-0.723315	0.192797	-0.0366523	3.87291	349.236	0 specific up
similar to mammalian MHC III region protein G9a; protein id: At2g35160.1	0.06426	0.0584422	-0.108468	0.0506999		0.102126	2.52447	-0.465994	0.10043	-0.0185384	2.56712	349.541	0 specific up
putative protein; protein id: At5g01770.1	0.424581	0.0108896	-0.080723	0.00927857		0.238157	2.87702	-0.507394	0.234538	-0.0413634	2.92142	349.998	0 specific up
bZIP family transcription factor; protein id: At1g27000.1	0.34804	0.137956	0.0343113	-0.116997		0.259988	3.67615	-0.625967	0.256299	-0.043642	3.72906	350.336	0 specific up
glycosyl hydrolase family 18; protein id: At4g19740.1	-0.00546584	0.106982	-0.256152	0.127656		0.207034	0.963591	-0.157	0.204339	-0.0332935	0.976298	350.746	0 specific up
subtilisin-like serine protease; protein id: At4g10550.1	-0.0107561	0.16388	0.0211194	-0.0422613		0.100446	1.25963	-0.199914	0.0992046	-0.0157446	1.2754	350.982	0 specific up
expressed protein; protein id: At1g04290.1	0.151492	-0.000254587	0.0561278	-0.11653		0.131335	1.72362	-0.262291	0.12984	-0.0197584	1.74346	351.347	0 specific up
putative protein; protein id: At5g24450.1	0.275466	0.136302	-0.00408891	-0.049176		0.209145	3.92453	-0.559944	0.207049	-0.0295413	3.96427	351.88	0 specific up
receptor protein kinase-like protein; protein id: At5g48740.1	0.615055	0.27215	-0.151588	0.0362252		0.458913	3.83409	-0.535172	0.454507	-0.0634412	3.87126	352.054	0 specific up
b/t pseudogene, Athila orf 1; protein id: At1g36750 and hypothetical protein; protein id: At1g36756.1	0.334469	0.046549	0.0610801	-0.150008		0.235107	2.79867	-0.389291	0.232865	-0.0323912	2.82562	352.081	0 specific up
lysyl-tRNA synthetase; protein id: At3g11710.1	0.0230291	-0.0117244	-0.0853459	0.0604772		0.0752156	0.28996	-0.039905	0.0745133	-0.0102547	0.292693	352.164	0 specific up
receptor protein kinase-like; protein id: At5g49760.1	0.0246972	0.0857516	-0.0501591	0.0252123		0.0699821	2.96407	-0.405605	0.0693359	-0.00948796	2.9917	352.208	0 specific up
putative glycogen synthase; protein id: At1g11720.1	0.31365	-0.0646062	-0.105042	0.0859657		0.221711	0.787991	-0.105607	0.219747	-0.0294505	0.795036	352.367	0 specific up
putative fimbrin; protein id: At2g04750.1	0.148501	0.222471	-0.0338729	-0.0132388		0.187326	3.95785	-0.521109	0.185724	-0.0244533	3.99201	352.499	0 specific up
unknown protein; protein id: At2g25300.1	0.0234951	6.27e-05	0.0124862	-0.0218108		0.0232406	1.62383	-0.211074	0.0230467	-0.00299573	1.63749	352.594	0 specific up
hypothetical protein; protein id: At3g14800.1	0.000880108	0.0867065	0.0237941	-0.0494356		0.0657438	1.88783	-0.231188	0.0652563	-0.00799143	1.90194	353.018	0 specific up
putative protein; protein id: At3g42550.1	-0.00182396	0.116176	0.0887686	-0.142688		0.140424	1.39266	-0.168459	0.139408	-0.0168631	1.40281	353.103	0 specific up
putative protein; protein id: At5g64750.1	0.12441	0.0561902	-0.00857542	-0.00928928		0.0908138	3.97002	-0.457197	0.0902175	-0.0103897	3.99626	353.431	0 specific up
putative C2H2-type zinc finger protein; protein id: At2g37430.1	0.143062	0.179836	0.0208979	-0.053717		0.166532	3.87716	-0.377753	0.165747	-0.0161488	3.89552	354.435	0 specific up
GDP-D-mannose 4,6-dehydratase; GMD1 (gb|AAF07199.1); protein id: At5g66280.1	0.111243	-0.00264482	0.00935499	-0.0230939		0.0645545	1.58977	-0.150689	0.0642664	-0.0060916	1.5969	354.585	0 specific up
putative protein; protein id: At5g14730.1	0.133847	0.296545	0.107077	-0.163906		0.259283	3.22915	-0.293983	0.258215	-0.0235081	3.2425	354.798	0 specific up
putative protein; protein id: At5g01660.1	0.102916	0.100801	0.0701735	-0.100627		0.133438	3.06965	-0.270903	0.132921	-0.0117306	3.08158	354.957	0 specific up
hypothetical protein; protein id: At3g19250.1	-0.000920131	0.0361489	0.0655498	-0.100871		0.0871104	0.797108	-0.0657624	0.0868155	-0.00716239	0.799816	355.284	0 specific up
hypothetical protein; protein id: At2g48000.1	0.0206931	0.193275	0.0561819	-0.0927734		0.142647	2.4251	-0.191249	0.142205	-0.0112147	2.43263	355.491	0 specific up
putative protein; protein id: At3g46980.1	0.145621	0.117863	-0.047201	0.025253		0.137094	3.8427	-0.299744	0.136679	-0.0106614	3.85438	355.54	0 specific up
putative protein; protein id: At3g58530.1	0.0900294	0.226538	-0.0279144	0.010239		0.159972	3.94021	-0.260294	0.159624	-0.0105449	3.9488	356.22	0 specific up
hypothetical protein; protein id: At4g00210.1	0.0199863	-0.00391834	0.0297963	-0.0369203		0.0362605	0.797195	-0.0518893	0.0361839	-0.0023552	0.798882	356.276	0 specific up
MAP kinase, putative; protein id: At1g32320.1	0.070343	0.150518	-0.026776	0.0142618		0.112779	3.89473	-0.237857	0.112569	-0.00687477	3.90198	356.505	0 specific up
putative protein; protein id: At5g12450.1	0.0873913	0.0334179	-0.135802	0.103469		0.136378	1.7327	-0.0963898	0.136168	-0.00757498	1.73538	356.816	0 specific up
auxin-regulated protein; protein id: At3g09150.2	0.151481	0.119097	0.09054	-0.112152		0.169538	3.18615	-0.162359	0.169318	-0.00862807	3.19029	357.083	0 specific up
hypothetical protein; protein id: At2g40820.1	0.244404	-0.00650652	0.0214102	-0.0325276		0.136862	1.50053	-0.0684398	0.13672	-0.00623585	1.50209	357.389	0 specific up
putative protein; protein id: At5g47920.1	0.278807	0.114506	-0.0239966	0.0092171		0.197667	3.97129	-0.177586	0.197469	-0.00883035	3.97525	357.44	0 specific up
b/t putative protein; protein id: At3g53000.1 and putative protein; protein id: At3g53010.1	0.24906	0.206553	0.00913065	-0.0281648		0.228773	3.98285	-0.166677	0.228573	-0.00956549	3.98634	357.604	0 specific up
hypothetical protein; protein id: At4g03440.1	0.198824	0.313841	0.0326507	-0.0536749		0.26034	3.93254	-0.163684	0.260115	-0.0108268	3.93595	357.617	0 specific up
auxin-induced protein-related; protein id: At4g34750.1	0.22019	-0.0010477	0.091732	-0.113121		0.172736	1.7919	-0.0724211	0.172596	-0.00697559	1.79336	357.686	0 specific up
putative MYB family transcription factor; protein id: At3g16350.1	0.0383676	-0.00806205	-0.0995313	0.0847365		0.0961662	0.596709	-0.0233363	0.0960928	-0.00375803	0.597165	357.76	0 specific up
putative protein; protein id: At5g07910.1	0.492783	0.253754	-0.0327517	0.0104244		0.374148	3.98851	-0.132127	0.373943	-0.0123876	3.99069	358.103	0 specific up
peptide transport - like protein; protein id: At3g54140.1	0.244031	0.202067	-0.172829	0.156034		0.27747	3.21	-0.078071	0.277388	-0.00674639	3.21095	358.607	0 specific up
putative C2H2-type zinc finger protein; protein id: At2g18490.1	0.277435	0.137268	-0.00377357	0.00243123		0.207379	3.99933	-0.0146089	0.207377	-0.000757513	3.99936	359.791	0 specific up
hypothetical protein; protein id: At1g12530.1	0.222031	0.0534627	0.0390897	-0.0398206		0.145978	3.57838	-0.0102639	0.145977	-0.00041871	3.57839	359.836	0 specific up
putative pyruvate dehydrogenase kinase; protein id: At3g06483.1	0.0931989	0.00940953	-0.0600063	0.0594276		0.0855717	1.99527	-0.00393874	0.0855716	-0.000168921	1.99528	359.887	0 specific up
hypothetical protein; protein id: At1g68240.1	0.0752818	0.280988	0.0478182	-0.0480221		0.187142	3.65872	-0.00232154	0.187142	-0.000118746	3.65872	359.964	0 specific up

## Sheet: RANDOM PERMUTATION
Gene description	0	0	1	1	RANDOM	Vector length	Vsum - 0	Vsum - 1	Vrep - 0	Vrep - 1	Vsum length	Angle
retrotransposon like protein; protein id: At4g16020.1	-0.19756	-0.153885	0.0293094	0.0292635	0.0563381	0.178183	-3.94312	0.667194	-0.175686	0.0297268	3.99916	170.396
cysteine-tRNA ligase-like protein; protein id: At3g56300.1	-0.191627	-0.0811371	0.0377333	0.0705891	0.269657	0.149137	-3.58071	1.61691	-0.135922	0.0613772	3.92885	155.698
hypothetical protein; protein id: At1g26280.1	-0.745187	-0.0886224	-0.0696454	0.0133165	0.790754	0.424018	-3.77066	-0.544491	-0.419665	-0.0606005	3.80977	188.217
hypothetical protein; protein id: At2g05900.1	-0.0478869	-0.0398284	0.159414	0.0585347	0.841041	0.119298	-1.72583	3.52865	-0.0524143	0.107167	3.92809	116.063
b/t putative inositol polyphosphate-5-phosphatase; protein id: At2g01900.1 and unknown protein; protein id: At2g01910.1	0.138821	-0.0496912	-0.334784	0.0332537	0.273857	0.225854	0.37763	-1.12378	0.0719416	-0.21409	1.18553	288.574
putative protein; protein id: At4g34930.1	-0.0542402	0.30689	0.0176979	0.0161309	0.81954	0.182089	0.0877791	0.705315	0.0224881	0.180695	0.710756	82.9058
Kip-related protein 6; protein id: At3g19150.1	-0.132721	0.0379346	-0.150657	0.0409689	0.934965	0.137719	-0.692954	-0.691384	-0.0974921	-0.0972712	0.978876	224.935
synaptobrevin VAMP713; protein id: At4g01410.1	-0.0888965	0.0791373	0.133624	-0.0915183	0.544942	0.141092	-0.0869894	0.219284	-0.0520267	0.131149	0.235908	111.638
similar to GI:3738224 from (Arabidopsis thaliana) (Plant Cell 10 (8), 1391-1406 (1998))	-0.064142	0.179836	0.17351	-0.0260086	0.312621	0.17145	0.435901	1.1134	0.0625042	0.159651	1.19568	68.6194
putative protein; protein id: At5g09320.1	-0.468398	0.059799	0.349776	0.0371889	0.3679	0.369932	-0.780413	2.19128	-0.124113	0.34849	2.3261	109.603
glycosyl hydrolase family 5/cellulase; protein id: At5g17500.1	0.212862	0.0252584	-0.154124	0.14222	0.839624	0.204857	1.97805	-0.0331666	0.204828	-0.00343442	1.97833	359.039
expressed protein; protein id: At1g49500.1	0.186116	-0.248275	0.11824	-0.10299	0.808669	0.244248	-0.107485	0.0988714	-0.179762	0.165356	0.146043	137.39
hypothetical protein; protein id: At1g64100.1	-0.116095	0.0965199	-0.214691	0.167559	0.504208	0.219169	-0.135988	-0.103196	-0.17459	-0.132489	0.170711	217.193
response reactor 2 (ATRR2); protein id: At3g48100.1	-0.149911	0.162437	-0.244074	0.0735931	0.87307	0.231238	0.0438821	-0.831244	0.0121903	-0.230917	0.832401	273.022
cytochrome p450 family; protein id: At3g53290.1	-0.0195243	0.0526415	0.0887375	0.210904	0.813371	0.155804	0.445312	3.80267	0.0181216	0.154747	3.82865	83.3208
RING-H2 finger protein RHA3b; protein id: At4g35480.1	0.0651293	0.0769766	0.0397032	0.116035	0.32606	0.1088	2.78487	2.68425	0.0783353	0.0755048	3.8679	43.946
putative protein; protein id: At5g55490.1	-0.162266	-0.131496	0.0331984	0.0703143	0.366081	0.156802	-3.74868	1.31438	-0.14797	0.0518818	3.97243	160.678
hypothetical protein; protein id: At3g05750.1	0.317055	-0.0600768	-0.18544	0.204538	0.187551	0.288179	1.1135	0.0453811	0.28794	0.0117352	1.11442	2.33383
hypothetical protein; protein id: At3g50430.1	0.22019	-0.184467	0.0932409	0.231034	0.915814	0.265153	0.0943369	2.3464	0.0106518	0.264939	2.34829	87.6977
germin-like protein; protein id: At3g04150.1	-0.274583	-0.0374996	0.238875	0.137539	0.394687	0.263853	-2.06669	3.05689	-0.14778	0.218585	3.68996	124.062
b/t hypothetical protein; protein id: At3g30240.1 and hypothetical protein; protein id: At3g30250.1	-0.160398	-0.149693	0.320618	-0.0554105	0.935608	0.260415	-2.75346	1.12677	-0.241016	0.0986281	2.97509	157.745
pyruvate dehydrogenase E1 alpha subunit; protein id: At1g01090.1	0.0437435	-0.0399295	0.0338552	0.0882578	0.444608	0.0757594	0.0599632	3.06584	0.00148146	0.0757449	3.06643	88.8795
short-chain alcohol dehydrogenase like protein; protein id: At4g13180.1	-0.158529	0.187308	-0.0642195	0.0355073	0.137773	0.180539	0.0257875	-0.294967	0.0157236	-0.179853	0.296092	274.996
pseudogene, putative zinc finger protein	0.00304998	-0.0355874	-0.0235133	0.0384347	0.519766	0.0393249	-1.306	0.187678	-0.0389251	0.0055937	1.31941	171.822
hypothetical protein; protein id: At1g63420.1	-0.169808	0.14008	-0.0752309	0.0171793	0.819187	0.164133	-0.0356601	-0.655821	-0.00891155	-0.163891	0.65679	266.888
threonyl-tRNA synthetase, putative; protein id: At1g17960.1	0.16007	-0.00391834	-0.125264	-0.00993855	0.287447	0.124911	1.38756	-2.60807	0.058669	-0.110275	2.95421	298.014
unknown protein; protein id: At1g23720.1	-0.112076	-0.0676608	0.0420619	-0.0116156	0.062976	0.0951761	-3.76576	0.607038	-0.0939631	0.0151468	3.81438	170.843
peroxiredoxin - like protein; protein id: At3g52960.1	-0.079014	0.0106958	-0.139474	0.0673752	0.0871177	0.11806	-1.02059	-0.230679	-0.115156	-0.026028	1.04633	192.736
putative protein; protein id: At3g63450.1	-0.332756	-0.0488868	-0.103109	-0.0463501	0.295584	0.216452	-3.09973	-2.02555	-0.181196	-0.118404	3.70286	213.163
putative GTPase activating protein; protein id: At3g07940.1	-0.0385424	0.0489096	0.102204	0.0073312	0.227798	0.0778057	0.0853767	2.17281	0.00305488	0.0777457	2.17448	87.7498
putative protein; protein id: At3g45750.1	0.124913	0.266579	0.127491	0.0248288	0.0247897	0.217268	3.57849	1.43343	0.201689	0.0807901	3.85491	21.8295
unknown protein; protein id: At3g06870.1	0.0336692	-0.2512	-0.169554	0.0236847	0.435422	0.192353	-0.811767	-0.871082	-0.131139	-0.140721	1.19069	227.019
hypothetical protein; protein id: At1g04050.1	0.0931989	0.0568669	-0.1426	-0.14141	0.490546	0.161413	1.84091	-3.5287	0.0746593	-0.143109	3.98003	297.551
putative protein; protein id: At5g65980.1	0.0186373	-0.141541	0.00330026	0.134881	0.0382376	0.123046	-0.602105	1.87814	-0.0375638	0.117172	1.97229	107.775
putative protein; protein id: At5g13890.1	0.0470947	0.0974289	0.031269	0.131493	0.646361	0.115545	2.71777	2.60364	0.0834356	0.079932	3.76367	43.7714
myb family transcription factor; protein id: At5g49330.1	-0.0889775	0.0721225	0.046478	-0.00834991	0.0495174	0.0870398	-0.048045	0.796251	-0.00524236	0.0868818	0.797699	93.453
hypothetical protein; protein id: At1g36430.1	0.0157995	0.193249	-0.0273238	0.0746305	0.366483	0.127544	2.63069	0.33288	0.126535	0.0160114	2.65167	7.21172
putative protein; protein id: At5g12440.1	-0.40863	0.213708	-0.0636678	-0.041462	0.0202738	0.316243	-0.042902	-0.730876	-0.0185314	-0.3157	0.732134	266.641
unknown protein; protein id: At2g38460.1	0.659083	-0.126189	-0.0327608	0.313812	0.84976	0.46462	0.56065	1.05676	0.217751	0.410434	1.19627	62.0523
putative transcription factor; protein id: At4g29000.1	-0.0757806	0.154098	-0.320815	0.200432	0.924653	0.288163	0.458946	-0.14647	0.274521	-0.087612	0.481752	342.3
ribosomal protein, putative; protein id: At3g25520.1	0.0835315	-0.078037	-0.121169	-0.0132111	0.755127	0.113753	0.0278744	-1.98718	0.00159547	-0.113742	1.98737	270.804
SYN1 splice variant 1 (gb AAF08981.1); protein id: At5g05490.1	-0.199943	0.0326359	0.0636068	-0.0877787	0.537881	0.14833	-1.06359	-0.146423	-0.146944	-0.0202296	1.07362	187.839
Expressed protein; protein id: At3g22435.1	0.034788	-0.251714	-0.119384	0.0869873	0.233667	0.190736	-1.19759	-0.13347	-0.189563	-0.0211265	1.20501	186.359
unknown protein; protein id: At1g21820.1	0.0381551	-0.230322	-0.0302794	-0.0722414	0.266768	0.151024	-0.695298	-1.93549	-0.0510587	-0.142132	2.05659	250.24
hypothetical protein; protein id: At3g43710.1	0.187982	-0.122392	-0.299184	0.00724243	0.0200215	0.24683	0.154392	-1.67471	0.0226591	-0.245787	1.68182	275.267
myb family transcription factor; protein id: At1g79180.1	-0.00942745	-0.0510038	0.0120871	-0.105985	0.207384	0.0729419	-2.1103	-0.878038	-0.0673451	-0.0280205	2.28567	202.591
plant defensin protein, putative (PDF2.3); protein id: At2g02130.1	-0.766021	-0.0751504	-0.0526963	-0.00587289	0.0380256	0.42526	-3.81334	-0.728336	-0.417709	-0.0797811	3.88227	190.813
putative protein; protein id: At4g25350.1	-1.72473	-0.179613	-0.116789	-0.0138259	0.55976	0.961962	-3.83309	-0.697448	-0.946423	-0.172206	3.89603	190.312
putative protein; protein id: At3g52950.1	0.263936	-0.019861	0.197361	-0.187777	0.889263	0.260167	1.41038	0.0196659	0.260141	0.00362733	1.41051	0.798864
armadillo-repeat-containing kinesin-related protein; protein id: At3g54870.1	-0.14124	0.00693942	-0.0546584	0.0663948	0.766318	0.107342	-1.6077	0.0670629	-0.107249	0.00447374	1.60909	177.611
putative protease; protein id: At1g69020.1	0.0139436	-0.12739	-0.0506044	-0.0363869	0.55602	0.0902536	-1.26743	-2.54169	-0.0402759	-0.0807686	2.84017	243.497
Myb-related transcription factor, putative; protein id: At1g66390.1	-0.438771	-0.0344679	-0.075091	0.126778	0.16878	0.278968	-2.62589	0.165038	-0.278419	0.0174987	2.63107	176.404
bHLH protein; protein id: At4g20970.1	-0.0112974	-0.222154	0	-0.134758	0.213903	0.157128	-2.93854	-1.51514	-0.139657	-0.0720086	3.30615	207.276
TINY-like protein; protein id: At1g21910.1	0.0455354	0.0588109	-0.177698	-0.0281648	0.856338	0.122341	2.3148	-2.87602	0.0767083	-0.0953061	3.69186	308.829
hypothetical protein; protein id: At2g01580.1	-0.0817567	-0.155091	-0.150193	-0.0215161	0.609938	0.157004	-3.15404	-1.9659	-0.133241	-0.0830486	3.71655	211.935
unknown protein; protein id: At1g17780.1	-0.118975	0.00752651	-0.0140132	-0.12337	0.488924	0.107674	-1.15324	-2.7159	-0.0420842	-0.0991092	2.95061	246.993
nitrogen fixation protein (nifS), putative; protein id: At1g08490.1	0.0707388	0.00989393	-0.0655825	-0.00746048	0.545823	0.0615775	2.67543	-2.37563	0.0460452	-0.0408855	3.57793	318.397
chloroplast RNA-binding protein cp33, putative; protein id: At2g35410.1	-0.151938	-0.0258919	0.015235	-0.153719	0.953979	0.13869	-2.72595	-1.09042	-0.12877	-0.0515102	2.93595	201.802
AtHVA22b-like protein; protein id: At5g62490.1	-0.219608	-0.0713179	0.0869343	-0.0293155	0.163139	0.161824	-3.48016	0.628697	-0.159247	0.0287681	3.53649	169.76
MADS-box protein; protein id: At4g36590.1	-0.076728	-0.193699	0.17562	-0.100871	0.0714316	0.199559	-2.63354	0.330249	-0.198009	0.0248305	2.65417	172.852
putative beta-1,4-N-acetylglucosaminyltransferase; protein id: At1g12990.1	0.00308509	0.12983	0.049893	0.0486527	0.750964	0.0941181	1.99485	2.70572	0.0558519	0.0757547	3.3616	53.5996
expressed protein; protein id: At2g21280.1	0.0206821	0.109465	0.0413132	0.0360587	0.407046	0.0800054	2.83057	2.42762	0.0607296	0.0520844	3.72901	40.6178
G-box binding bZIP transcription factor; protein id: At2g46270.1	0.054249	0.19975	0.149227	0.0835359	0.46577	0.181059	2.61	2.76281	0.124336	0.131616	3.80069	46.6292
hypothetical protein; protein id: At2g20660.1	0.233951	0.0911688	0.113431	-0.00383645	0.206484	0.18269	3.52526	1.15728	0.173576	0.0569819	3.71036	18.1741
UDP-glycosyltransferase family; protein id: At2g23210.1	0.00182154	0.0396545	0.204395	0.115871	0.0775552	0.162741	0.538881	3.92766	0.022121	0.16123	3.96446	82.1877
dehydrodolichyl diphosphate synthase (DEDOL-PP synthase), putative; protein id: At5g58782.1	0.0702086	0.0750939	-0.0239966	-0.042513	0.526618	0.0803502	3.62443	-1.63844	0.0732167	-0.0330979	3.97755	335.674
WRKY family transcription factor; protein id: At2g37260.1	0.430559	-0.235716	0.0861989	0.00771855	0.31732	0.339139	0.0417449	0.590403	0.0239194	0.338295	0.591877	85.9556
GLABRA2 like protein; protein id: At4g17710.1	-0.181712	-0.236772	-0.01192	0.0423595	0.857206	0.211572	-3.95485	0.287397	-0.211016	0.0153344	3.96528	175.844
unknown protein; protein id: At3g03350.1	0.00127968	-0.0762163	0.104764	-0.0700262	0.602525	0.101966	-1.29419	0.132167	-0.101439	0.0103593	1.30092	174.169
glycosyl hydrolase family 1; protein id: At3g21370.1	0.0498816	0.136302	0.16778	0.0010951	0.925062	0.144351	2.91524	1.76468	0.123489	0.0747513	3.40774	31.1877
hypothetical protein; protein id: At2g01800.1	0.372716	0.00274009	0.0745654	-0.154256	0.672334	0.253094	1.95904	-0.186757	0.251951	-0.0240187	1.96793	354.554
gibberellin 2- oxidase; protein id: At1g78440.1	-0.0533101	-0.0878452	-0.023522	0.0860236	0.851694	0.0933405	-3.12211	0.887337	-0.0897847	0.0255178	3.24576	164.134
glycosyl hydrolase family 63 (alpha-glucosidase I); protein id: At1g67490.1	-0.291402	-0.0737944	-0.108024	-0.0218108	0.889428	0.202693	-3.45792	-1.5314	-0.185331	-0.0820769	3.78185	203.887
putative protein; protein id: At5g37580.1	-0.0949474	0.012252	-0.0890746	0.186095	0.241741	0.153879	-0.981816	0.213735	-0.150358	0.032732	1.00481	167.719
fibrillarin 2 (AtFib2); protein id: At4g25630.1	-0.170609	-0.184798	-0.0070028	0.031126	0.56419	0.179127	-3.96831	0.266692	-0.178724	0.0120112	3.97727	176.155
MtN3-like protein; protein id: At5g50790.1	0.0601175	-0.00210389	0.126408	-0.0719313	0.101045	0.108027	1.02489	0.136059	0.107088	0.0142163	1.03388	7.56204
b/t unknown protein; protein id: At1g64560.1 and hypothetical protein; protein id: At1g64570.1	0.307822	-0.0860638	-0.219982	-0.0177353	0.350255	0.252692	0.46818	-1.77205	0.0645473	-0.244309	1.83285	284.8
hypothetical protein; protein id: At1g63300.1	-0.162089	-0.115393	-0.0676274	0.111067	0.779832	0.166508	-3.33105	0.368044	-0.165501	0.018286	3.35132	173.695
hypothetical protein; protein id: At2g28580.1	0.114501	-0.0990468	-0.353895	-0.235701	0.0117078	0.31429	0.0878665	-3.73583	0.00739004	-0.314203	3.73686	271.347
extensin-like protein; protein id: At4g08410.1	0.0379225	0.181811	0.229751	0.0604253	0.561082	0.197194	2.26394	2.93322	0.120486	0.156104	3.70529	52.3381
putative protein; protein id: At4g39570.1	-0.116087	-0.104219	-0.124015	-0.0638294	0.166889	0.146638	-3.05579	-2.49971	-0.1135	-0.0928461	3.94797	219.284
putative Na+ dependent ileal bile acid transporter; protein id: At2g26900.1	-0.00452647	0.0238745	0.428369	0.0774052	0.848089	0.253992	0.281438	3.95227	0.0180409	0.25335	3.96228	85.9269
unknown protein; protein id: At2g20540.1	0.0941092	-0.115464	-0.297806	-0.0490475	0.265958	0.215825	-0.093787	-2.73904	-0.0073857	-0.215699	2.74065	268.039
similar to putative retroelement pol polyprotein; protein id: At5g35025.1	-0.212221	0.082163	-0.163718	0.0168949	0.279044	0.186996	-0.360572	-1.22381	-0.0528489	-0.179373	1.27582	253.583
unknown protein; protein id: At2g39280.1	-0.0179354	0.0234884	0.077721	0.00609484	0.995524	0.0510413	0.085554	2.50455	0.00174253	0.0510116	2.50601	88.0436
LEA76 homologue type2; protein id: At3g15670.1	-0.00319624	0.106474	0.0211194	0.0534151	0.224164	0.0756352	1.66535	2.62992	0.0404641	0.063901	3.11286	57.6567
putative helicase; protein id: At5g37110.1	-0.0288204	6.27e-05	-0.0773509	0.0952179	0.056891	0.0886496	-0.637375	0.0200493	-0.0886058	0.00278719	0.63769	178.198
Tic22 -like protein; protein id: At4g33350.1	-0.0763571	-0.205096	0.0709854	-0.112152	0.895791	0.172681	-3.11757	-0.298437	-0.171895	-0.0164551	3.13182	185.468
thylakoid lumen rotamase; protein id: At3g01480.1	-0.208067	0.272942	-0.0931372	0.0983187	0.152748	0.259148	0.0703694	0.0346226	0.232527	0.114406	0.0784256	26.1978
putative protein; protein id: At4g05370.1	0.12725	0.158449	-0.0176561	-0.263805	0.0629534	0.222131	2.93371	-2.00612	0.18336	-0.125385	3.55404	325.635
hypothetical protein; protein id: At1g65210.1	0.158016	0.0947219	0.028444	-0.430926	0.873321	0.289914	2.50089	-1.45079	0.250772	-0.145475	2.89124	329.882
hypothetical protein; protein id: At3g31380.1	-0.384488	-0.102557	0.0390897	-0.00953667	0.233118	0.245958	-3.9247	0.339916	-0.24504	0.0212228	3.93939	175.05
hypothetical protein; protein id: At2g43470.1	0.19666	-0.0153767	-0.0186243	0.00850263	0.119937	0.109026	0.482819	-0.338319	0.0892879	-0.0625655	0.589554	324.98
hypothetical protein; protein id: At3g28960.1	0.260929	0.1344	0.0909386	-0.489325	0.810329	0.375148	2.5079	-0.957173	0.350488	-0.133769	2.68435	339.11
putative protein; protein id: At4g17210.1	0.153405	-0.0646062	0.131814	0.0693033	0.584921	0.153033	0.547786	2.69282	0.0305059	0.149962	2.74797	78.5015
F-box containing tubby family protein; protein id: At1g47270.1	-0.149172	0.111466	0.310368	0.241771	0.118359	0.306112	-0.201594	3.60162	-0.0171073	0.305634	3.60726	93.2037
Expressed protein; protein id: At3g45443.1	-0.052203	-0.0358497	0.0139725	0.0693414	0.983937	0.0643431	-2.95844	2.30891	-0.0507236	0.0395873	3.75279	142.03
putative protein; protein id: At5g65470.1	0.0422281	-0.198252	0.0366417	-0.0159991	0.931539	0.125393	-0.289673	0.402389	-0.0732598	0.101766	0.49581	125.749
b/t F-box protein family; protein id: At1g30780.1 and hypothetical protein; protein id: At1g30790.1	-0.0274414	0.227106	-0.0645321	-0.0314009	0.954204	0.144297	0.903134	-2.08353	0.0573881	-0.132394	2.27085	293.435
unknown protein; protein id: At3g03620.1	-0.207976	-0.0537842	0.0127569	0.00604277	0.956326	0.131457	-3.96446	0.432699	-0.130681	0.0142632	3.988	173.771
cadmium-transporting ATPase-like protein; protein id: At4g30120.1	0.304487	-0.148422	0.194914	0.0826839	0.587535	0.272984	0.327855	2.08346	0.0424347	0.269665	2.1091	81.0572
putative protein; protein id: At4g26430.1	0.114648	-0.00188802	-0.0577136	-0.275985	0.98841	0.190235	1.2373	-3.37257	0.0655218	-0.178596	3.59237	290.147
b/t At3g19780.1 unknown protein and At3g19790 hypothetical protein	-0.0479047	0.0518527	-1.03693	-0.0336798	0.822389	0.549165	0.0243638	-3.11754	0.00429163	-0.549149	3.11763	270.448
GH3-like auxin-regulated protein; protein id: At1g23160.1	-0.0934836	0.209156	0.0626769	-0.0196164	0.040515	0.159122	0.144266	0.545189	0.0407054	0.153828	0.563954	75.1783
hypothetical protein; protein id: At1g43880.1	-0.153234	0.0108629	-0.349392	-0.110471	0.654207	0.257746	-1.08389	-3.49531	-0.0763401	-0.246182	3.65951	252.772
putative protein; protein id: At5g60480.1	0.251951	-0.0477692	0.126579	-0.106742	0.888827	0.201957	1.05278	0.0816558	0.201352	0.0156172	1.05594	4.43509
disease resistance protein (TIR-NBS-LRR class), putative; protein id: At1g63730.1	0.0651022	-0.144337	-0.153056	-0.129788	0.736169	0.179004	-0.589899	-3.21023	-0.0323514	-0.176056	3.26398	259.588
putative protein; protein id: At3g42450.1	0.121669	0.0269602	-0.159593	-0.0367734	0.0694608	0.13381	2.32135	-2.87708	0.084024	-0.104139	3.69678	308.898
putative protein; protein id: At5g11430.1	-0.0908419	0.122562	-0.0639623	-0.00771415	0.296602	0.115831	0.0704946	-1.1858	0.00687385	-0.115627	1.1879	273.402
hypothetical protein; protein id: At1g57680.1	-0.0868694	0.0190117	0.0769036	-0.11934	0.933045	0.115923	-0.939948	-0.162408	-0.11423	-0.0197371	0.953876	189.803
hypothetical protein; protein id: At3g24260.1	-0.0337497	-0.167625	-0.0290973	0.112881	0.992759	0.13365	-2.85856	0.692659	-0.129892	0.0314741	2.94128	166.379
hypothetical protein; protein id: At1g12380.1	-0.0949443	-0.407196	-0.0077753	-0.0291205	0.136031	0.252519	-3.94998	-0.465274	-0.250786	-0.0295404	3.97728	186.718
hypothetical protein; protein id: At4g28460.1	-0.784175	-0.0809479	0.104507	0.114973	0.76824	0.464117	-3.1687	1.88542	-0.398852	0.237322	3.68721	149.247
Pto kinase interactor 1, putative; protein id: At1g48220.1	0.173124	-0.166522	-0.18623	0.445853	0.930142	0.364578	0.0263881	0.391126	0.0245412	0.363751	0.392015	86.1403
putative protein; protein id: At5g35320.1	0.302601	0.0334179	0.0581892	0.0776559	0.827517	0.193049	2.84392	2.22314	0.152093	0.118893	3.60974	38.0153
hypothetical protein; protein id: At1g51640.1	0.149764	-0.0900786	0.170402	0.0966677	0.392337	0.182498	0.351259	2.90911	0.0218767	0.181182	2.93024	83.1152
unknown protein; protein id: At3g12010.1	-0.49648	0.0341841	0.0571758	0.0718448	0.737327	0.286898	-1.04032	2.01891	-0.131414	0.255031	2.27118	117.261
SAUR-AC - like protein (small auxin up RNA); protein id: At4g13790.1	0.122945	-0.0256518	0.0825445	0.347459	0.181733	0.237874	0.79342	3.45237	0.053279	0.231831	3.54237	77.0571
transporter-like protein; protein id: At3g43790.1	-0.0746469	-0.0728323	-0.401693	0.0177868	0.813395	0.242131	-2.30532	-1.49809	-0.203028	-0.131936	2.74933	213.017
putative protein; protein id: At4g19390.1	0.103777	0.0141229	-0.0740757	-0.31085	0.529142	0.21045	1.36326	-3.51079	0.0761773	-0.196179	3.76618	291.221
putative protein; protein id: At5g38640.1	0.261325	-0.194989	0.0454578	-0.250969	0.296774	0.286401	0.119044	-1.08392	0.0312665	-0.284689	1.09044	276.267
oligosaccharyl transferase STT3-like protein; protein id: At5g19690.1	0.141519	-0.084733	-0.0641162	0.0290632	0.719103	0.123919	0.147094	-0.490475	0.0355971	-0.118696	0.512057	286.694
putative protein; protein id: At4g00080.1	-0.0538714	-0.0310451	0.00613211	-0.0552691	0.547335	0.056609	-3.16236	-1.2811	-0.0524672	-0.0212549	3.412	202.053
putative protein; protein id: At4g09870.1	-0.0286351	-0.226453	0.204163	0.025253	0.631781	0.194274	-2.62546	2.43217	-0.142519	0.132026	3.5789	137.189
putative GDP-mannose pyrophosphorylase; protein id: At1g74910.1	0.0650395	0.127336	0.0401258	0.0788099	0.443301	0.115466	3.29166	2.12315	0.0970321	0.0625867	3.91698	32.8224
nuclear antigen homolog; protein id: At4g16830.1	-0.497801	-0.154207	0.48451	0.00757507	0.0113585	0.463843	-3.01857	1.71465	-0.403317	0.229098	3.47157	150.402
myb-related transcription factor mixta, putative; protein id: At1g18710.1	-0.0362871	0.0673818	0.185033	0.0654853	0.549627	0.138577	0.382172	3.49257	0.0150736	0.137754	3.51342	83.7553
putative protein; protein id: At5g24650.1	-0.597871	0.0749257	0.00903126	-0.307326	0.832678	0.415493	-0.65959	-1.29394	-0.188697	-0.370173	1.45236	242.99
expressed protein; protein id: At2g20570.1	-0.075167	0.08271	-0.0398935	-0.0824304	0.471499	0.101314	0.051898	-2.34805	0.00223874	-0.101289	2.34863	271.266
Mg-chelatase, putative; protein id: At1g08520.1	0.00834585	-0.0511057	0.0383646	0.109599	0.58791	0.0835024	-0.933847	3.48092	-0.0216366	0.0806506	3.60401	105.017
putative protein; protein id: At3g58370.1	0.183148	-0.0993067	0.0371113	-0.212202	0.464199	0.201871	0.272871	-1.1141	0.0480237	-0.196075	1.14703	283.762
hypothetical protein; protein id: At3g21910.1	0.0220335	-0.386985	-0.00802635	0.0257678	0.90525	0.208066	-0.408089	0.463457	-0.137501	0.156156	0.617519	131.365
similar to hypthetical protein; protein id: At4g00238.1	0.205178	-0.00663139	-0.0227096	-0.0398693	0.0904846	0.11988	1.53119	-2.24712	0.0675048	-0.0990675	2.71921	304.271
putative DNA replication licensing factor, mcm5; protein id: At2g07690.1	-1.31705	0.106982	-0.0628365	-0.136057	0.830345	0.734939	-0.513198	-1.44296	-0.246273	-0.692448	1.53151	250.422
myb family transcription factor; protein id: At4g09460.1	-0.306737	0.0117655	-0.191518	0.0536997	0.797098	0.229968	-1.55792	-0.37846	-0.223468	-0.0542865	1.60323	193.654
RRM-containing protein; protein id: At5g53720.1	0.393106	0.0584422	0.167372	-0.116997	0.635852	0.286366	2.65505	0.155983	0.285873	0.0167949	2.65963	3.36223
putative protein; protein id: At5g04810.1	-0.179093	0.5691	-0.0484824	0.114756	0.471591	0.38749	0.169424	0.390985	0.154067	0.355545	0.426115	66.5717
putative calcium-dependent protein kinase	0.420896	-0.0864551	-0.151942	-0.0648968	0.843834	0.289067	0.634608	-1.96141	0.088985	-0.27503	2.06152	287.929
expressed protein; protein id: At1g60060.1	0.409881	-0.0196963	0.154936	0.00969135	0.769699	0.256579	0.911747	1.81073	0.115392	0.229167	2.02732	63.2736
putative protein; protein id: At5g55710.1	-0.0690966	-0.196184	0.198668	0.360476	0.876861	0.316748	-1.69742	3.51651	-0.137693	0.285254	3.90475	115.767
putative protein; protein id: At4g33910.1	-0.0602919	-0.200528	0.692887	0.0986744	0.628982	0.438988	-1.78334	3.25165	-0.211096	0.384902	3.70857	118.742
RIBOSOMAL PROTEIN S28- like; protein id: At5g03850.1	0.131764	0.155244	-0.0180715	-0.00322345	0.443179	0.144093	3.9835	-0.29672	0.143695	-0.0107034	3.99454	355.74
TITL putative protein; protein id: At5g11640.1	-0.0121334	-0.0589275	-0.0649849	0.0667073	0.416301	0.0776602	-1.69628	0.00951475	-0.077659	0.000435603	1.69631	179.679
puative protein; protein id: At4g39770.1	-0.0231364	0.317835	0.173079	-0.00964688	0.779945	0.219893	0.822288	1.05425	0.135239	0.173388	1.33701	52.0466
putative protein; protein id: At5g01790.1	-0.391583	-0.0395926	-0.170187	-0.0158174	0.132584	0.259059	-3.07154	-1.78394	-0.224017	-0.130108	3.55201	210.148
putative protein; protein id: At4g37920.1	0.185493	-0.0408154	-0.147174	-0.0427266	0.790224	0.159739	0.799869	-2.53273	0.0481055	-0.152323	2.65604	287.527
photosystem I subunit VI precursor; protein id: At3g16140.1	0.0688057	-0.0520864	-0.195813	-0.124898	0.390211	0.172023	0.172071	-3.70869	0.00797272	-0.171838	3.71268	272.656
putative protein; protein id: At5g40450.1	0.0451684	0.0998892	0.0166801	-0.0559365	0.257145	0.0839508	3.42518	-0.755484	0.0819803	-0.0180822	3.50751	347.562
expressed protein; protein id: At2g42070.1	0.218613	-0.0441419	-0.0483177	-0.0325276	0.0794782	0.141296	0.486023	-1.69449	0.0389566	-0.13582	1.76282	286.004
putative protein; protein id: At5g65490.1	0.145621	0.0929977	-0.00539255	0.167341	0.635905	0.163038	3.13985	1.53356	0.146498	0.0715522	3.49435	26.0317
expressed protein; protein id: At3g12210.1	0.148187	-0.103114	-0.105339	-0.0344867	0.792817	0.147523	0.141144	-1.83785	0.0112963	-0.14709	1.84326	274.392
disease resistance protein (TIR-NBS-LRR class), putative; protein id: At4g08450.1	-0.0979487	0.13249	-0.0789246	-0.248556	0.00598166	0.207207	0.184204	-2.95204	0.0129044	-0.206805	2.95778	273.571
putative protein; protein id: At4g21170.1	-0.613064	0.0400102	0.0378721	0.100846	0.805353	0.34978	-0.889809	1.84092	-0.152217	0.314922	2.04469	115.797
hypothetical protein; protein id: At2g28090.1	0.212029	0.00442818	0.127325	0.1711	0.556424	0.204584	1.69615	3.14187	0.0971873	0.180025	3.57047	61.6374
actin depolymerizing factor 4 - like protein	-0.0814959	0.136082	0.0542756	0.11146	0.343454	0.1396	0.279934	2.36566	0.0164047	0.138633	2.38217	83.2515
abscisic acid-insensitive protein 3 (ABI3); protein id: At3g24650.1	0.165851	0.211653	0.146749	0.106541	0.842038	0.228271	3.30529	2.22255	0.189428	0.127376	3.98305	33.9178
putative protein; protein id: At5g41300.1	-0.0157362	-0.267876	-0.017917	0.208978	0.464833	0.21041	-2.52121	0.794182	-0.200689	0.063217	2.64334	162.516
putative tropinone reductase; protein id: At2g29310.1	0.0474639	-0.094873	0.239792	-0.0480257	0.96785	0.169045	-0.362993	0.747938	-0.0738086	0.152081	0.83137	115.888
hypothetical protein; protein id: At3g24730.1	-0.646943	-0.0578602	0.0460664	-0.0519311	0.824574	0.362328	-3.52081	-0.0540704	-0.362285	-0.00556376	3.52122	180.88
hypothetical protein; protein id: At1g64450.1	0.00129859	-0.0152032	0.0286828	0.0413933	0.497185	0.0366714	-0.736508	3.82073	-0.00694123	0.0360085	3.89107	100.911
extensin precursor -like protein; protein id: At3g54590.1	0.244031	-0.209614	0.128343	-0.0105397	0.456486	0.243911	0.0325529	0.894291	0.00887268	0.243749	0.894883	87.9153
CHP-rich zinc finger protein, putative; protein id: At1g55700.1	0.053788	0.109511	0.0439124	-0.0773449	0.614982	0.103926	3.09055	-0.393298	0.103094	-0.0131196	3.11548	352.748
putative metalloproteinase; protein id: At2g45040.1	-0.0435531	-0.0715399	-0.123846	-0.0343446	0.342074	0.102282	-2.51868	-2.86127	-0.0675816	-0.076774	3.8119	228.644
not found	-0.181648	-0.046063	-0.282229	-0.366334	0.535999	0.349928	-1.27129	-3.71592	-0.113272	-0.331088	3.92737	251.113
RRM-containing protein; protein id: At3g48840.1	-0.327151	-0.337576	-0.0971372	0.0479074	0.984585	0.341035	-3.89917	-0.275764	-0.340186	-0.0240592	3.90891	184.045
putative protein; protein id: At3g58250.1	-0.103032	-0.128639	0.0291297	-0.0224148	0.838885	0.118747	-3.89989	0.108676	-0.118701	0.00330775	3.9014	178.404
expressed protein; protein id: At3g14770.1	-0.0876145	0.00120765	-0.249636	0.140423	0.82289	0.205037	-0.847075	-0.0951932	-0.203754	-0.0228976	0.852407	186.412
putative protein; protein id: At4g30010.1	-0.0757289	-0.0205913	0.356048	-0.0125746	0.875184	0.205387	-2.10572	1.29147	-0.175081	0.10738	2.47021	148.479
hypothetical protein; protein id: At1g13040.1	-0.0315396	-0.143855	0.0186351	-0.0477341	0.404235	0.0976176	-3.35305	-0.512104	-0.0964986	-0.0147381	3.39193	188.684
putative replication protein; protein id: At3g42400.1	-0.0910098	-0.139663	0.126987	0.131487	0.415838	0.174181	-2.61963	2.99327	-0.114712	0.131074	3.97771	131.192
hypothetical protein; protein id: At4g34140.1	0.073821	-0.0833058	-0.0108588	0.0425213	0.147565	0.084337	-0.0264104	0.678968	-0.00327805	0.0842732	0.679481	92.2276
CONSTANS B-box zinc finger family protein; protein id: At4g15250.1	-0.518857	0.067202	0.0639674	0.0409823	0.732567	0.303688	-0.411292	1.41122	-0.0849729	0.291557	1.46993	106.248
putative protein; protein id: At5g21160.1	-0.340234	0.168251	-0.0951948	0.0172988	0.602283	0.264106	-0.096621	-0.608826	-0.0413958	-0.260842	0.616445	260.982
lysine decarboxylase - like protein; protein id: At5g11950.1	-0.0158026	-0.0364535	-0.171621	-0.0519411	0.550898	0.116386	-1.16499	-3.7492	-0.034536	-0.111144	3.92603	252.738
ribosomal protein 3 precursor-like protein; protein id: At5g15760.1	0.0385369	0.0857516	0.128406	-0.0764735	0.0554574	0.122251	2.03916	0.230806	0.121475	0.0137494	2.05218	6.45765
pseudogene, unknown protein	-0.113948	-0.0116097	-0.0206776	0.00229725	0.519824	0.0663323	-3.45428	-0.836246	-0.06447	-0.0156075	3.55406	193.609
putative protein; protein id: At4g24310.1	-0.63186	-0.0813063	0.154333	0.00346451	0.866767	0.384531	-3.43662	1.17006	-0.364012	0.123935	3.63034	161.198
retroelement protein, putative; protein id: At1g43745.1	0.0118479	0.0333943	0.147681	-0.101411	0.95489	0.127109	0.72934	0.0290995	0.127008	0.00506741	0.72992	2.2848
putative protein; protein id: At5g22490.1	0.221049	-0.0611643	0.0116342	-0.0321802	0.195405	0.144027	0.120813	-0.370255	0.0446773	-0.136922	0.389467	288.071
unknown protein; protein id: At1g61740.1	-0.0998032	-0.150501	-0.0453994	0.126749	0.908804	0.156233	-3.25116	0.726979	-0.152468	0.0340928	3.33145	167.396
putative phosphoribosylaminoimidazole carboxylase; protein id: At2g37690.1	0.0274226	0.0554419	-0.163879	-0.0478039	0.0430274	0.116869	1.74044	-3.45397	0.0525907	-0.104368	3.86769	296.743
hypothetical protein; protein id: At3g48500.1	0.0219605	-0.179584	-0.0216048	-0.103854	0.785832	0.131322	-0.938771	-2.29973	-0.0496308	-0.121582	2.48396	247.794
putative protein; protein id: At4g23630.1	0.00560994	0.47105	0.0716023	-0.133715	0.333722	0.292944	2.07066	-0.124974	0.292412	-0.0176484	2.07443	356.546
Chr5 W/13776170-13776214	0.256134	0.364939	-0.10717	0.0723863	0.304459	0.324054	3.82519	-0.201233	0.323606	-0.017024	3.83048	356.989
putative calmodulin-like protein; protein id: At2g15680.1	-0.0335526	-0.193166	0.0449385	-0.0449709	0.939797	0.127212	-3.14421	-0.000361009	-0.127212	-1.46061e-05	3.14421	180.007
b/t protein kinase, putative; protein id: At1g26970.1 and polyprotein, putative; protein id: At1g26990.1	-0.0049855	-0.167475	0.100154	-0.0122709	0.554457	0.119146	-2.28169	0.512481	-0.11625	0.0261104	2.33854	167.341
kinase - like protein; protein id: At5g14270.1	-0.781563	-0.0133524	-0.0152803	-0.186869	0.0781088	0.448236	-2.70167	-2.00256	-0.360099	-0.266916	3.36293	216.547
expressed protein; protein id: At1g23000.1	-0.229763	0.0102902	-0.123036	-0.226215	0.143011	0.233245	-1.46536	-3.16914	-0.0978909	-0.211709	3.49152	245.185
cytochrome P450 monooxygenase, putative; protein id: At3g10560.1	-0.108041	-0.0451058	0.209164	0.0709866	0.597573	0.165693	-2.04178	3.25914	-0.0879663	0.140414	3.84589	122.066
No hits	-0.131463	0.307756	0.0269409	-0.0238029	0.762496	0.221351	0.0295713	0.0326883	0.148497	0.164149	0.0440793	47.8661
putative Na+/H+-exchanging protein; protein id: At4g23700.1	-0.0180828	0.0169524	-0.00857542	0.0459163	0.692509	0.0343264	-0.0312948	0.988674	-0.001086	0.0343092	0.98917	91.813
b/t putative protein; protein id: At5g35070.1 and putative protein; protein id: At5g35080.1	-0.283424	-0.210407	-0.00502048	0.192073	0.355203	0.280301	-3.56592	1.19363	-0.265805	0.0889738	3.7604	161.493
unknown protein; protein id: At3g14830.1	-0.0123214	0.127304	0.0169073	-0.0927734	0.755001	0.100113	1.07885	-0.640433	0.0860875	-0.0511038	1.25462	329.305
GTP-binding protein LepA, putative; protein id: At5g08650.1	0.117656	-0.0359313	0.010476	0.00419789	0.843555	0.077364	0.042151	0.52029	0.00624713	0.0771114	0.521995	85.3683
arabinogalactan-protein (AGP27); protein id: At3g06360.1	-0.448279	0.0629161	0.158331	0.0933336	0.339439	0.304061	-0.993677	2.29538	-0.120796	0.279036	2.50123	113.408
E3 ubiquitin ligase SCF complex subunit Cullin, putative; protein id: At1g26830.1	0.120914	-0.0767001	0.0664926	-0.0911044	0.681922	0.127497	0.275281	-0.229859	0.0978654	-0.0817175	0.358629	320.138
CHP-rich zinc finger protein, putative; protein id: At5g44770.1	0.285241	0.120776	0.203059	0.0460361	0.697834	0.251146	3.2475	1.95491	0.215168	0.129525	3.7905	31.0468
acyl CoA synthetase, putative; protein id: At1g49430.1	-0.120343	0.0442566	-0.11977	-0.0620981	0.179088	0.127286	-0.670472	-2.91634	-0.0285194	-0.12405	2.99241	257.053
putative protein; protein id: At5g49340.1	0.0469393	-0.0683844	0.0831796	-0.0510101	0.148892	0.0894564	-0.26803	0.309591	-0.0585525	0.0676318	0.409496	130.885
KH domain/zinc finger protein; protein id: At3g12130.1	-0.0929904	-0.0455543	-0.233949	-0.0706674	0.923753	0.172742	-1.8985	-3.3564	-0.0850466	-0.150356	3.85613	240.506
putative protein; protein id: At5g46790.1	0.433914	-0.0600207	-0.0501591	-0.129598	0.0402638	0.277675	0.763983	-1.94967	0.101307	-0.258535	2.09402	291.398
expressed protein; protein id: At1g30795.1	0.34804	0.00940953	0.0943838	0.561321	0.40045	0.419332	1.60807	3.10655	0.192767	0.372398	3.49807	62.6322
putative protein kinase; protein id: At2g23200.1	-0.0700069	0.0992527	0.0346664	-0.0110864	0.552962	0.0885004	0.054053	0.506078	0.00939906	0.0879999	0.508957	83.9035
putative carbonyl reductase; protein id: At2g24190.1	0.0200442	-0.197772	0.0292108	0.258327	0.876987	0.204947	-0.954004	2.76168	-0.0669174	0.193715	2.92182	109.057
11-beta-hydroxysteroid dehydrogenase-like; protein id: At5g50600.1	-0.287734	-0.21462	-0.106437	0.0167856	0.822443	0.262463	-3.82903	-0.655026	-0.258705	-0.0442562	3.88465	189.708
putative ARF1 family auxin responsive transcription factor; protein id: At2g46530.1	-0.0494875	-0.11108	0.11627	0	0.618425	0.111933	-3.08241	1.64318	-0.0987749	0.0526553	3.49304	151.939
hypothetical protein; protein id: At1g16960.1	-0.234012	-0.0103017	-0.0622857	0.168324	0.701861	0.190548	-2.00243	0.338255	-0.187886	0.0317382	2.03079	170.412
metal ion transporter, putative; protein id: At1g15960.1	-0.254885	0.1589	-0.330077	0.00204747	0.706288	0.299293	-0.177477	-1.6716	-0.0315989	-0.297621	1.68099	263.94
expressed protein; protein id: At4g29770.1	0.149433	-0.0633468	-0.0999652	-0.030689	0.405903	0.130269	0.375507	-2.03786	0.0236066	-0.128112	2.07217	280.441
expressed protein; protein id: At1g15390.1	-0.273235	0.0209554	-0.108108	-0.0369495	0.352762	0.180541	-1.23723	-2.35349	-0.0840091	-0.159805	2.65888	242.269
putative protein; protein id: At5g15320.1	-0.202118	0.0337379	0.0867698	-0.000345394	0.532701	0.137228	-0.556562	1.31457	-0.053502	0.126369	1.42753	112.947
putative AT-hook DNA-binding protein; protein id: At2g45850.1	0.034169	-0.141672	-0.257773	0.00383226	0.308704	0.182568	-0.356109	-1.7292	-0.0368251	-0.178816	1.76548	258.363
putative protein; protein id: At3g54160.1	-0.235036	0.0048849	-0.0453081	0.140495	0.747234	0.174835	-1.69832	0.328954	-0.171645	0.0332466	1.72988	169.038
CHP-rich zinc finger protein, putative; protein id: At3g50010.1	-0.038502	0.000409371	0.332602	0.72389	0.349917	0.529057	-0.166308	3.99195	-0.0220219	0.528599	3.99542	92.3856
hypothetical protein; protein id: At2g13980.1	0.104959	-0.405571	-0.177362	-0.110446	0.319412	0.305363	-0.682927	-2.24891	-0.0887288	-0.292188	2.35032	253.108
putative protein; protein id: At4g39790.1	-0.0691383	0.0820226	0.112054	0.121591	0.907812	0.139269	0.130499	3.35626	0.00541099	0.139164	3.3588	87.7733
aquaporin (plasma membrane intrinsic protein 2C); protein id: At2g37180.1	0.334469	-0.0549948	0.163027	0.101438	0.981374	0.252259	1.05961	2.55502	0.0966355	0.233016	2.76603	67.4754
COP1-interacting protein CIP8; protein id: At5g64920.1	0.0442391	0.0275504	0.000998243	0.0949801	0.773873	0.0688729	2.69989	1.92567	0.0560718	0.0399928	3.31627	35.498
putative protein; protein id: At5g06570.1	-0.20856	0.205569	0.0214866	0.0894607	0.497401	0.21687	-0.00223946	0.999684	-0.000485824	0.21687	0.999686	90.1284
putative protein; protein id: At4g34810.1	-0.155483	-0.118336	-0.14017	-0.0871347	0.00913827	0.179493	-3.06543	-2.51551	-0.138755	-0.113863	3.96543	219.372
hypothetical protein; protein id: At4g01440.1	0.070343	-0.190297	0.135259	0.193981	0.141464	0.216001	-0.713078	3.12049	-0.0481191	0.210573	3.20093	102.872
putative protein; protein id: At4g39390.1	-0.205646	-0.000254587	-0.0834643	-0.12824	0.472781	0.168999	-1.78016	-2.90521	-0.0882963	-0.144099	3.40723	238.502
putative G protein-coupled receptor; protein id: At1g52920.1	0.131115	-0.0431069	0.0643933	0.0911951	0.894995	0.121036	0.7349	2.7469	0.0312816	0.116924	2.84351	75.022
putative protein; protein id: At3g59460.1	0.424581	-0.227562	0.082722	0.0360771	0.97551	0.332802	0.0504582	0.774126	0.0216464	0.332098	0.775769	86.2707
putative protein; protein id: At5g52940.1	-0.00961842	-0.184008	-0.042356	0.0992025	0.0153718	0.135242	-2.1727	0.27039	-0.134206	0.0167019	2.18946	172.906
auxin response transcription factor (ARF7); protein id: At5g20730.1	0.0512204	0.0602959	-0.0252995	-0.0589774	0.246459	0.0712437	3.1893	-2.28403	0.0579222	-0.0414812	3.92281	324.392
expressed protein; protein id: At3g22900.1	-0.290218	-0.0423671	-0.170528	0.0443962	0.283436	0.216821	-2.78218	-0.602438	-0.21191	-0.0458859	2.84665	192.218
hypothetical protein; protein id: At3g02430.1	-0.0709955	-0.0152304	-0.0498905	-0.0577632	0.786984	0.0725497	-2.1408	-3.12945	-0.0409624	-0.0598793	3.79164	235.625
UVB-resistance protein UVR8 - like; protein id: At5g60870.1	0.103999	0.140854	0.382157	-0.045223	0.03411	0.266171	2.4776	1.19874	0.2396	0.115926	2.75236	25.8191
60S ribosomal protein - like; protein id: At5g02450.1	0.0773908	-0.1608	0.0154876	0.163446	0.633467	0.162649	-0.288203	1.90876	-0.0242831	0.160826	1.9304	98.5862
putative HMG protein; protein id: At2g34450.1	-0.0675782	-0.124633	0.146063	-0.11898	0.00933202	0.165522	-2.2862	0.108233	-0.165337	0.00782739	2.28876	177.29
expressed protein; protein id: At1g14270.1	-0.00718837	0.0100781	-0.156679	0.0599819	0.264466	0.10877	0.0650655	-0.0178148	0.104909	-0.0287238	0.0674602	344.688
polygalacturonase, putative; protein id: At3g16850.1	-0.331924	-0.0854284	0.143939	-0.118929	0.00665897	0.257048	-2.95263	0.108315	-0.256875	0.00942326	2.95462	177.899
hypothetical protein; protein id: At1g61760.1	0.184809	-0.0975883	-0.177078	0.099952	0.129372	0.201985	0.420389	-0.376413	0.150478	-0.134737	0.564281	318.159
hypothetical protein; protein id: At1g28270.1	-0.100999	0.00269418	-0.0471237	0.0477224	0.0516992	0.0795393	-1.69692	0.00443663	-0.079539	0.000207956	1.69693	179.85
alpha NAC-like protein; protein id: At3g49470.1	-0.26137	-0.0901824	0.105864	-0.0638997	0.181048	0.200164	-3.36266	0.32102	-0.199258	0.0190224	3.37795	174.547
expressed protein; protein id: At1g26470.1	-0.0992395	0.127304	-0.0581227	0.101291	0.860914	0.13986	0.129461	0.416219	0.0415393	0.133549	0.435888	72.7221
putative protein; protein id: At4g31680.1	0.208669	0.306233	0.157243	0.115299	0.546998	0.292787	3.49936	1.89458	0.257473	0.139398	3.97931	28.4314
dermal glycoprotein - like; protein id: At5g19110.1	0.0993559	0.314775	0.00632877	0.105423	0.827419	0.222805	3.63186	1.12899	0.212762	0.0661383	3.80329	17.2682
putative protein; protein id: At5g19570.1	0.29778	-0.144898	0.197328	-0.0876065	0.332176	0.270441	0.345314	0.558791	0.142168	0.230058	0.656879	58.2853
putative protein; protein id: At5g40210.1	0.0107253	0.137956	0.209385	0.07893	0.96855	0.17475	1.60396	3.32123	0.0759958	0.157361	3.68826	64.2222
putative glycogenin; protein id: At2g35710.1	0.0611926	-0.131342	0.178036	-0.0431269	0.0552812	0.155651	-0.401314	0.862368	-0.0656714	0.141119	0.951174	114.956
may be a pseudogene; protein id: At4g07610.1	-0.0596698	-0.108497	-0.0147345	-0.0884231	0.52009	0.104398	-3.29628	-1.83497	-0.0912169	-0.0507786	3.77261	209.104
unknown protein; protein id: At5g55010.1	0.00219298	-0.0127407	-0.0333635	-0.114208	0.278045	0.0745734	-0.382831	-3.9257	-0.00723799	-0.0742213	3.94432	264.43
unknown protein; protein id: At1g03290.1	0.153309	0.0420111	0.0610801	-0.100627	0.840942	0.132897	2.71695	-0.277486	0.132209	-0.0135027	2.73109	354.169
expressed protein; protein id: At1g55370.1	0.189605	-0.0898981	0.289951	0.0899817	0.829429	0.246769	0.447803	2.92826	0.0373033	0.243933	2.96231	81.3054
phytocyanin/early nodulin-like protein; protein id: At5g57920.1	-0.0998305	-0.032895	0.0171581	-0.0606413	0.0538719	0.0810473	-3.20368	-0.76631	-0.0788237	-0.0188544	3.29405	193.452
expressed protein; protein id: At3g25540.1	-0.31889	-0.171076	-0.256152	0.0589693	0.120177	0.305577	-3.26376	-0.950115	-0.293397	-0.0854111	3.39924	196.231
expressed protein; protein id: At4g38100.1	0.484717	0.127285	0.155348	0.128463	0.854797	0.348033	3.25654	2.04525	0.294727	0.185102	3.84553	32.1307
Expressed protein; protein id: At4g38490.1	0.111243	0.207225	0.199019	-0.0158035	0.166426	0.208875	3.19632	1.34888	0.192441	0.0812123	3.46929	22.8803
hyaluronan mediated motility receptor-like protein; protein id: At5g52280.1	0.12441	-0.0198686	0.034508	-0.0662345	0.305105	0.0947548	1.06002	-0.293872	0.0913108	-0.0253143	1.1	344.505
unknown protein; protein id: At1g06750.1	0.105181	-0.516534	0.112282	0.0969496	0.465167	0.337762	-0.54107	1.80444	-0.097012	0.32353	1.88382	106.692
putative protein; protein id: At4g20300.1	0.0206931	-0.069908	-0.149007	-0.0335984	0.318319	0.108012	-0.66408	-3.18045	-0.022077	-0.105732	3.24904	258.206
b/t glutamine:fructose-6-phosphate amidotransferase, putative; protein id: At3g24090.1 and unknown protein; protein id: At3g24100.1	-0.0407618	-0.469813	0.00276605	0.00390573	0.21832	0.255364	-3.99309	0.177285	-0.255112	0.0113265	3.99703	177.458
SEC14 - like protein; protein id: At4g39170.1	0.219923	0.165015	-0.0461624	0.00243123	0.190561	0.195259	3.94153	-0.449044	0.194004	-0.0221021	3.96703	353.501
protein kinase PK4, putative; protein id: At1g29230.1	-0.472561	-0.108257	0.0639054	0.1026	0.739081	0.308824	-3.55518	1.54242	-0.28331	0.122914	3.87535	156.546
hypothetical protein; protein id: At1g36020.1	-0.766095	0.371508	0.0181867	-0.00837629	0.877796	0.569002	-0.00110874	0.039154	-0.0161062	0.568774	0.0391696	91.622
SEC14 cytosolic factor, putative; protein id: At5g47510.1	0.076657	-0.103253	-0.0697085	-0.0912167	0.724005	0.12128	-0.195034	-2.65995	-0.00886871	-0.120955	2.66709	265.806
b/t expressed protein; protein id: At1g77930.1 and ribosomal protein L30, putative; protein id: At1g77940.1	-0.277831	0.359998	0.0912849	0.219651	0.0751371	0.35993	0.0884816	1.69897	0.0187196	0.359443	1.70127	87.0188
CONSTANS B-box zinc finger family protein; protein id: At1g68520.1	0.163844	0.436334	-0.0410032	-0.187906	0.822629	0.332883	3.54135	-1.48558	0.306968	-0.128771	3.84033	337.242
expressed protein; protein id: At2g15960.1	0.184829	0.129965	0.336581	0.11232	0.244801	0.283212	2.45273	2.98261	0.179885	0.218748	3.86158	50.5681
nucleoid DNA-binding - like protein; protein id: At3g54400.1	-0.269713	-0.0237711	-0.0255934	-0.0610621	0.31531	0.16198	-3.01416	-1.97986	-0.135385	-0.0889283	3.60625	213.299
homeobox-leucine zipper protein, HAT7; protein id: At5g15150.1	0.0539086	-0.121329	-0.218344	0.0468437	0.240997	0.169041	-0.424072	-0.828869	-0.0769942	-0.150489	0.931054	242.904
expressed protein; protein id: At4g30840.1	0.429283	0.100801	0.0835519	-0.237428	0.578661	0.329193	3.01735	-0.575259	0.323368	-0.0616502	3.0717	349.206
hypothetical protein; protein id: At1g50870.1	0.160724	0.199415	-0.278652	0.0220546	0.616004	0.2568	3.06626	-1.43357	0.232631	-0.108762	3.38483	334.942
leucine-rich repeat transmembrane protein kinase, putative; protein id: At2g45340.1	0.11336	-0.0108075	-0.00715924	0.0853513	0.623564	0.0886204	0.837593	0.978288	0.0576361	0.0673175	1.28787	49.4304
receptor serine/threonine kinase PR5K, putative; protein id: At1g66910.1	0.103096	0.2552	-0.0691512	-0.113722	0.428611	0.205358	3.38073	-1.96649	0.177512	-0.103254	3.91107	329.814
hypothetical protein; protein id: At1g34070.1	0.0752818	-0.0911158	0.162413	-1.16639	0.865402	0.675999	-0.0822071	-0.215484	-0.240954	-0.631598	0.230633	249.118
hypothetical protein; protein id: At4g08640.1	0.232396	0.242921	0.00751932	-0.0618197	0.968435	0.241674	3.9345	-0.440417	0.240174	-0.0268844	3.95907	353.613
hypothetical protein; protein id: At2g14820.1	0.0529295	-0.0125232	-0.0960168	0.0370971	0.898946	0.0775646	0.852477	-0.345939	0.0718722	-0.0291661	0.919995	337.912
hypothetical protein; protein id: At1g27500.1	-0.0797742	0.198074	-0.0234539	-0.000656725	0.723278	0.140115	0.0336956	-0.411201	0.0114433	-0.139647	0.41258	274.685
expressed protein; protein id: At2g25190.1	0.211297	-0.089265	0.0727932	-0.155385	0.273548	0.195037	0.477966	-0.501841	0.134511	-0.14123	0.693034	313.604
putative protein; protein id: At3g43420.1	0.119249	-0.0140047	-0.0869888	-0.0444563	0.775096	0.102398	1.28548	-2.87973	0.0417394	-0.0935045	3.15362	294.055
hypothetical protein; protein id: At2g39160.1	0.0604439	-0.0501257	-0.0694036	0.19803	0.484964	0.147243	0.117803	0.361086	0.0456684	0.139981	0.379817	71.9313
phytochrome A supressor spa1, putative; protein id: At1g53090.1	-0.102795	0.167224	-0.228972	0.199455	0.823522	0.254797	0.36458	-0.0646472	0.250884	-0.0444867	0.370267	349.945
putative protein; protein id: At5g42520.1	-0.00103659	0.162629	-0.0853459	-0.240743	0.118109	0.200071	1.4288	-3.29325	0.0796307	-0.183542	3.58984	293.454
putative mutT domain protein; protein id: At2g04440.1	0.123745	-0.195519	0.0474031	0.038392	0.752815	0.165628	-0.0641895	1.08234	-0.00980552	0.165338	1.08424	93.394
putative protein; protein id: At5g62240.1	0.315911	0.0972121	-0.0634429	-0.0272783	0.00904646	0.214089	3.77697	-1.09962	0.205554	-0.0598449	3.93378	343.768
putative protein kinase; protein id: At2g16750.1	-0.219959	0.317659	-0.215785	-0.0224785	0.0976259	0.307927	0.116036	-1.43447	0.0248275	-0.306925	1.43915	274.625
hypothetical protein; protein id: At1g16650.1	-0.0471282	0.0357566	-0.0803205	0.0681334	0.224452	0.0852091	-0.203551	-0.0681628	-0.0807992	-0.0270571	0.214661	198.514
hypothetical protein; protein id: At1g03720.1	0.336182	0.426802	-0.0569677	0.0662586	0.971502	0.386531	3.94644	0.0474028	0.386504	0.0046425	3.94673	0.688176
unknown protein; protein id: At2g47440.1	0.15839	0.0153412	-0.0735956	0.537256	0.0401059	0.336856	1.42227	0.558439	0.313553	0.123113	1.52798	21.4369
polygalacturonase, putative; protein id: At4g23820.1	-0.0509192	-0.0447407	0.107089	-0.275533	0.144824	0.198495	-1.15692	-0.144604	-0.196962	-0.0246184	1.16592	187.124
leucine-rich repeat transmembrane protein kinase, putative; protein id: At3g03770.1	0.0898821	-0.0565	0.157788	0.0803799	0.709298	0.142005	0.328201	3.29509	0.0140745	0.141306	3.3114	84.3119
putative protein; protein id: At4g13370.1	0.15298	-0.145231	0.0311613	-0.0480221	0.975204	0.154491	0.00678519	-0.204058	0.00513418	-0.154405	0.204171	271.904
putative protein; protein id: At5g03040.1	-0.0927899	0.285964	0.457176	-0.0743556	0.828719	0.355031	0.518854	0.950847	0.17006	0.311651	1.0832	61.3798
non-phototropic hypocotyl, putative; protein id: At3g26490.1	-0.26719	-0.155792	0.0654966	0.0338436	0.181536	0.218212	-3.86237	0.963583	-0.211723	0.0528206	3.98076	165.992
unknown protein; protein id: At1g07010.1	0.431598	-0.0262812	0.0152556	0.218773	0.684713	0.29162	0.907205	1.98233	0.121354	0.265171	2.18006	65.409
hypothetical protein; protein id: At2g16840.1	0.0332796	-0.0717131	0.0311807	0.0177185	0.514392	0.0588438	-0.275438	1.79228	-0.00893821	0.058161	1.81332	98.7369
ripening-related protein-like; protein id: At5g51520.1	0.200754	-0.150911	-0.0212286	-0.0136786	0.492417	0.176755	0.00597446	-0.402704	0.00262202	-0.176736	0.402748	270.85
pseudouridine synthase, putative; protein id: At3g52260.1	-0.75696	-0.0939973	-0.0573437	0.0375831	0.695852	0.43209	-3.77813	-0.175489	-0.431625	-0.0200484	3.7822	182.659
leucine-rich repeat transmembrane protein kinase, putative; protein id: At3g42880.1	0.287135	-0.0284703	-0.385315	0.106106	0.855298	0.320718	1.2027	-0.486666	0.297301	-0.120302	1.29743	337.969
putative protein; protein id: At4g12100.1	0.155558	0.229682	-0.022123	0.0962169	0.144486	0.20495	3.75823	0.67574	0.201715	0.0362689	3.8185	10.193
tryptophan synthase alpha 1-like protein; protein id: At4g02610.1	-0.121444	-0.0915402	-0.12585	0.219937	0.877678	0.204994	-2.15026	0.270348	-0.203393	0.0255722	2.16719	172.834
expressed protein; protein id: At5g52900.1	-0.669202	0.102964	0.0344369	0.00164171	0.241099	0.387709	-0.0504396	0.386974	-0.0501115	0.384457	0.390248	97.4263
GDSL-motif lipase acylhydrolase-like protein; protein id: At5g08460.1	-0.398475	0.0883476	-0.0328338	0.0685841	0.0129698	0.252564	-0.254854	0.352351	-0.148018	0.204644	0.434858	125.878
hypothetical protein; protein id: At3g49540.1	0.344535	-0.230816	-0.0209516	-0.00868053	0.409965	0.28814	0.0026398	-0.213868	0.00355627	-0.288118	0.213884	270.707
expressed protein; protein id: At3g17210.1	-0.0359756	-0.119874	-0.0358746	0.0811303	0.617165	0.102357	-2.89964	0.481833	-0.100973	0.0167786	2.9394	170.565
RRM-containing protein; protein id: At4g20030.1	0.165858	0.055504	0.355922	0.0616784	0.512254	0.253206	2.18268	2.98636	0.149411	0.204425	3.69898	53.8376
putative protein; protein id: At5g01760.1	-0.0867512	0.137268	0.00759304	0.0805612	0.521075	0.125528	0.131956	1.32906	0.0124021	0.124914	1.3356	84.33
putative protein; protein id: At4g20940.1	0.0335388	0.0845667	-0.091636	0.143143	0.89983	0.133888	1.75867	0.160642	0.133333	0.012179	1.76599	5.21908
disease resistance protein (TIR-NBS-LRR class), putative; protein id: At1g63880.1	-0.153998	-0.135038	0.154129	-0.0536749	0.284346	0.182798	-3.23936	0.761063	-0.177953	0.0418086	3.32757	166.779
putative MAP kinase; protein id: At3g15220.1	0.0952998	-0.139668	-0.154489	0.0392878	0.712466	0.159488	-0.183735	-0.940964	-0.0305647	-0.156532	0.958734	258.951
hypothetical protein; protein id: At4g01650.1	0.117066	-0.0435929	-0.115123	-0.0422613	0.0395554	0.118116	0.581473	-2.67197	0.0251165	-0.115415	2.73451	282.277
unknown protein; protein id: At1g65230.1	0.429783	-0.00466185	-0.0367151	-0.105239	0.978902	0.254045	1.79746	-2.31401	0.155843	-0.200629	2.9301	307.839
No Hits Found	-0.0208053	0.120066	0.0313885	0.0518266	0.651123	0.0870949	0.960575	2.41077	0.0322382	0.0809087	2.59509	68.2751
putative protein; protein id: At4g33640.1	0.018557	-0.00264482	0.0452146	0.257085	0.0592991	0.152255	0.383	3.92076	0.0148026	0.151533	3.93942	84.4208
unknown protein; protein id: At2g17660.1	0.232694	-0.105057	0.0444418	-0.239172	0.122793	0.236472	0.356432	-1.05512	0.0756818	-0.224034	1.11369	288.666
No Hits Found	-0.397208	-0.187726	-0.0312432	-0.0416156	0.0713014	0.295102	-3.95421	-0.563214	-0.292154	-0.0416126	3.99412	188.106
expressed protein; protein id: At5g09270.1	0.523381	0.0604146	0.130436	-0.2234	0.760735	0.370907	2.57138	-0.208681	0.369692	-0.0300025	2.57983	355.36
hypothetical protein; protein id: At4g08230.1	0.153518	0.201474	0.0411959	-0.053502	0.339983	0.183906	3.85636	-0.126247	0.183807	-0.00601737	3.85842	358.125
b/t expressed protein; protein id: At1g59580.1and expressed protein; protein id: At1g59590.1	0.116162	0.168092	0.0308279	0.0801927	0.920942	0.154618	3.67563	1.43561	0.144023	0.0562516	3.94604	21.3343
b/t expressed protein; protein id: At2g05590.1 and hypothetical protein; protein id: At2g05600.1	0.0182022	0.0205912	0.0861727	-0.158966	0.985005	0.124243	0.681297	-0.0341942	0.124087	-0.00622791	0.682155	357.127
putative protein; protein id: At5g61040.1	-0.00958275	0.04673	-0.0297453	-0.047742	0.307678	0.0505361	1.03965	-3.18389	0.0156867	-0.0480399	3.34933	288.084
expressed protein; protein id: At1g78020.1	0.0629765	-0.123862	0.21468	0.097163	0.402635	0.186197	-0.461164	3.28209	-0.0259079	0.184386	3.31433	97.9982
developmentally regulated GTP-binding protein; protein id: At1g17470.1	0.708901	0.124856	-0.103755	0.170606	0.886273	0.454837	3.32139	0.257024	0.453481	0.0350925	3.33132	4.425
unknown protein; protein id: At2g23920.1	-0.0462642	0.101308	0.0282825	-0.0748807	0.469543	0.0933508	0.388531	-0.654646	0.0476442	-0.080277	0.761261	300.689
leucine-rich repeat transmembrane protein kinase, putative; protein id: At3g14350.1	0.0515262	0.158304	-0.169047	0.0655285	0.500033	0.165753	2.51718	-0.517915	0.162352	-0.0334043	2.56991	348.374
hypothetical protein; protein id: At3g19880.1	-0.133788	-0.0148718	-0.0996365	-0.125041	0.789381	0.14415	-1.79834	-3.26216	-0.0695918	-0.126239	3.72501	241.133
hypothetical protein; protein id: At3g50470.1	-0.0906797	0.185277	0.0657552	0.0431275	0.101623	0.149814	0.203746	1.57772	0.0191876	0.14858	1.59082	82.6415
F-box containing tubby family protein; protein id: At2g18280.1	0.0384596	-0.0258325	-0.00506185	0.103352	0.448159	0.0704804	0.116383	1.58459	0.00516268	0.070291	1.58885	85.7993
F-box protein family; protein id: At4g12560.1	0.0112006	-0.00587038	0.0454476	-0.0779473	0.171586	0.0623872	0.178321	-0.0243005	0.0618158	-0.00842389	0.179969	352.24
b/t syntaxin SYP131; protein id: At3g03800.1 and putative auxin-independent growth promoter protein; protein id: At3g03810.1	0.206249	-0.0164553	-0.115566	0.0847365	0.451415	0.165612	1.46576	-0.117147	0.165085	-0.013194	1.47044	355.431
UDP glucose:flavonoid-o-glucosyltransferase-like protein	-0.150407	-0.130382	-0.16676	-0.0616672	0.804148	0.185759	-3.11494	-2.33728	-0.148583	-0.111489	3.89432	216.883
putative YABBY3 axial regulator; protein id: At4g00180.1	-0.163535	-0.0754579	0.199856	-0.135539	0.645848	0.209848	-2.24285	0.197617	-0.209039	0.0184183	2.25154	174.965
b/t similar to non-LTR reverse transcriptase, putative; protein id: At4g20725.1and putative protein; protein id: At4g20730.1	0.550613	0.0552646	-0.153062	-0.0151119	0.511811	0.335585	3.26728	-1.4996	0.304994	-0.139984	3.59498	335.346
Kelch repeat containing F-box protein family; protein id: At3g24610.1	-0.138718	0.204824	-0.936489	-0.0206759	0.319983	0.562862	0.0730079	-2.21397	0.0185509	-0.562556	2.21517	271.889
hypothetical protein; protein id: At1g80090.1	0.102916	-0.0433117	-0.011605	0.0709917	0.267443	0.0891485	0.330112	1.05062	0.026723	0.085049	1.10126	72.5569
unknown protein; protein id: At3g20975.1	0.209627	-0.016174	-0.441328	-0.0494356	0.458341	0.2994	1.05477	-3.08257	0.0969294	-0.283275	3.25803	288.89
mitochondrial carrier protein family; protein id: At4g01100.1	-0.414031	0.157677	-0.288093	0.0175239	0.197997	0.351467	-0.345956	-1.29563	-0.0906716	-0.33957	1.34102	255.05
unknown protein; protein id: At1g02450.1	0.492783	-0.219123	-0.0956919	0.0333874	0.165919	0.364165	0.0743601	-0.372604	0.0712705	-0.357123	0.379952	281.286
hypothetical protein; protein id: At2g05020.1	-0.0571039	-0.0698547	0.0237941	-0.0432591	0.429196	0.0723657	-3.51695	-0.42328	-0.0718472	-0.00864712	3.54233	186.863
hypothetical protein; protein id: At2g02740.1	0.120776	-0.16687	-0.0672163	-0.0350687	0.391039	0.1536	-0.072069	-1.34444	-0.00822194	-0.153379	1.34637	266.932
putative serine/threonine-specific receptor protein kinase; protein id: At4g29180.1	0.00602193	-0.123097	0.173778	0.0117629	0.465943	0.130929	-1.08317	2.80068	-0.0472279	0.122114	3.00284	111.144
hypothetical protein; protein id: At3g19890.1	-0.134586	-0.0492949	-0.103947	-0.109769	0.51029	0.144775	-2.40453	-3.05908	-0.0894673	-0.113822	3.89098	231.832
putative pyruvate dehydrogenase kinase; protein id: At3g06483.1	0.0529921	0.155345	0.001268	0.148794	0.8334	0.145354	3.05735	1.66584	0.127637	0.0695448	3.48173	28.5844
putative adenosine deaminase; protein id: At4g04880.1	-0.19853	0.0810782	0.0649942	0	0.299041	0.148105	-0.170117	0.936596	-0.0264677	0.14572	0.951921	100.295
putative auxin-induced protein; protein id: At4g36110.1	-0.266384	0.321465	0.02031	0.000833109	0.638843	0.294279	0.000905574	0.144796	0.00184043	0.294273	0.144798	89.6417
similar to MuDR transposable element - like protein; protein id: At5g37125.1	-0.167041	-0.0691075	-0.14237	0.156034	0.483374	0.194243	-2.33349	0.0486692	-0.194201	0.00405042	2.33399	178.805
G-Box binding protein, putative; protein id: At1g32150.1	0.0288481	0.0696098	-0.0731507	-0.0522305	0.0924293	0.0815763	2.33958	-3.13022	0.0488377	-0.065342	3.90793	306.775
protein kinase - like protein; protein id: At3g57710.1	0.175141	0.130253	0.0399099	-0.137594	0.4021	0.182014	3.40495	-0.828854	0.176849	-0.0430497	3.50439	346.319
putative protein; protein id: At3g62820.1	-0.179273	0.0390778	-0.15555	0.0287576	0.27393	0.156954	-0.693623	-0.874128	-0.0975605	-0.122949	1.11589	231.568
tumor-related protein, putative; protein id: At1g73320.1	0.112438	0.0633481	-0.0350301	-0.307069	0.00786191	0.207675	2.37573	-2.69977	0.137194	-0.155906	3.59623	311.347
hypothetical protein; protein id: At1g65470.1	0.000250264	-0.065435	0.135603	0.313214	0.715509	0.22984	-0.636451	3.87949	-0.037209	0.226808	3.93135	99.3167
putative heat shock protein; protein id: At2g04030.1	-0.104231	0.197437	-0.15032	0.0969185	0.363811	0.198335	0.391175	-0.305936	0.156229	-0.122185	0.496603	321.971
hypothetical protein; protein id: At2g13600.1	-0.428438	-0.00070789	0.253655	0.289504	0.967648	0.389534	-1.69431	3.06933	-0.18825	0.341026	3.50592	118.899
oleosin; protein id: At5g51210.1	0.170722	-0.0304014	-0.163284	-0.0852595	0.213397	0.170918	1.09841	-3.06299	0.0576946	-0.160886	3.25399	289.728
putative protein; protein id: At5g02680.1	0.452984	-0.0199966	-0.0234734	0.222731	0.388087	0.303209	1.15815	0.624257	0.266905	0.143865	1.31567	28.3253
hypothetical protein; protein id: At1g10455.1	-0.0447358	-0.0694735	0.185249	-0.12659	0.402124	0.166771	-1.4002	0.0888652	-0.166436	0.010563	1.40302	176.369
expressed protein; protein id: At3g09210.1	-0.0488171	-0.0301045	-0.0858408	-0.0967164	0.878391	0.0998373	-1.57309	-3.66046	-0.0394192	-0.0917257	3.98416	246.744
putative protein; protein id: At4g35290.1	-0.247686	-0.0800082	0.0689073	0.0552118	0.385348	0.178415	-3.52022	1.70615	-0.160551	0.0778144	3.91189	154.142
unknown protein; protein id: At1g04940.1	-0.0171637	0.415457	0.0867435	-0.268654	0.881288	0.319198	1.56076	-0.355608	0.311222	-0.07091	1.60076	347.165
putative protein; protein id: At3g58460.1	-0.0166941	-0.0699726	-0.142649	0.0143241	0.643023	0.0989824	-2.29523	-1.03929	-0.0901693	-0.0408291	2.51957	204.361
AtRAD3 (dbj|BAA92828.1); protein id: At5g40820.1	-0.0811238	-0.0170737	0.198937	-0.0430595	0.152414	0.138168	-1.71499	0.52388	-0.132141	0.0403652	1.79322	163.014
putative N2,N2-dimethylguanosine tRNA methyltransferase; protein id: At3g02320.1	-0.0730141	0.191756	0.262388	-0.0645028	0.212362	0.224271	0.520332	0.789871	0.123376	0.187286	0.945855	56.6249
exonuclease, putative; protein id: At1g54490.1	0.461499	-0.0554602	-0.0386395	0.0724026	0.242492	0.272263	0.555833	0.293772	0.240711	0.127222	0.628691	27.8576
unknown protein; protein id: At2g43240.1	-0.201206	0.117066	-0.479535	-0.143168	0.488204	0.361383	-0.33153	-3.2475	-0.036702	-0.359515	3.26438	264.171
putative phosphoribosylaminoimidazolecarboxamide formyltransferase; protein id: At2g35040.1	0.189093	0.00856073	0.403473	0.0986555	0.947275	0.290365	1.41862	3.36408	0.112824	0.267549	3.65096	67.135
terpene synthase/cyclase family; protein id: At1g33750.1	-0.13782	-0.0892167	0.124712	0.114961	0.756998	0.16605	-2.70433	2.91483	-0.112937	0.121728	3.97614	132.855
pseudogene, putative protein kinase; protein id: At1g65365	-0.507815	-0.0770342	-0.179419	-0.11653	0.0934249	0.348635	-2.86353	-2.30988	-0.271355	-0.21889	3.67905	218.892
hypothetical protein; protein id: At2g16300.1	-0.209706	0.115086	0.0903419	0.134464	0.983137	0.200187	-0.32338	2.31262	-0.027723	0.198258	2.33512	97.9602
putative glutaredoxin; protein id: At3g02000.1	-0.183414	0.452841	-0.136342	-0.0201055	0.463938	0.334815	0.159959	-1.0382	0.0509845	-0.33091	1.05045	278.759
putative protein; protein id: At4g39530.1	-0.111299	-0.0660485	-0.192176	-0.154867	0.221675	0.196091	-1.80209	-3.54294	-0.0889008	-0.174781	3.97491	243.04
G-protein, putative; protein id: At1g31930.1	0.49805	0.0298145	0.128509	0.0443108	0.393012	0.299927	2.7486	2.14226	0.236562	0.184377	3.48484	37.9329
acyltransferase family; protein id: At4g15390.1	0.0579536	0.0739606	-0.0408806	-0.0541689	0.511479	0.0816079	3.22968	-2.3339	0.0661446	-0.0477989	3.98471	324.147
unknown protein; protein id: At4g03180.1	0.303856	-0.212572	-0.14388	0.126392	0.121846	0.292322	0.139429	-0.0933619	0.242897	-0.162644	0.1678	326.194
RRM-containing protein; protein id: At5g54580.1	0.00397632	0.119097	0.162597	0.174952	0.683062	0.187708	1.20081	3.63282	0.0589109	0.178224	3.82614	71.709
peptide transporter, putative; protein id: At1g52190.1	0.143318	0.0625648	-0.0479208	-0.121176	0.939796	0.138495	2.96468	-2.45938	0.106592	-0.0884247	3.852	320.322
S-adenosyl-L-methionine:carboxyl methyltransferase family; protein id: At2g14060.1	-0.0673003	-0.261898	0.0170151	0.220434	0.329346	0.226166	-3.02446	1.91031	-0.191218	0.120776	3.57724	147.723
GTP-binding protein, putative; protein id: At1g07620.1	0.182092	-0.175056	-0.142569	0.15441	0.422975	0.232301	0.0247422	0.0602866	0.0881993	0.214906	0.0651663	67.6863
putative protein; protein id: At5g54210.1	0.275466	0.0606803	-0.00337969	0.0272748	0.968213	0.169901	3.90561	0.440626	0.16883	0.0190471	3.93039	6.43682
multidrug resistance P-glycoprotein (pgp1); protein id: At2g36910.1	0.132975	-0.0288473	-0.151588	0.14797	0.65154	0.176413	0.949564	-0.00881362	0.176405	-0.00163735	0.949605	359.468
auxin-regulated protein (IAA8); protein id: At2g22670.1	-0.198378	0.00556241	0.0651382	0.0804947	0.454883	0.142237	-1.72269	2.68195	-0.0768708	0.119675	3.18756	122.714
hypothetical protein; protein id: At1g76220.1	-0.279146	0.165517	0.0997227	0.0820227	0.154633	0.241334	-0.148588	1.57842	-0.0226183	0.240271	1.5854	95.3778
FKBP-type peptidyl-prolyl cis-trans isomerase; protein id: At5g13410.1	0.129029	-0.175019	-0.0265815	-0.0169155	0.0378095	0.153683	-0.0130765	-0.578118	-0.00347529	-0.153644	0.578266	268.704
allergen like protein; protein id: At4g17030.1	0.0264247	-0.160199	-0.132218	0.112338	0.977481	0.163404	-1.16504	-0.0695683	-0.163113	-0.00973996	1.16712	183.417
expressed protein; protein id: At2g36470.1	-0.100842	-0.0253746	0.031719	0.0575037	0.566538	0.081318	-2.85101	2.49117	-0.0612349	0.0535061	3.78605	138.854
unknown protein; protein id: At2g03440.1	0.143308	-0.0384299	0.0722749	0.277931	0.752435	0.208909	0.744715	3.21263	0.0471759	0.203513	3.29782	76.9489
calcineurin B-like protein 3; protein id: At4g26570.1,	-0.0560472	-0.146783	0.0118744	-0.11144	0.131726	0.128397	-3.2208	-1.21017	-0.120193	-0.0451606	3.44065	200.593
expressed protein; protein id: At3g01520.1	0.0419867	0.139078	0	-0.0139486	0.547357	0.0912709	3.94401	-0.415065	0.0907697	-0.00955253	3.96579	353.992
expansin (At-EXP2); protein id: At5g05290.1	-0.355043	-0.0753245	0.0542861	-0.210524	0.443795	0.272094	-2.99682	-0.715758	-0.264651	-0.063209	3.08111	193.433
disease resistance protein (TIR-NBS-LRR class), putative; protein id: At5g44510.1	-0.0187005	0.0661222	-0.0713723	0.148949	0.171583	0.12104	0.707324	0.205279	0.116243	0.033736	0.736509	16.1837
expressed protein; protein id: At2g15340.1	-0.0605096	0.204369	0.0913977	-0.00612176	0.0658108	0.149692	0.365469	1.11148	0.0467579	0.142202	1.17002	71.7984
elongation factor, putative; protein id: At1g35550.1	0.0937247	-0.155389	-0.0959961	-0.12516	0.790035	0.168176	-0.331543	-2.66883	-0.0207327	-0.166893	2.68934	262.919
b/t contains similarity to an Arabidopsis thaliana hypothetical protein, which contains similarity to retrotransposon Athila (GB:AF076275); protein id: At4g07460.1 and hypothetical protein; protein id: At4g07470.1	0.195878	-0.0782003	-0.25957	-0.246762	0.757598	0.292547	0.633525	-3.49223	0.0522187	-0.287849	3.54923	280.282
putative protein; protein id: At3g57350.1	0.117398	0.244689	-0.414142	-0.177213	0.253482	0.356545	2.14359	-3.24327	0.196593	-0.297448	3.88764	303.462
class 1 non-symbiotic hemoglobin (AHB1); protein id: At2g16060.1	0.609104	0.0450394	-0.135832	0.00973471	0.848523	0.355608	3.26806	-0.939598	0.341763	-0.0982601	3.40045	343.96
unknown protein; protein id: At4g31430.1	0.0409449	0.08404	0.0917379	0.00808796	0.5911	0.0877595	3.05951	1.94013	0.0741142	0.046998	3.6228	32.38
putative photomorphogenesis repressor protein; protein id: At2g46340.1	0.0137517	0.0187754	0.112104	0.00851901	0.103472	0.0658508	2.04768	2.91864	0.0378204	0.0539069	3.56531	54.947
expressed protein; protein id: At3g22570.1	-0.0766247	-0.0425845	-0.272673	0.241224	0.31099	0.264317	-0.901429	-0.0128891	-0.26429	-0.00377896	0.901521	180.819
CHP-rich zinc finger protein, putative; protein id: At3g11370.1	-0.0312802	0.0627937	0.076627	0.0397403	0.573575	0.0766804	0.482392	3.01986	0.0120956	0.0757204	3.05814	80.9242
3-isopropylmalate dehydratase, small subunit; protein id: At2g43100.1	-0.0942364	0.273927	-0.11758	-0.0416628	0.302493	0.207223	0.367559	-1.72947	0.0430784	-0.202696	1.76809	281.998
unknown protein; protein id: At1g33480.1	-0.0783435	-0.106155	-0.129123	0.0468845	0.37045	0.131384	-2.92662	-0.709876	-0.127682	-0.0309703	3.01148	193.634
putative poly (ADP-ribose) polymerase; protein id: At2g31320.1	-0.121927	-0.0518129	0.256539	0.146328	0.469302	0.222864	-1.60116	3.59429	-0.0906883	0.203578	3.9348	114.012
hypothetical protein; protein id: At1g71015.1	0.0186225	0.0862167	0.0344393	0.242324	0.995199	0.158059	1.81613	3.18979	0.0782045	0.137356	3.67057	60.3447
putative protein; protein id: At3g62940.1	0.522873	-0.0802755	0.045576	0.180754	0.945559	0.342045	0.665836	1.8212	0.117449	0.321248	1.9391	69.9175
unknown protein; protein id: At1g06900.1	0.0363434	-0.0282156	0.122718	-0.0842209	0.28588	0.108614	0.13843	0.0670442	0.0977529	0.0473434	0.153811	25.8417
drought-induced-19-like 1; protein id: At4g02200.1	-0.0765029	-0.277853	0.0461778	0.186656	0.590614	0.226869	-3.05193	2.16364	-0.185077	0.131209	3.74107	144.666
unknown protein; protein id: At3g10300.1	0.0812112	0.0813983	-0.0622783	-0.0711983	0.566118	0.105244	3.09237	-2.53379	0.0814072	-0.0667025	3.99785	320.67
myb family transcription factor; protein id: At4g28110.1	0.0798801	-0.0632214	0.183937	-0.1241	0.153585	0.170473	0.160606	0.131033	0.132089	0.107767	0.207277	39.2099
Serine/arginine-rich protein, putative; protein id: At1g55300.1	0.137786	0.0295403	0.089101	-0.169618	0.175434	0.162164	1.9565	-0.269139	0.160651	-0.0220994	1.97493	352.167
homeodomain protein; protein id: At1g20710.1	0.110947	0.0112571	-0.0889241	-0.0994079	0.608938	0.120207	1.76319	-3.27846	0.0569368	-0.105868	3.72251	298.272
putative protein; protein id: At3g63160.1	0.0212715	0.232599	-0.212072	0.169452	0.58492	0.246615	1.77157	-0.0877141	0.246314	-0.0121955	1.77374	357.165
hypothetical protein; protein id: At1g77030.1	-0.03489	-0.0483438	-0.129778	0.434874	0.33581	0.286675	-0.799163	0.0878715	-0.284958	0.0313323	0.80398	173.725
hypothetical protein; protein id: At1g31360.1	-0.00882532	-0.189271	-0.115018	0.143144	0.536224	0.179389	-1.79021	0.0849237	-0.179188	0.00850029	1.79222	177.284
F-box protein; protein id: At1g60400.1	-0.147193	-0.166501	0.00875409	-0.0107202	0.609019	0.157153	-3.99215	-0.0250172	-0.15715	-0.000984796	3.99223	180.359
DNA-binding protein; protein id: At1g75560.1	0.176453	0.100898	0.609023	0.173585	0.184011	0.424924	1.65714	3.5129	0.18129	0.38431	3.88414	64.7454
expressed protein; protein id: At1g62690.1	0.177095	0.118867	0.0663565	-0.051065	0.567217	0.159733	3.68924	0.166532	0.159571	0.00720302	3.69299	2.58457
ATPase, putative; protein id: At3g19740.1	-0.195818	0.399788	0.0181887	-0.0111355	0.00605088	0.298235	0.00447813	0.0533195	0.0249599	0.297189	0.0535072	85.1992
putative protein; protein id: At5g25870.1	-0.0373938	-0.0928225	-0.013538	0.0252123	0.0836999	0.0687146	-3.72398	0.336423	-0.0684359	0.00618248	3.73915	174.838
hypothetical protein; protein id: At1g27660.1	-0.0709465	0.0397103	-0.0711343	-0.150008	0.752758	0.125762	-0.390376	-3.4519	-0.0141324	-0.124965	3.4739	263.548
putative protein; protein id: At3g45210.1	-0.204709	0.0684555	-0.00686563	0.0793225	0.893791	0.149485	-0.28353	0.98506	-0.0413476	0.143653	1.02505	106.057
putative protein; protein id: At4g32900.1	-0.0247708	-0.0736825	-0.119672	-0.0132388	0.404636	0.0914237	-2.59317	-2.47898	-0.066085	-0.063175	3.58746	223.71
b/t hypothetical protein; protein id: At1g19410.1 and pseudogene, pol polyprotein; protein id: At1g19415	0.0438607	0.282426	-0.124357	-0.0446622	0.23673	0.197248	2.93623	-2.21572	0.157449	-0.118813	3.67843	322.961
expressed protein; protein id: At2g44130.1	-0.0557194	0.0931498	0.099524	0.0530849	0.811464	0.108637	0.339634	2.78757	0.013139	0.10784	2.80819	83.0534
hypothetical protein; protein id: At3g24700.1	-0.201928	-0.0597757	-0.0689576	-0.0694576	0.891835	0.152454	-3.19927	-2.16202	-0.126315	-0.0853617	3.86131	214.05
putative carboxyl-terminal peptidase; protein id: At1g10750.1	-0.343305	0.0896785	0.207531	-0.277749	0.478503	0.340174	-0.929284	-0.145308	-0.33609	-0.0525528	0.940576	188.887
hypothetical protein; protein id: At1g03560.1	-0.659272	-0.0612313	0.0753134	0.194065	0.239768	0.41284	-2.88457	2.12545	-0.332361	0.244895	3.58306	143.616
putative protein; protein id: At5g40410.1	0.18328	-0.0980722	0.0630313	-0.099457	0.636038	0.16465	0.2812	-0.32312	0.10809	-0.124203	0.428346	311.032
expressed protein; protein id: At3g54970.1	-0.389653	0.427602	0.09054	-0.01672	0.672334	0.413764	0.00441522	0.351534	0.00519641	0.413732	0.351562	89.2804
expressed protein; protein id: At3g05810.1	0.291279	0.110057	0.167623	0.0571069	0.472271	0.239352	3.28451	1.98767	0.204774	0.123922	3.83912	31.1809
hypothetical protein; protein id: At3g30760.1	-0.169566	-0.17527	0.00967679	0.0971764	0.0872873	0.185306	-3.73905	1.09422	-0.177847	0.0520463	3.89587	163.688
putative nonsense-mediated mRNA decay protein; protein id: At2g03820.1	0.277435	-0.098216	-0.118114	-0.0736772	0.589095	0.216244	0.447277	-2.01736	0.0468077	-0.211117	2.06635	282.501
expressed protein; protein id: At1g71900.1	-0.180855	0.191167	0.2198	-0.0951281	0.774738	0.248454	0.031114	0.615715	0.0125392	0.248138	0.6165	87.1071
hypothetical protein; protein id: At1g20400.1	-0.0436401	0.0303763	-0.154103	0.00323152	0.0418177	0.0978849	-0.0819577	-1.76365	-0.00454385	-0.0977794	1.76555	267.339
phospholipase A2-like protein; protein id: At4g29460.1	-0.0358668	-0.153579	0.0945452	0.16315	0.822418	0.168144	-2.10641	3.16404	-0.0931792	0.139965	3.80106	123.653
WD-repeat protein-like; protein id: At5g07590.1	0.0304442	0.108191	0.0231205	0.0425904	0.235565	0.0793716	3.28632	1.99361	0.067861	0.0411673	3.84374	31.2427
expressed protein; protein id: At1g80950.1	0.0728767	0.0938586	0.00385573	0.434144	0.60699	0.262827	2.37462	2.0575	0.198636	0.172109	3.14199	40.9075
hypothetical protein similar to extensin-like protein; protein id: At4g02270.1	0.0726097	0.202832	0.285481	0.206689	0.578526	0.288357	1.85754	3.44155	0.136962	0.253755	3.91085	61.6425
putative protein; protein id: At5g02670.1	-0.150967	0.021625	-0.0536992	-0.07801	0.821662	0.117251	-1.18989	-2.68547	-0.0474984	-0.1072	2.93727	246.103
similar to pirin-like protein; protein id: At2g43120.1	0.0581987	-0.0529277	0.132978	0.162652	0.0482645	0.158019	0.0585964	3.73768	0.002477	0.158	3.73814	89.1018
b/t hypothetical protein; protein id: At3g16070.1 and putative ribosomal protein; protein id: At3g16080.1	0.0259401	-0.0841826	0.0636698	0.0838474	0.623483	0.095221	-0.833229	3.19034	-0.024062	0.0921306	3.29735	104.637
b/t pseudogene, hypothetical protein At3g33008 and pseudogene, hypothetical protein At3g33009	0.0191468	-0.110155	0.142062	-0.0795725	0.123985	0.135211	-1.05588	0.223483	-0.132281	0.0279981	1.07927	168.049
ABC transporter-like; protein id: At5g64940.1	-0.247284	0.0487595	0.113024	0.174842	0.853594	0.219837	-1.06128	2.87446	-0.0761418	0.20623	3.06412	110.265
putative protein; protein id: At3g62880.1	0.15128	-0.217445	-0.136394	0.131557	0.254228	0.228749	-0.20545	-0.0271432	-0.226779	-0.0299611	0.207235	187.526
putative translation initiation factor EIF-2B alpha subunit; protein id: At1g72340.1	-0.289755	-0.0983473	-0.0235762	0.0576128	0.00717266	0.200313	-3.8128	0.386262	-0.199293	0.0201897	3.83232	174.215
hypothetical protein; protein id: At1g32040.1	-0.159912	0.152283	0.13508	-0.10018	0.547472	0.195968	-0.0278368	0.228408	-0.0237077	0.194528	0.230098	96.9485
60S ribosomal protein L12; protein id: At2g37190.1	0.0194909	-0.0216249	-0.45674	-0.0505668	0.527326	0.255899	-0.0382045	-3.85051	-0.00253889	-0.255887	3.8507	269.432
putative protein; protein id: At5g42920.1	-0.0671294	0.0883958	-0.0588057	0.0534679	0.30185	0.0961356	0.153834	-0.0722428	0.0870178	-0.040865	0.169953	334.845
nodulin-like protein; protein id: At4g08300.1	-0.190965	-0.244576	-0.0420129	0.0092171	0.7959	0.219907	-3.96034	-0.298294	-0.219286	-0.0165167	3.97155	184.307
hypothetical protein; protein id: At3g25970.1	0.293407	0.0752657	0.206147	-0.0239534	0.428812	0.237853	3.11079	1.1296	0.223569	0.0811836	3.30953	19.9572
hypothetical protein; protein id: At1g63205.1	-0.171241	0.0589335	-0.0220508	0.00345566	0.0786493	0.116472	-0.0567355	-0.399441	-0.016379	-0.115315	0.40345	261.916
hypothetical protein; protein id: At1g47730.1	0.393604	0.283176	0.0561819	0.0197689	0.483676	0.341063	3.96716	0.455715	0.338835	0.0389226	3.99325	6.55295
putative protein; protein id: At3g55530.1	-0.932009	0.00286386	-0.153764	0.187852	0.524107	0.559256	-1.93308	0.0348585	-0.559165	0.0100832	1.9334	178.967
atc06	-0.44001	-0.183991	0.129946	-0.109441	0.551841	0.337886	-3.60576	0.107536	-0.337736	0.0100725	3.60736	178.292
hypothetical protein; protein id: At1g79360.1	-0.0283156	-0.206566	0.022099	0.0874284	0.578932	0.139967	-3.01168	2.06275	-0.115478	0.0790928	3.65037	145.592
similar to GB:AAC64917 gag-pol polyprotein (Ty1_Copia-element) (Glycine max); protein id: At3g42553.1	-0.058732	-0.0532674	-0.00802364	0.0367034	0.318644	0.0617728	-3.65112	0.81304	-0.060296	0.0134269	3.74055	167.446
probable ribosomal protein; protein id: At4g16030.1	0.0757902	-0.00825244	0.116524	0.0506999	0.507845	0.099593	1.14511	3.37881	0.0319671	0.0943233	3.56758	71.278
expressed protein; protein id: At3g25940.1	0.237567	0.196472	0.0437487	-0.0794809	0.956002	0.226324	3.83491	-0.293837	0.225662	-0.0172906	3.84615	355.618
putative protein; protein id: At5g62930.1	-0.397327	0.0360309	0.0935032	-0.0856987	0.519922	0.251954	-1.20378	0.029513	-0.251878	0.00617526	1.20414	178.596
hypothetical protein; protein id: At4g03670.1	0.229937	-0.0211776	-0.107145	0.00465538	0.227436	0.15364	0.735635	-1.16845	0.0818569	-0.130018	1.38074	302.194
unknown protein; protein id: At1g31850.1	0.181274	-0.13201	0.0230449	0.16093	0.453495	0.191822	0.120523	1.73514	0.0132919	0.191361	1.73932	86.0266
hypothetical protein; protein id: At1g79280.1	-0.03217	-0.164745	-0.139046	-0.0684661	0.146071	0.153088	-2.3383	-2.90809	-0.0959289	-0.119304	3.73157	231.198
hypothetical protein; protein id: At2g26200.1	0.0926616	-0.0686742	0.141936	0.0142618	0.703445	0.122768	0.120374	2.09298	0.00704917	0.122566	2.09644	86.7084
A.t. putative ethylene receptor (ERS2) gene, complete cds; protein id: At5g19600	-0.230235	-0.00857136	-0.100225	0.0612495	0.501738	0.162946	-2.10708	-0.148063	-0.162545	-0.011422	2.11228	184.02
hypothetical protein; protein id: At3g07400.1	-0.161666	-0.0965191	0.068625	0.0362252	0.540725	0.140706	-3.64753	1.54024	-0.129623	0.0547359	3.9594	157.107
disease resistance protein (TIR-NBS-LRR class), putative; protein id: At5g45240.1	-0.118986	0.117705	0.10203	0.0574133	0.265363	0.143896	-0.00534802	2.17892	-0.000353183	0.143896	2.17893	90.1406
putative protein; protein id: At5g47210.1	-0.186916	0.392143	-0.0306876	-0.0931921	0.628255	0.298671	0.0881307	-0.91743	0.0285597	-0.297303	0.921653	275.487
unknown protein; protein id: At1g02740.1	0.0112797	0.178991	-0.0250148	-0.203932	0.557518	0.170939	2.11632	-2.80006	0.10307	-0.13637	3.50986	307.082
putative methyl chloride transferase; protein id: At2g43910.1	0.0766578	0.000852635	-0.217752	-0.198207	0.412419	0.214832	0.701001	-3.87591	0.0382344	-0.211402	3.9388	280.252
chloroplast lumen common protein family; protein id: At1g33780.1	0.0358076	-0.16414	0.118173	-0.0329388	0.46925	0.13545	-0.766042	0.667549	-0.102117	0.0889875	1.01609	138.93
unknown protein; protein id: At3g08020.1	-0.217443	0.0650581	0.399174	-0.134836	0.669552	0.316141	-0.732811	0.437496	-0.271446	0.162056	0.853472	149.162
hypothetical protein; protein id: At2g45360.1	0.0300677	-0.116882	0.0178476	0.0417191	0.233941	0.082183	-0.48574	1.8088	-0.0213144	0.0793709	1.87289	105.032
putative 60S acidic ribosomal protein P0; protein id: At3g09200.1	0.538211	0.0381578	0.11758	-0.0855267	0.142372	0.328285	2.68068	0.0944253	0.328081	0.0115564	2.68235	2.01737
nucellin -like protein; protein id: At4g33490.1	0.148501	-0.0862905	-0.0488615	0.0167993	0.836618	0.123214	0.091813	-0.501776	0.022177	-0.121202	0.510107	280.369
myb family transcription factor; protein id: At4g34990.1	-0.0761167	0.0624953	0.0366857	0.149303	0.985413	0.121601	-0.106512	2.75376	-0.00469989	0.12151	2.75582	92.215
putative protein; protein id: At3g53700.1	0.129924	-0.193088	-0.135937	0.0685455	0.282095	0.193993	-0.184673	-0.497414	-0.0675198	-0.181863	0.530589	249.632
transfactor-like protein; protein id: At5g18240.1	-0.211719	0.13153	-0.0146257	0.0183645	0.810375	0.172471	-0.00961427	0.0452642	-0.0358339	0.168707	0.046274	101.992
chloroplast lumen common protein family; protein id: At5g02590.1	0.092493	-0.0102508	-0.154019	-0.00935812	0.836907	0.110215	0.704809	-2.62996	0.0285301	-0.106459	2.72277	285.002
leucine rich repeat protein family; protein id: At1g73070.1	0.15912	0.0768845	0.0643758	0.0120497	0.502761	0.127331	3.67881	1.24737	0.120588	0.0408875	3.88453	18.7302
unknown protein; protein id: At1g50710.1	-0.075043	-0.02057	-0.313737	0.0161797	0.643188	0.184984	-2.06158	-1.14143	-0.161835	-0.0896022	2.35648	208.972
unknown protein; protein id: At3g27150.1	0.00441103	-0.258438	-0.0465486	0.149536	0.363587	0.189384	-1.72589	0.327583	-0.186063	0.0353156	1.7567	169.253
conserved hypothetical protein; protein id: At1g23230.1	0.158449	-0.145129	0.162042	0.0235151	0.194787	0.187844	0.034011	1.76664	0.00361565	0.187809	1.76697	88.8971
histidinol dehydrogenase; protein id: At5g63890.2	-0.00618953	0.457847	-0.0321291	-0.0644263	0.240829	0.254693	1.70299	-2.18671	0.156494	-0.200944	2.77162	307.911
hypothetical protein; protein id: At1g10820.1	-0.558939	-0.103428	0.0208979	-0.198454	0.239926	0.370441	-3.38402	-0.985971	-0.355652	-0.103623	3.52474	196.244
1-aminocyclopropane-1-carboxylate oxidase - like protein; protein id: At5g59540.1	-0.0220232	-0.107656	0.868973	0.0617986	0.708505	0.483652	-1.35124	3.43191	-0.177189	0.450026	3.68834	111.491
hypothetical protein; protein id: At3g04370.1	0.159226	-0.109367	0.00387709	0.0324944	0.804829	0.136327	0.0215518	0.544534	0.00539141	0.136221	0.544961	87.7335
Expressed protein; protein id: At4g35980.1	0.267806	-0.234639	-0.0389959	-0.0837431	0.60399	0.259554	0.0157065	-0.942624	0.00432422	-0.259518	0.942755	270.955
similar to protein kinase - like protein; protein id: At1g43895.1	-0.164963	0.248235	-0.331582	-0.0246866	0.258808	0.300204	0.159982	-1.9428	0.0246372	-0.299192	1.94938	274.707
expressed protein; protein id: At1g23750.1	0.222031	-0.118806	0.0180746	0.0995247	0.326061	0.18531	0.154027	1.28274	0.0220928	0.183988	1.29195	83.1529
gibberellin 20-oxidase; protein id: At5g07200.1	0.200419	0.0765043	0.0400685	-0.0664987	0.14519	0.150819	3.57031	-0.310942	0.15025	-0.0130854	3.58382	355.023
S-adenosyl-L-methionine:carboxyl methyltransferase family; protein id: At4g36470.1	-0.0183214	-0.157483	-0.769912	-0.0567477	0.0950915	0.445752	-1.47221	-3.27007	-0.182992	-0.406459	3.58619	245.762
hypothetical protein; protein id: At2g33300.1	0.0543984	0.0363151	-0.170831	0.0313922	0.0201473	0.116185	2.134	-0.777207	0.10917	-0.03976	2.27113	339.988
hypothetical protein; protein id: At1g03910.1	-0.0721405	-0.121836	0.0634624	0.140127	0.562941	0.144187	-2.75158	2.76621	-0.101685	0.102226	3.90168	134.848
putative C2H2-type zinc finger protein; protein id: At2g45120.1	-0.0592168	-0.0580914	0.229296	-0.122821	0.230477	0.186394	-1.3575	0.132852	-0.185508	0.0181548	1.36399	174.411
kinesin-related protein; protein id: At1g72250.1	-0.272117	0.0929248	0.221608	0.134917	0.345769	0.264698	-0.717393	2.82144	-0.0652279	0.256535	2.91122	104.266
hypothetical protein; protein id: At1g13030.1	0.0451443	-0.112586	0.279058	-0.0559799	0.939801	0.195313	-0.482124	0.690896	-0.11177	0.16017	0.842485	124.908
epsilon-adaptin, putative; protein id: At1g31730.1	-0.241005	0.13789	0.0178841	-0.0594216	0.170094	0.194771	-0.0581306	-0.432517	-0.0259441	-0.193035	0.436406	262.345
60S ribosomal protein L2; protein id: At2g18020.1	-0.00182396	-0.155263	-0.0828356	0.162613	0.0400862	0.161573	-1.60609	0.252728	-0.159609	0.0251154	1.62585	171.057
4-coumarate:CoA ligase 3; protein id: At1g65060.1	-0.11079	0.171821	-0.0380569	-0.445998	0.573471	0.307658	0.148992	-2.44477	0.0187149	-0.307088	2.44931	273.487
expressed protein; protein id: At3g10260.1	0.256639	0.248153	0.205663	-0.0995109	0.486298	0.298449	3.41081	0.529743	0.294913	0.0458039	3.4517	8.82824
B12D-like protein; protein id: At3g48140.1	0.253838	0.0638395	0.0578812	0.0545911	0.434989	0.172542	3.45347	1.75417	0.153834	0.0781393	3.87344	26.9281
putative serine/threonine protein kinase; protein id: At3g20860.1	-0.052168	-0.1043	-0.0255397	0.169775	0.928003	0.135582	-2.68663	1.1304	-0.124971	0.0525817	2.91475	157.181
putative protein; protein id: At4g22360.1	0.337417	-0.0917524	-0.0729365	-0.051809	0.752309	0.22729	0.312269	-1.47701	0.0470144	-0.222375	1.50966	281.938
putative protein; protein id: At5g25270.1	-0.0755469	-0.184555	-0.26599	-0.121806	0.430706	0.241179	-2.20496	-3.18421	-0.137303	-0.19828	3.87312	235.299
hypothetical protein; protein id: At2g44340.1	0.0446576	-0.00166639	-0.0456554	0.0169723	0.813767	0.0435947	1.49983	-0.363734	0.0423666	-0.0102746	1.54331	346.368
b/t protease, putative; protein id: At1g75460.1and hypothetical protein; protein id: At1g75470.1	-0.0726505	-0.0609531	0.0433772	-0.12198	0.000309363	0.109441	-2.63206	-0.661238	-0.106143	-0.0266658	2.71384	194.102
putative protein kinase; protein id: At1g71530.1	0.492628	-0.12033	0.0932188	0.0495089	0.246156	0.319703	0.262237	1.27884	0.0642214	0.313186	1.30545	78.4117
hypothetical protein; protein id: At4g33280.1	-0.0185782	-0.277201	0.0815623	0.0800182	0.0442218	0.185817	-2.36836	2.50873	-0.127558	0.135118	3.45005	133.351
putative protein; protein id: At4g29440.1	-0.236245	-0.0820311	-0.0350135	-0.277444	0.559836	0.245433	-2.84077	-2.25951	-0.192083	-0.15278	3.62978	218.498
WRKY family transcription factor; protein id: At4g39410.1	-0.0821813	-0.0971861	0.01394	-0.0372852	0.405964	0.0939681	-3.82009	-0.462133	-0.093288	-0.0112854	3.84794	186.898
xyloglucan endotransglycosylase XTR9; protein id: At4g25820.1	-0.141385	0.00212791	0.0752649	-0.166884	0.598752	0.155272	-1.48812	-0.293403	-0.152339	-0.0300358	1.51676	191.154
putative protein; protein id: At3g61680.1	0.0716299	-0.120843	-0.0539993	0.0823336	0.264451	0.119355	-0.28453	0.307555	-0.0810536	0.0876125	0.418984	132.773
lipid transfer protein, putative; protein id: At1g73560.1	-0.0904461	0.215162	-0.0105919	0.283746	0.110211	0.2401	0.306096	1.5841	0.0455518	0.235739	1.61341	79.0635
pEARLI 1-like protein; protein id: At1g12090.1	0.228174	0.0817679	0.416451	0.130969	0.828722	0.329188	2.07005	3.20432	0.178629	0.276508	3.81481	57.1369
expressed protein; protein id: At1g45688.1	0.272613	0.107038	0.0306744	0.161133	0.757414	0.223949	3.36922	1.7291	0.199243	0.102252	3.78701	27.1671
hypothetical protein; protein id: At1g67220.1	-0.14883	0.206553	0.0988008	0.116064	0.469388	0.208317	0.152211	2.08941	0.0151355	0.207767	2.09495	85.8334
putative protein; protein id: At5g50820.1	0.287853	-0.154867	0.0887686	-0.0584658	0.650207	0.23475	0.132451	0.239742	0.11352	0.205477	0.273897	61.0806
expressed protein; protein id: At3g51010.1	-0.166475	-0.0726619	-0.0772075	-0.0202091	0.150583	0.133162	-3.54867	-1.53742	-0.122188	-0.0529362	3.86739	203.424
hypothetical protein; protein id: At3g20220.1	0.063875	-0.0874887	0.507659	0.1274	0.361336	0.330967	-0.162895	3.69593	-0.0145729	0.330646	3.69951	92.5236
expansin, putative; protein id: At2g40610.1	-0.0985995	0.200773	-0.0241408	-0.0369219	0.860937	0.153289	0.0685511	-0.888741	0.0117886	-0.152835	0.891381	274.411
putative protein; protein id: At5g58500.1	-0.00235801	0.241597	0.101822	0.113838	0.537776	0.18624	1.78225	2.81413	0.099647	0.15734	3.33103	57.653
hypothetical protein; protein id: At4g17800.1	-0.241669	-0.082436	0.36017	0.0284042	0.0459249	0.283436	-2.71891	2.24768	-0.218454	0.180593	3.52768	140.42
expressed protein; protein id: At1g78890.1	0.12887	0.142901	-0.080723	-0.0467868	0.705825	0.150914	3.60848	-1.6751	0.136884	-0.0635432	3.97833	335.099
GAMM1 protein-like; protein id: At5g41970.1	0.0333975	0.161182	-0.0673411	0.0939017	0.515866	0.134014	2.56617	0.164191	0.13374	0.00855709	2.57142	3.66096
expressed protein; protein id: At5g07900.1	0.769017	-0.0862579	0.154774	-0.050109	0.984014	0.458007	0.626723	0.503473	0.35706	0.286842	0.803907	38.7764
putative cell differentiation protein; protein id: At3g20800.1	0.155623	0.176725	0.0701735	0.018776	0.473688	0.173833	3.82822	1.00554	0.16813	0.0441618	3.95808	14.7171
hypothetical protein; protein id: At1g32260.1	-0.187224	-0.0210487	0.191672	0.045117	0.149386	0.175783	-2.20288	2.84988	-0.107503	0.139078	3.60201	127.703
dTDP-glucose 4-6-dehydratase -like protein; protein id: At3g53520.1	0.314691	0.0706937	0.0484898	0.171108	0.545367	0.236867	3.07337	2.11984	0.194984	0.134489	3.73354	34.5958
plastid ribosomal protein S6, putative; protein id: At1g64510.1	-0.491001	0.0725434	0.0822151	0.221385	0.315295	0.344763	-0.924876	2.2763	-0.129777	0.319405	2.45702	112.112
putative kinesin light chain; protein id: At2g31240.1	0.0478158	0.222471	-0.00771488	0.211653	0.134147	0.198773	2.9315	1.47075	0.177667	0.0891363	3.27975	26.6431
translation initiation factor; protein id: At4g27130.1	-0.037769	-0.248005	0.000909063	0.03554	0.836971	0.147046	-3.71786	0.854873	-0.143307	0.0329515	3.81488	167.051
expressed protein; protein id: At3g13740.1	0.140178	0.194466	-0.159693	0.158695	0.821017	0.231716	2.8693	-0.0044314	0.231715	-0.000357866	2.8693	359.912
expressed protein; protein id: At1g79510.1	0.2564	0.00955699	-0.0876195	0.0540862	0.133632	0.169016	2.20717	-0.126326	0.16874	-0.00965771	2.21079	356.724
glycosyl hydrolase family 35 (beta-galactosidase); protein id: At2g28470.1	0.0030202	0.065969	-0.164632	0.221231	0.451899	0.198531	0.689705	0.0301271	0.198342	0.00866382	0.690363	2.50115
unknown protein; protein id: At1g11740.1	-0.32471	0.117905	-0.413864	-0.1061	0.0421628	0.364148	-0.550486	-2.72799	-0.0720302	-0.356953	2.78298	258.591
hypothetical protein; protein id: At1g16480.1	-0.249686	0.223198	-0.188792	0.0630088	0.495009	0.273699	-0.0413667	-0.732562	-0.0154308	-0.273264	0.733729	266.768
homeodomain - like protein; protein id: At4g35550.1	-0.111088	0.0591368	-0.127858	-0.557568	0.233354	0.359868	-0.326	-3.63765	-0.032122	-0.358431	3.65222	264.879
rac GTPase activating protein, putative; protein id: At1g08340.1	-0.0385808	0.127806	0.0704593	-0.0117665	0.741432	0.0987385	0.434744	0.976512	0.0401584	0.090203	1.06891	66.0013
putative oxysterol-binding protein; protein id: At1g13170.1	0.0411696	-0.130602	0.513269	-0.0907821	0.13374	0.325819	-0.574742	0.48443	-0.249129	0.209983	0.751665	139.874
not found!	0.00400184	0.0806188	-0.271436	0.0852658	0.26491	0.189331	1.03337	-0.232972	0.184696	-0.0416395	1.0593	347.295
protein phosphatase 2C (PP2C); protein id: At3g06270.1	-0.370752	0.286323	-0.260651	-0.0661737	0.547174	0.377721	-0.0887086	-1.64919	-0.020288	-0.377176	1.65157	266.921
hypothetical protein; protein id: At3g47100.1	0.0759163	-0.117794	-0.151539	0.12837	0.797154	0.171197	-0.332881	-0.0860554	-0.165748	-0.0428488	0.343824	194.495
putative protein; protein id: At3g57420.1	-0.112449	-0.0972111	0.259069	0.218448	0.321003	0.26098	-1.61373	3.65631	-0.105378	0.238759	3.99659	113.815
unknown protein; protein id: At2g37950.1	0.0917851	0.190052	0.0153235	0.0194907	0.315192	0.142151	3.95608	0.554777	0.140774	0.0197412	3.99479	7.98275
putative protein; protein id: At4g26210.1	0.122452	-0.0222914	0.0221637	-0.0401048	0.858403	0.0826531	0.73938	-0.302123	0.076512	-0.0312641	0.798725	337.774
glyceraldehyde-3-phosphate dehydrogenase; protein id: At1g42970.1	-0.0980862	0.0306112	-0.0420347	0.130852	0.389265	0.114158	-0.702479	0.571597	-0.088548	0.0720503	0.905649	140.865
putative YABBY3 axial regulator; protein id: At4g00180.1	0.355701	-0.0773477	0.199266	0.139643	0.102682	0.290807	0.956875	2.66118	0.0983972	0.273654	2.82798	70.223
putative protein; protein id: At3g43460.1	0.219276	0.0845858	-0.0459921	-0.375067	0.458367	0.28482	2.58194	-2.52176	0.203758	-0.199009	3.60911	315.676
putative protein; protein id: At5g57380.1	-0.165682	-0.0615462	-0.0983917	-0.053717	0.108354	0.141154	-3.09478	-2.32438	-0.112865	-0.084769	3.87046	216.909
peroxidase, putative; protein id: At1g24110.1	0.000880108	0.234578	-0.158633	0.0747667	0.25619	0.190698	1.79846	-0.25656	0.188787	-0.0269314	1.81667	351.881
unknown protein; protein id: At2g38190.1	-0.0668188	-0.0375989	0.222619	0.0228613	0.646263	0.143207	-2.25462	2.78707	-0.0900672	0.111337	3.58484	128.971
unknown protein; protein id: At3g05170.1	-1.05576	0.179993	-0.000760451	-0.212731	0.111156	0.647847	-0.334385	-0.965875	-0.211942	-0.612198	1.02212	250.904
subtilisin-like serine protease; protein id: At5g11940.1	0.0150566	-0.136124	-0.260842	0.076093	0.386928	0.197254	-1.0838	-0.41596	-0.184157	-0.0706792	1.16088	200.997
putative protein; protein id: At5g62780.1	0.378211	0.046549	-0.203762	0.0187761	0.157422	0.266872	3.02924	-1.02552	0.25278	-0.0855761	3.19813	341.297
b/t pseudogene, putative athila transposon protein: protein id: At1g37090 and pseudogene, putative Athila retroelement ORF1 protein; protein ed: At1g37100	0.0868841	0.305042	0.0543709	-0.0490463	0.281839	0.205269	3.69033	0.0556207	0.205245	0.00309346	3.69075	0.863497
unknown protein; protein id: At5g44190	0.379417	-0.180644	-0.159929	0.0659971	0.798955	0.307613	0.21868	-0.53676	0.116061	-0.284878	0.579597	292.166
coded for by A. thaliana cDNA T45454; protein id: At4g00850.1	-0.289002	0.025111	-0.129127	0.0113553	0.485725	0.191217	-0.81018	-0.938252	-0.124972	-0.144727	1.23964	229.189
hypothetical protein; protein id: At1g67460.1	0.106244	-0.46925	0.0180504	0.0271822	0.292295	0.289267	-0.0429195	0.511626	-0.0241812	0.288254	0.513423	94.7952
hypothetical protein; protein id: At2g14520.1	0.139582	0.0180131	-0.195724	-0.0558456	0.137545	0.161492	1.9077	-3.13314	0.0839855	-0.137935	3.66823	301.336
b/t At5g26180.1 putative protein and At5g26190 CHP-rich zinc finger protein	0.181923	0.119862	-0.0898265	-0.0122651	0.406094	0.163875	3.68942	-1.2115	0.155696	-0.0511259	3.88324	341.821
expressed protein; protein id: At3g20290.1	-0.0930711	0.0932232	-0.302227	-0.273367	0.537134	0.302528	0.000910979	-3.8044	7.24416e-05	-0.302528	3.8044	270.014
expressed protein; protein id: At4g08240.1	-0.277742	0.202067	-0.0836025	-0.0601908	0.152422	0.25094	-0.0524538	-1.16782	-0.0112599	-0.250687	1.169	267.428
unknown protein; protein id: At3g02930.1	0.11044	-0.0533125	0.0306294	0.348477	0.067668	0.223546	0.24743	2.70719	0.0203467	0.222618	2.71847	84.7778
hypothetical protein; protein id: At1g48310.1	0.046119	-0.0467942	-0.0503123	0.0178216	0.529048	0.0591193	-0.00706304	-0.753039	-0.000554478	-0.0591167	0.753072	269.463
rhodanese-like domain protein; protein id: At4g27700.1	0.117344	-0.115416	-0.175604	-0.0796116	0.46125	0.175838	0.0107174	-2.79634	0.000673918	-0.175837	2.79636	270.22
putative self-incompatibility protein; protein id: At3g26880.1	-0.158916	-0.0307012	0.0648486	-0.183122	0.444997	0.167882	-2.17455	-0.459846	-0.164249	-0.0347334	2.22264	191.94
b/t unknown protein; protein id: At1g43995.1 and expressed protein; protein id: At1g44000.1	0.209053	-0.0173753	-0.195252	-0.0524218	0.489034	0.188207	1.29753	-2.87108	0.0775088	-0.171506	3.15067	294.32
unknown protein; protein id: At1g10660.1	-0.287782	-0.227594	-0.11044	-0.294686	0.139598	0.336364	-3.14321	-2.30173	-0.271381	-0.198729	3.89586	216.215
putative histone H2B; protein id: At2g28720.1	-0.247489	-0.0624721	0.00765208	-0.0125968	0.189175	0.155521	-3.97108	-0.0960099	-0.155476	-0.00375899	3.97224	181.385
unknown protein; protein id: At1g51560.1	0.0646958	-0.0796942	0.0357651	0.26952	0.026781	0.179877	-0.0873084	2.82459	-0.00555737	0.179791	2.82593	91.7705
expressed protein; protein id: At1g07080.1	-0.000555145	-0.0509665	0.234503	-0.0853384	0.807562	0.164805	-0.733997	0.118664	-0.162693	0.0263022	0.743528	170.817
putative protein; protein id: At4g11960.1	-0.722658	0.025962	-0.0367266	0.0149078	0.315723	0.380329	-0.554061	-0.348747	-0.321875	-0.2026	0.654682	212.188
putative protein; protein id: At5g47480.1	0.13499	-0.195362	0.152701	0.0281944	0.452443	0.196766	-0.136427	1.71234	-0.0156274	0.196144	1.71777	94.5553
hypothetical protein; protein id: At1g56505.1	-0.445582	0.0471338	-0.122906	-0.19527	0.989018	0.320306	-1.2872	-2.57307	-0.143305	-0.286461	2.87708	243.423
unknown protein; protein id: At1g48110.1	0.187495	0.0385947	-0.0890087	-0.0173154	0.696674	0.13379	3.20934	-1.84762	0.115948	-0.0667514	3.70318	330.071
hypothetical protein; protein id: At3g19610.1	0.0141258	-0.167465	-0.0773031	0.0456094	0.960563	0.121085	-1.39719	-0.184806	-0.120039	-0.0158776	1.40936	187.535
hypothetical protein; protein id: At2g24460.1	0.404113	0.0318177	-0.208077	-0.0392984	0.385742	0.280404	2.66478	-2.32028	0.211473	-0.184134	3.53338	318.953
putative protein; protein id: At4g34560.1	0.0465426	-0.0117244	-0.0260755	0.104801	0.383211	0.0755162	0.757028	0.506911	0.062748	0.0420165	0.91107	33.8065
putative protein; protein id: At4g08180.1	-0.0367667	-0.0369973	-0.161295	-0.00174887	0.654843	0.101191	-2.44357	-2.04441	-0.0776103	-0.0649325	3.18601	219.917
translation initiation factor eIF-2 gamma subunit, putative; protein id: At1g04170.1	0.138063	0.104585	0.296469	0.0207927	3.75865e-05	0.221917	2.72449	2.19348	0.172857	0.139167	3.49774	38.8375
hypothetical protein; protein id: At2g35350.1	0.0617645	0.0108896	-0.0241603	0.262264	0.755901	0.156188	1.61292	0.696547	0.143388	0.0619231	1.75689	23.3574
high mobility group protein 2-like; protein id: At3g51880.1	-0.0508213	0.389799	-0.00243208	0.143609	0.602519	0.252108	0.605855	1.23437	0.111081	0.226318	1.37504	63.8573
unknown protein; protein id: At2g07640.1	-0.0874232	0.0518364	-0.0697522	-0.0545119	0.415631	0.0942485	-0.34466	-2.68008	-0.0120214	-0.0934787	2.70215	262.672
auxin response factor-like protein; protein id: At3g61830.1	0.030172	-0.0672871	-0.047201	-0.0417734	0.718608	0.0672355	-0.544139	-2.75495	-0.0130282	-0.0659612	2.80817	258.827
clathrin binding protein - like; protein id: At5g11710.1	0.264507	0.0230936	-0.0782674	0.227808	0.782658	0.233877	2.10047	0.404628	0.229655	0.04424	2.13909	10.9037
hypothetical protein; protein id: At1g06420.1	-0.0884203	0.193132	-0.135802	0.0254253	0.605083	0.171238	0.302772	-1.00634	0.0493347	-0.163977	1.0509	286.745
similar to F12A21.2; protein id: At1g24570.1	-0.427904	-0.190662	0.019307	-0.0181248	0.591656	0.309947	-3.98851	0.00886746	-0.309946	0.000689087	3.98852	179.873
unknown protein; protein id: At2g33390.1	0.0155212	0.107848	0.146788	0.229106	0.667547	0.203151	1.19074	3.70281	0.0621922	0.193397	3.88956	72.1734
cyclic nucleotide-regulated ion channel (CNGC6); protein id: At2g23980.1	0.266639	-0.0457881	0.242086	0.126273	0.903466	0.258966	1.11741	3.02288	0.089789	0.242902	3.2228	69.7131
putative protein; protein id: At5g19420.1	0.259383	0.122333	0.104232	0.0192608	0.682751	0.206049	3.67415	1.25099	0.195053	0.0664125	3.88128	18.803
putative transcription factor; protein id: At1g08970.1	0.182061	-0.0119462	0.147633	-0.0771546	0.540535	0.16458	1.46379	0.248168	0.162265	0.02751	1.48468	9.62231
phosphoprotein phosphatase 2A, regulatory subunit A; protein id: At1g25490.1	0.0480875	0.0584743	0.0798183	0.215022	0.453387	0.158824	1.58769	3.6041	0.0640279	0.145346	3.93831	66.2254
26S proteasome AAA-ATPase subunit RPT1a; protein id: At1g53750.1	-0.0746954	0.119844	0.135303	-0.0281374	0.671079	0.134555	0.217466	1.04295	0.0274655	0.131722	1.06538	78.222
Cyclin A1;1; protein id: At1g44110.1	0.367631	-0.0909691	0.112878	0.0248342	0.929944	0.248077	0.361487	1.4029	0.0619007	0.24023	1.44872	75.5508
unknown protein	0.326768	0.00551997	0.000277444	0.0323558	0.936799	0.173371	3.16205	1.13534	0.163172	0.0585872	3.35969	19.7508
expressed protein; protein id: At1g72020.1	-0.0735375	0.10287	0.0422186	0.0661595	0.559268	0.104305	0.155536	2.08732	0.00775071	0.104016	2.09311	85.7385
receptor protein kinase; protein id: At5g49660.1	0.0479142	-0.235047	0.0335702	0.162707	0.617954	0.187855	-0.710699	2.24364	-0.0567275	0.179085	2.35351	107.576
putative protein; protein id: At5g53240.1	0.228613	0.00897384	-0.121522	-0.152727	0.289432	0.202171	1.84682	-3.02043	0.105463	-0.172483	3.5403	301.443
copper/zinc superoxide dismutase (CSD2); protein id: At2g28190.1	0.173437	-0.248326	0.00935499	0.0775423	0.319515	0.218081	-0.0423752	0.797728	-0.0115681	0.217774	0.798853	93.0407
putative protein; protein id: At4g13640.1	-0.0343345	0.0417319	-0.168775	0.158815	0.276666	0.168195	0.0835174	-0.00610699	0.167747	-0.0122661	0.0837404	355.818
E2FB transcription factor; protein id: At5g22220.1	-0.908805	-0.0362003	-0.377428	0.0150967	0.34915	0.577844	-2.94182	-0.97746	-0.548366	-0.182202	3.09996	198.38
unknown protein	-0.065374	-0.167524	-0.0160478	-0.137213	0.75559	0.151035	-3.17035	-1.87018	-0.130088	-0.0767385	3.68085	210.536
hypothetical protein; protein id: At3g29220.1	0.168451	0.112847	0.0657073	0.0508597	0.12606	0.152784	3.66481	1.56651	0.140488	0.060051	3.98558	23.1441
hypothetical protein; protein id: At1g72500.1	-0.039103	0.0867065	0.0445769	-0.023187	0.430381	0.0730013	0.335814	0.440596	0.0442522	0.0580598	0.553982	52.686
hypothetical protein; protein id: At3g48490.1	-0.297585	-0.19913	-0.0773227	0.0345685	0.756017	0.255694	-3.87864	-0.327028	-0.25479	-0.0214827	3.8924	184.82
unknown protein; protein id: At3g17630.1	-0.133912	0.185054	0.0655498	0.0637613	0.832498	0.172366	0.0870187	1.5292	0.00979255	0.172087	1.53168	86.7431
dormancy related protein, putative; protein id: At1g54870.1	-0.760519	-0.198078	-0.0375202	-0.0433882	0.774329	0.481893	-3.95653	-0.506318	-0.477995	-0.0611692	3.9888	187.293
nodulin-like protein; protein id: At5g52480.1	0.0854694	-0.0584903	0.00885766	-0.0315396	0.103174	0.0756598	0.0639184	-0.568005	0.00846071	-0.0751853	0.57159	276.421
salt-inducible protein homolog; protein id: At4g14190.1	0.10638	-0.124918	0.0488006	-0.184102	0.869162	0.171565	-0.0836814	-0.9125	-0.0156677	-0.170848	0.916329	264.76
hypothetical protein; protein id: At3g62040.1	-0.0151815	-0.0260845	-0.0413255	0.00583785	0.556309	0.0339725	-2.78782	-1.20698	-0.0311761	-0.0134976	3.03789	203.41
putative protein; protein id: At4g22500.1	0.103225	0.0596632	-0.147276	-0.0130205	0.923061	0.125965	2.91857	-2.08408	0.102512	-0.0732016	3.58629	324.47
pectinesterase (pectin methylesterase) family; protein id: At5g48450.1	-0.012752	-0.11239	0.206367	0.0975839	0.220242	0.172251	-1.42462	3.52349	-0.0645669	0.159692	3.8006	112.015
putative retroelement pol polyprotein; protein id: At2g11130.1	0.157721	-0.0125648	0.0771142	0.121806	0.0932088	0.143857	1.4264	3.03217	0.0612359	0.130173	3.35092	64.8067
putative protein; protein id: At3g51120.1	0.0964301	0.0199839	0.122944	0.0740068	0.40809	0.119755	1.83158	3.34814	0.0574737	0.105062	3.81638	61.3194
hypothetical protein; protein id: At1g18335.1	-0.212615	0.127852	-0.189519	-0.317175	0.0223931	0.309313	-0.370181	-3.25252	-0.0349782	-0.307329	3.27351	263.507
sodium/hydrogen exchanger; protein id: At1g79610.1	0.0673722	-0.080677	0.0158554	0.133477	0.882195	0.114229	-0.0745003	2.17047	-0.00391854	0.114161	2.17175	91.9659
histone H2B -like protein; protein id: At3g46030.1	-0.283713	-0.122881	0.386727	-0.150529	0.617727	0.350226	-2.41009	0.515992	-0.342465	0.0733207	2.4647	167.916
hypothetical protein; protein id: At1g71910.1	-0.112021	0.0435304	-0.305796	-0.0435816	0.0513929	0.204086	-0.428305	-2.9991	-0.0288531	-0.202036	3.02953	261.872
F-box protein family; protein id: At1g67190.1	-0.475194	-0.17838	-0.116828	0.0740841	0.245959	0.344166	-3.71922	-0.249038	-0.343397	-0.0229938	3.72755	183.831
decoy; protein id: At1g14620.1	0.396846	0.180076	0.238758	0.184125	0.770091	0.364303	3.06535	2.44971	0.284589	0.227433	3.92396	38.6306
putative photosystem I reaction center subunit II precursor; protein id: At4g02770.1	0.490437	0.0578184	0.0174332	-0.0407503	0.10592	0.2785	3.77075	-0.334692	0.277409	-0.0246229	3.78557	354.928
unknown protein; protein id: At2g32880.1	0.16867	0.219466	-0.0951736	0.109509	0.44214	0.219813	3.52189	0.101744	0.219722	0.00634753	3.52336	1.65475
putative protein; protein id: At5g23590.1	-0.398194	-0.0202321	-0.0353101	0.0153271	0.7244	0.216081	-3.28961	-0.313675	-0.215105	-0.020511	3.30453	185.447
putative villin; protein id: At4g30160.1	0.0807601	-0.0613795	0.0191199	-0.0169856	0.0558536	0.0733736	0.0331624	0.0552613	0.0377551	0.0629146	0.0644481	59.032
auxin-regulated protein; protein id: At2g25625.1	-0.715867	0.114506	-0.0432928	0.0815347	0.464538	0.425164	-0.241784	0.279184	-0.278337	0.321392	0.369328	130.894
hypothetical protein; protein id: At2g44030.1	0.24906	-0.0246246	-0.0384465	-0.00630041	0.479289	0.143056	0.479836	-1.26781	0.050638	-0.133794	1.35557	290.731
RRM-containing protein; protein id: At3g04500.1	0.290719	-0.0518978	-0.208085	-0.163906	0.337545	0.26941	1.1404	-2.99678	0.0958189	-0.251795	3.20643	290.834
hypothetical protein; protein id: At1g68800.1	0.00734777	0.0379313	-0.0491678	-0.0228409	0.928947	0.0450209	1.92154	-3.2486	0.0229204	-0.0387497	3.77435	300.604
putative 60s ribosomal protein L10; protein id: At1g26910.1	-0.334118	-0.174674	0.112006	0.0364661	0.825402	0.268609	-3.76294	1.17049	-0.256487	0.0797819	3.94078	162.721
unknown protein; protein id: At1g63190.1	-0.1586	-0.0798653	0.211239	0.149832	0.778209	0.219489	-2.15136	3.30426	-0.119759	0.183938	3.9429	123.068
b/t 26S proteasome ATPase subunit, putative At1g53780 and hypothetical protein At1g53790	-0.124438	-0.303466	0.177993	0.0859657	0.625303	0.258911	-3.22045	2.16644	-0.214825	0.144516	3.88134	146.071
putative protein; protein id: At5g46140.1	0.123815	0.0838692	-0.0775965	-0.00430766	0.0162569	0.117062	3.57945	-1.29623	0.110068	-0.039859	3.80692	340.093
MAP kinase (ATMPK6); protein id: At2g43790.1	0.331015	-0.0347913	0.0664356	-0.135662	0.89891	0.2276	1.19342	-0.265221	0.222179	-0.0493764	1.22253	347.47
putative GTP-binding protein, ERG; protein id: At1g30960.1	-0.00346572	-0.159944	0.00915761	0.161241	0.233431	0.139597	-2.07805	2.70215	-0.0851005	0.110659	3.4088	127.562
glucosyltransferase -like protein; protein id: At4g34135.1	0.0553177	0.143488	0.0561278	0.0499658	0.218607	0.114841	3.31971	2.07567	0.0973737	0.0608834	3.91521	32.0159
unknown protein; protein id: At2g43650.1	-0.102612	0.157776	0.0971365	-0.0369203	0.351711	0.149417	0.158086	0.645326	0.0355515	0.145126	0.664407	76.2353
pyruvate kinase - like protein; protein id: At3g55650.1	-0.26984	-0.0417388	-0.0562808	-0.0742274	0.831286	0.177684	-3.02894	-2.14427	-0.145022	-0.102665	3.71111	215.296
hypothetical protein; protein id: At1g63520.1	0.442405	-0.101411	-0.199142	-0.195399	0.791633	0.353105	0.912186	-2.59318	0.117171	-0.333097	2.74894	289.38
peroxidase, putative; protein id: At3g17070.1	0.834727	0.23319	0.345691	0.0504271	0.688193	0.598824	3.45872	1.48331	0.550348	0.236022	3.76336	23.2126
xyloglucan fucosyltransferase, putative; protein id: At2g15370.1	0.362551	0.173555	-0.0576364	-0.0470087	0.732242	0.273844	3.89355	-0.862192	0.267367	-0.0592059	3.98787	347.514
unknown protein; protein id: At3g12940.1	0.244571	0.298326	-0.0140037	-0.284903	0.544808	0.332905	3.37181	-1.55347	0.302358	-0.139304	3.71246	335.263
expressed protein; protein id: At3g16560.1	-0.699158	0.0573588	0.277566	0.0870767	0.432863	0.461125	-1.1693	2.30699	-0.208473	0.411309	2.5864	116.878
Sm protein, putative; protein id: At3g14080.1	0.0266446	0.058157	0.149761	-0.102218	0.500764	0.134002	1.28391	0.079883	0.133743	0.00832131	1.28639	3.56028
unknown protein; protein id: At2g26570.1	-0.043665	-0.194087	0.325465	-0.0229655	0.797964	0.238025	-2.52328	1.267	-0.212715	0.10681	2.82351	153.338
expressed protein; protein id: At1g62730.1	-0.10154	-0.168631	-0.0543239	-0.131521	0.863566	0.168084	-3.23321	-2.18491	-0.139267	-0.0941124	3.90224	214.05
putative SF16 protein {Helianthus annuus}; protein id: At2g43680.1	-0.0912025	0.226538	-0.0362683	0.15104	0.282036	0.194071	0.373324	0.883175	0.0755617	0.178757	0.958837	67.0859
similar to H+-transporting ATP synthase beta chain; protein id: At5g08680.1	0.196316	0.106817	-0.140894	0.0164553	0.296781	0.180883	3.40141	-1.14416	0.171444	-0.0576698	3.58869	341.408
glycosyl hydrolase family 19 (chitinase); protein id: At2g43610.1	0.114704	-0.148202	-0.0233503	-0.100147	0.000180108	0.149556	-0.0831847	-1.5727	-0.00789941	-0.149347	1.5749	266.972
hypothetical protein common family; protein id: At1g02170.1	-1.17216	-0.157715	0.0750303	0.143158	0.78792	0.685768	-3.63405	1.28682	-0.646437	0.228903	3.85516	160.501
glucosyltransferase-like protein; protein id: At5g12890	0.31365	0.319734	-0.000903207	0.557221	0.853603	0.478813	2.98819	1.73308	0.414193	0.240222	3.4544	30.1127
hypothetical protein; protein id: At2g44440.1	0.282901	0.0546668	0.0110596	-0.137968	0.408763	0.200512	3.24655	-1.13067	0.189357	-0.0659466	3.43781	340.798
putative protein; protein id: At5g50890.1	-0.0037708	-0.0465671	-0.0237958	-0.0398587	0.59074	0.04443	-1.90088	-3.08853	-0.0232878	-0.0378379	3.62662	238.389
hypothetical protein; protein id: At3g11950.1	-0.00546584	0.0446159	-0.0654013	-0.0065227	0.205895	0.0495999	0.827462	-2.73374	0.0143693	-0.0474729	2.85623	286.84
AMP-binding protein; protein id: At5g16370.1	0.0383676	-0.0756461	-0.117458	-0.109303	0.766944	0.12801	-0.468823	-3.55714	-0.0167268	-0.126913	3.5879	262.492
putative GTP-binding protein; protein id: At2g31060.1	-0.193255	0.0873633	0.0919265	0.119062	0.0202753	0.178871	-0.473957	2.4852	-0.033509	0.175705	2.52999	100.797
putative protein; protein id: At5g37890.1	0.188392	-0.0599472	0.100874	0.126141	0.518105	0.174356	0.772406	2.79125	0.0465008	0.168041	2.89615	74.532
NADH dehydrogenase (ubiquinone) (EC 1.6.5.3) 76K chain precursor - like protein; protein id: At5g37510.1	-0.00353329	-0.205316	0.109715	-0.055468	0.551774	0.152705	-1.94312	0.211995	-0.151804	0.0165619	1.95465	173.774
Mutator-like transposase; protein id: At2g27110.1	0.169986	0.0561902	0.0608051	-0.0884837	0.480227	0.139945	3.04336	-0.23466	0.139531	-0.0107586	3.05239	355.591
putative protein; protein id: At5g64720.1	0.0573244	-0.0376706	-0.159366	0.0293622	0.083919	0.111322	0.209757	-0.84351	0.0268645	-0.108032	0.869199	283.965
serine/threonine kinase - like protein; protein id: At4g23310.1	0.34795	-0.0779805	-0.270135	0.019343	0.32741	0.287625	0.540419	-1.27775	0.11204	-0.264906	1.38734	292.926
putative AP2 domain transcription factor; protein id: At2g47520.1	0.0719204	-0.0921726	0.0394272	-0.535843	0.547714	0.316658	-0.0790357	-1.10264	-0.0226394	-0.315847	1.10547	265.9
putative protein; protein id: At3g56740.1	0.195087	0.0837676	-0.078732	0.283441	0.394008	0.241246	2.50638	0.723625	0.231779	0.0669177	2.60875	16.1041
hypothetical protein; protein id: At1g26370.1	-0.0536058	0.254142	-0.0632807	0.0604772	0.352347	0.171723	0.633523	-0.0248031	0.171591	-0.00671799	0.634008	357.758
putative reversibly glycosylatable polypeptide; protein id: At3g08900.1	-0.0153163	0.131656	0.045713	0.142792	0.807214	0.131353	1.19819	3.00569	0.0486402	0.122015	3.23571	68.2658
unknown protein; protein id: At5g65850.1	0.151492	-0.0276573	-0.02083	-0.367697	0.939452	0.238489	0.497818	-2.65961	0.0438777	-0.234418	2.7058	280.602
putative protein; protein id: At5g37190.1	0.165107	-0.228734	0.0660619	0.167276	0.408046	0.233581	-0.136998	1.95096	-0.0163619	0.233008	1.95577	94.0167
expressed protein; protein id: At3g24450.1	-0.0657376	-0.0170604	0.109819	0.0340497	0.822991	0.0878113	-2.00303	3.20015	-0.046589	0.0744331	3.77533	122.043
unknown protein; protein id: At1g72060.1	0.275654	-0.0159844	-0.113332	0.102879	0.753969	0.202709	1.56857	-0.032652	0.202665	-0.00421876	1.56891	358.807
putative protein; protein id: At5g37550.1	-0.273186	0.0400614	0.0642767	0.068861	0.897075	0.179445	-0.911285	2.18648	-0.0690338	0.165635	2.36878	112.625
actin depolymerizing factor, putative; protein id: At1g01750.1	0.0259935	0.0795571	0.209552	0.103469	0.369777	0.168127	1.33123	3.6899	0.0570564	0.158149	3.9227	70.1618
leucine-rich repeat transmembrane protein kinase, putative; protein id: At1g75640.1	0.140744	0.190895	0.00101857	-0.127994	0.262088	0.18793	3.57036	-1.21713	0.177878	-0.060638	3.77212	341.176
RRM-containing protein; protein id: At5g16840.1	0.52083	-0.0177574	0.0605951	-0.175632	0.804437	0.328415	1.55906	-0.239258	0.324615	-0.0498164	1.57731	351.275
E2, ubiquitin-conjugating enzyme, putative; protein id: At2g36060.1	0.117783	0.0501245	-0.0283455	-0.0401601	0.816082	0.09185	3.5696	-1.67422	0.0831577	-0.0390027	3.94272	334.872
hypothetical protein; protein id: At4g07470.1	0.50583	-0.186124	-0.111059	0.0872376	0.480803	0.363368	0.19797	-0.132499	0.301974	-0.202108	0.238218	326.206
unknown protein	0.161271	0.00411984	-0.278022	-0.0599345	0.537393	0.207897	1.52251	-3.2109	0.0890723	-0.187849	3.55358	295.369
putative protein; protein id: At3g44330.1	0.173193	-0.123301	0.0297963	0.00710394	0.0996326	0.149858	0.0143161	0.502946	0.00426392	0.149797	0.50315	88.3695
expressed protein; protein id: At1g78560.1	0.111368	-0.0284036	-0.026776	0.0879574	0.989894	0.0969799	0.722107	0.651693	0.0719955	0.0649751	0.972699	42.0659
patatin, putative; protein id: At2g26560.1	-0.0889222	-0.126012	0.0987664	0.0114151	0.551942	0.127296	-3.44394	1.5776	-0.115731	0.0530142	3.78808	155.388
leaf development protein Argonaute; protein id: At1g48410.1	-0.126873	-0.00783938	0.14938	0.0541272	0.226728	0.13455	-1.76289	3.1429	-0.0658232	0.11735	3.60355	119.289
pheromone receptor, putative (AR401); protein id: At1g66680.1	-0.0832556	0.193275	0.0909718	0.000601504	0.310859	0.153367	0.229678	1.17391	0.0294482	0.150513	1.19616	78.9298
RNA binding protein 47 (RBP47), putative; protein id: At3g19130.1	-0.177231	-0.000736137	-0.0376608	0.450335	0.119867	0.288287	-1.36555	0.722866	-0.25479	0.134875	1.54508	152.105
ABC transporter family protein; protein id: At1g15520.1	-0.098641	-0.193058	-0.0499653	0.0362953	0.689115	0.152885	-3.78145	-0.172343	-0.152726	-0.00696063	3.78538	182.609
unknown protein; protein id: At2g20920.1	0.48051	-0.0010477	-0.0437682	0.0727561	0.858965	0.271258	1.94628	0.0591792	0.271132	0.00824415	1.94718	1.74162
b/t expressed protein; protein id: At3g20300.1 and ethylene responsive element binding factor 7; protein id: At3g20310.1	-0.0684368	-0.0639469	-0.0664726	-0.0231581	0.934217	0.0819758	-3.29809	-2.07844	-0.0693529	-0.0437059	3.89837	212.219
unknown protein; protein id: At5g64480.1	-0.225541	-0.012943	-0.0765514	0.0123071	0.647906	0.139888	-2.83685	-0.563843	-0.137204	-0.0272703	2.89234	191.241
unknown protein; protein id: At1g50500.1	-0.0462638	-0.00236389	-0.0841268	-0.151437	0.518689	0.122492	-0.817737	-3.83209	-0.0255633	-0.119795	3.91837	257.954
SMC-like protein; protein id: At5g07660.1	-0.375547	0.162538	0.261201	0.204645	0.582415	0.36353	-0.548769	2.68158	-0.0728836	0.356149	2.73716	101.566
expressed protein; protein id: At2g29670.1	-0.116875	-0.0374176	-0.0352891	-0.0505927	0.832474	0.0909504	-3.19715	-2.17642	-0.0751835	-0.0511803	3.86763	214.245
(no apical meristem)-like protein; protein id: At5g22290.1	-0.0757625	-0.0813878	0.0343113	0.0799157	0.56332	0.0989196	-3.23393	2.22735	-0.0814665	0.0561096	3.92675	145.443
expressed protein; protein id: At1g70570.1	0.0937711	-0.00451955	0.123304	-0.0210954	0.566301	0.0989963	1.33483	0.598012	0.0903441	0.0404748	1.46266	24.1327
putative Ta11-like non-LTR retroelement protein; protein id: At2g41590.1	-0.141152	-0.0798788	-0.0755685	0.0856847	0.537938	0.138084	-3.14476	0.0911457	-0.138026	0.00400044	3.14608	178.34
SCARECROW transcriptional regulator-like; protein id: At5g52510.1	-0.18087	-0.027284	0.0607363	-0.209011	0.836373	0.186142	-2.14156	-0.517245	-0.180939	-0.0437018	2.20314	193.578
putative protein; protein id: At5g10730.1	-0.0889652	-0.783653	0.0785604	-0.0416416	0.933842	0.447314	-3.64888	0.284674	-0.445958	0.0347923	3.65997	175.539
light-harvesting chlorophyll a/b binding protein; protein id: At3g47470.2	0.165785	-0.0826433	0.476543	-0.0915483	0.618004	0.325233	0.363019	0.704081	0.149043	0.289072	0.792157	62.7247
predicted proline-rich protein; protein id: At4g28300.1	-0.135008	0.260344	-0.0413593	0.169954	0.103043	0.233192	0.246834	0.879845	0.0629887	0.224524	0.913813	74.3289
putative phragmoplastin; protein id: At1g10290.1	0.0466438	-0.0921036	-0.201575	-0.217386	0.25571	0.221737	-0.370477	-3.78232	-0.0216156	-0.220681	3.80042	264.406
unknown protein; protein id: At1g63830.1	0.0463275	0.123895	0.230766	-0.00608989	0.656508	0.167015	2.66011	1.68206	0.141162	0.0892605	3.14731	32.3063
putative ADP-ribosylation factor; protein id: At1g23490.1	-0.0146648	-0.145053	-0.132212	0.088827	0.010479	0.147352	-1.865	-0.158662	-0.146822	-0.0124907	1.87173	184.863
unknown protein; protein id: At3g16830.1	-0.499745	0.0423677	-0.155888	0.130587	0.929439	0.334712	-1.35127	-0.0587713	-0.334396	-0.014544	1.35255	182.49
putative nucleotide-binding protein; protein id: At2g27200.1	-0.0417754	-0.095208	-0.219873	0.909276	0.498661	0.571973	-0.734052	0.0934213	-0.567396	0.0722114	0.739972	172.747
histone H3, putative; protein id: At1g19890.1	0.185172	-0.304467	0.0242469	0.0799766	0.738442	0.252171	-0.0544639	0.859782	-0.0159421	0.251667	0.861505	93.6246
FtsH protease, putative; protein id: At3g16290.1	0.230533	0.0105799	-0.16201	-0.217151	0.220008	0.244558	1.65992	-3.25733	0.111039	-0.217897	3.65589	297.003
unknown protein; protein id: At3g01200.1	0.0430763	-0.0997778	-0.112184	0.0126083	0.57424	0.10394	-0.338497	-1.27448	-0.0266811	-0.100458	1.31867	255.126
unknown protein; protein id: At1g32130.1	0.182428	-0.0640183	-0.187934	0.0115884	0.407444	0.177077	0.38805	-1.42261	0.0465994	-0.170835	1.47458	285.258
GTPase activator protein of Rab-like small GTPases-like protein; protein id: At5g53570.1	0.163161	0.0741611	0.0751857	-0.0278335	0.441565	0.132497	3.53244	0.610914	0.130559	0.0225793	3.58488	9.81188
hypothetical protein; protein id: At2g36560.1	-0.0525068	-0.121996	-0.0872141	0.0824142	0.998023	0.124177	-2.69524	-0.0351229	-0.124167	-0.00161807	2.69547	180.747
membrane protein common family; protein id: At5g46150.1	0.655924	-0.0848178	0.0748821	0.0633719	0.626176	0.384546	0.438168	1.46997	0.109849	0.368522	1.53388	73.4017
DnaJ protein, putative; protein id: At1g56300.1	0.133847	-0.129181	-0.109408	0.0751857	0.195158	0.161286	0.018747	-0.286396	0.010535	-0.160942	0.287009	273.745
cytokinin oxidase, putative; protein id: At1g75450.1	-0.195918	0.0820702	-0.403637	-0.120658	0.115504	0.309146	-0.526472	-3.23082	-0.0497205	-0.305122	3.27343	260.745
alcohol dehydrogenase-like protein; protein id: At5g63620.1	0.264414	-0.118463	-0.0409643	-0.122782	0.673553	0.213764	0.255769	-1.62072	0.0333222	-0.211151	1.64078	278.968
hypothetical protein; protein id: At3g23420.1	0.00421701	-0.298669	-0.0357991	-0.255833	0.690666	0.246495	-1.61889	-2.76255	-0.124627	-0.212669	3.20195	239.629
pyruvate,orthophosphate dikinase; protein id: At4g15530.1	0.300304	0.113011	0.0357577	-0.0736931	0.90728	0.216272	3.75523	-0.364637	0.215259	-0.0209019	3.77289	354.454
putative protein; protein id: At4g18520.1	0.25816	-0.0404404	-0.340798	0.116911	0.39386	0.294459	1.07003	-0.432557	0.272997	-0.110358	1.15415	337.989
F-box protein; protein id: At3g50710.1	0.112475	-0.0885935	0.00228344	0.149378	0.521208	0.140445	0.0915212	1.70503	0.00752786	0.140244	1.70749	86.9275
hypothetical protein; protein id: At2g46620.1	0.191916	0.154557	0.274204	-0.02453	0.537146	0.249856	3.044	1.40688	0.226804	0.104824	3.3534	24.8055
putative calcium binding protein; protein id: At2g27480.1	-0.198483	0.154989	0.161536	0.0252495	0.424758	0.209222	-0.0882837	1.63979	-0.0112479	0.20892	1.64216	93.0817
putative cinnamyl-alcohol dehydrogenase; protein id: At1g72680.1	-0.576459	-0.127853	-0.206287	0.0594276	0.0184065	0.393864	-3.36989	-0.662862	-0.386458	-0.0760169	3.43446	191.128
putative nuclear matrix constituent protein; protein id: At1g13220.1	-0.704382	-0.166586	0.075046	-0.103625	0.354735	0.449807	-3.7446	-0.157062	-0.449412	-0.0188499	3.74789	182.402
receptor-like serine/threonine kinase, putative; protein id: At1g29740.1	-0.0718428	-0.0303123	-0.106305	-0.100077	0.478198	0.116652	-1.70721	-3.55961	-0.0504451	-0.105181	3.94784	244.377
unknown protein; protein id: At3g05250.1	-0.230163	0.0690728	-0.141715	-0.109433	0.305033	0.203052	-0.782758	-2.69824	-0.0565728	-0.195012	2.80949	253.823
expressed protein; protein id: At1g27760.1	-0.0956522	0.0657069	-0.241893	0.0418488	0.147065	0.173271	-0.178286	-0.95694	-0.0317358	-0.17034	0.973407	259.446
glycosyl hydrolase family 1; protein id: At3g18080.1	-0.161414	-0.299948	-0.310657	-0.0957594	0.759502	0.321116	-2.96833	-2.42112	-0.248838	-0.202965	3.83051	219.202
ubiquitin-specific protease 12 (UBP12); protein id: At5g06600.1	-0.149983	0.139421	0.0327716	-0.184232	0.410901	0.191337	-0.0313743	-1.13063	-0.00530745	-0.191263	1.13106	268.41
putative protein; protein id: At3g58910.1	-0.0640035	0.000888682	0.0648082	-0.010517	0.787844	0.057829	-1.59153	0.552822	-0.0546273	0.0189749	1.68481	160.845
4-coumarate--CoA ligase -like protein; protein id: At5g38120.1	0.022716	-0.0190368	-0.098709	0.0445319	0.770673	0.0750596	0.0962235	-0.14613	0.0412794	-0.0626893	0.174966	303.364
cinnamoyl CoA reductase - like protein; protein id: At5g14700.1	-0.0541372	-0.231655	0.0252322	-0.0826407	0.767152	0.159376	-3.39035	-0.641763	-0.156595	-0.029642	3.45055	190.719
bHLH protein; protein id: At1g68810.1	-0.675116	-0.229814	0.228233	-0.0660765	0.334428	0.488502	-3.61318	0.651186	-0.480757	0.0866444	3.67139	169.784
putative photosystem I reaction center subunit IV; protein id: At2g20260.1	-0.169837	0.366305	-0.0179592	0.154343	0.92269	0.291128	0.185825	0.90671	0.0584502	0.2852	0.925556	78.4179
hypothetical protein; protein id: At4g14170.1	0.00158093	-0.0850477	0.103966	0.0607188	0.280681	0.100884	-1.4058	3.35461	-0.0389917	0.0930443	3.63726	112.737
hypothetical protein; protein id: At1g50690.1	0.0511701	-0.0936056	0.0149089	0.267769	0.85171	0.176089	-0.169765	2.36323	-0.012617	0.175636	2.36932	94.1088
putative protein; protein id: At5g24230.1	0.216189	-0.160946	-0.279688	-0.14444	0.22039	0.288112	0.200055	-2.88138	0.0199557	-0.28742	2.88831	273.972
nucleic acid binding protein - like; protein id: At5g26210.1	0.160058	-0.00650652	0.0729524	0.027576	0.298199	0.109973	1.57694	2.55385	0.0577784	0.0935716	3.00148	58.3056
putative protein; protein id: At4g28940.1	0.0245525	-0.00595238	-0.0466326	0.219678	0.780216	0.135129	0.423253	0.116646	0.130273	0.0359025	0.439032	15.4079
calcium-binding protein, putative; protein id: At1g18210.1	0.0981064	-0.201358	0.0865967	-0.00928928	0.760893	0.162541	-0.172323	0.916489	-0.0300355	0.159742	0.932549	100.649
1-aminocyclopropane-1-carboxylate synthase-like protein; protein id: At3g61510.1	0.121127	-0.0113823	-0.0106268	-0.146493	0.865716	0.118545	0.824989	-2.5375	0.0366528	-0.112737	2.66824	288.01
ABC transporter family protein; protein id: At1g64550.1	-0.0862414	-0.0453059	-0.131227	-0.0221227	0.5393	0.108827	-2.74278	-2.46819	-0.0808953	-0.0727966	3.68983	221.984
expressed protein; protein id: At5g52200.1	-0.114814	0.121246	-0.0564318	-0.113482	0.048119	0.147292	0.0280323	-2.24939	0.00183544	-0.147281	2.24956	270.714
expressed protein; protein id: At1g49560.1	-0.0941215	-0.107777	0.0277747	-0.0928881	0.657013	0.120988	-3.39672	-0.822694	-0.117588	-0.0284802	3.49493	193.615
MAP protein kinase; protein id: At5g66850.1	-0.0500645	0.0950005	-0.172829	0.0178524	0.239024	0.131742	0.244355	-1.31629	0.0240457	-0.129529	1.33878	280.517
expressed protein; protein id: At1g34180.1	-0.12784	-0.0263951	-0.119642	0.031046	0.58939	0.117479	-2.56505	-0.66197	-0.113752	-0.0293564	2.64909	194.471
chloroplast FtsH protease; protein id: At1g50250.1	-0.0572473	0.153481	0.19276	-0.0599239	0.825476	0.17378	0.578941	0.654157	0.115171	0.130134	0.873552	48.4906
unknown protein; protein id: At2g02560.1	0.0445087	-0.17427	-0.06959	0.00687714	0.151048	0.122425	-0.400837	-1.02115	-0.0447332	-0.113959	1.097	248.568
hypothetical protein; protein id: At1g48320.1	-0.328093	0.0491139	0.00777737	0.149158	0.906314	0.223838	-0.60961	1.5438	-0.0822113	0.208194	1.6598	111.548
MutT/nudix family protein; protein id: At3g46200.1	-0.0377876	-0.128015	0.0299955	-0.113121	0.850276	0.117457	-2.82306	-0.760788	-0.113411	-0.0305632	2.92377	195.082
1-acylcerol-3-phosphate acyltransferase - like protein; protein id: At3g57650.1	0.110649	-0.0211342	-0.0395084	-0.114882	0.0181844	0.109652	0.982868	-2.92178	0.0349612	-0.10393	3.08267	288.593
leucine-rich repeat transmembrane protein kinase, putative; protein id: At5g65700.1	-0.0836747	0.230153	0.106434	0.096824	0.719746	0.191655	0.557498	2.35028	0.0442341	0.186481	2.41549	76.6558
putative protein; protein id: At4g37620.1	0.239677	0.156897	-0.46435	-0.0272023	0.275456	0.353288	2.75769	-2.11959	0.280108	-0.215295	3.47815	322.454
putative mitochondrial processing peptidase; protein id: At3g02090.1	0.0475047	0.387614	0.198492	0.0183554	0.328405	0.269638	3.05451	1.83606	0.231101	0.138914	3.56386	31.01
putative protein kinase; protein id: At2g29250.1	0.0119353	0.0599325	0.0549381	-0.0436057	0.0321146	0.0642122	2.02207	0.100073	0.0641337	0.00317399	2.02454	2.83327
putative protein; protein id: At4g35750.1	0.076985	0.218294	0.147684	0.0666161	0.728363	0.190035	3.00316	2.39332	0.148614	0.118436	3.84017	38.5526
b/t putative metalloproteinase; protein id: At1g24140.1 and unknown protein; protein id: At1g24150.1	-0.0150318	-0.044718	0.191707	0.0544668	0.0305234	0.129031	-1.20592	3.70764	-0.0399096	0.122704	3.89883	108.017
RING-H2 zinc finger protein ATL3, putative; protein id: At1g72200.1	-0.130237	-0.183057	-0.092903	0.216033	0.222793	0.225168	-2.8686	0.586055	-0.220611	0.0450709	2.92786	168.453
putative protein; protein id: At5g08550.1	-0.0449833	0.222306	0.0129925	0.0721355	0.436917	0.147059	0.459604	1.49301	0.0432665	0.14055	1.56215	72.8897
hypothetical protein; protein id: At2g34090.1	0.143062	-0.169144	-0.128451	0.0641058	0.998834	0.185577	-0.0748269	-0.509554	-0.0269624	-0.183608	0.515019	261.646
putative protein; protein id: At5g08240.1	0	0.243917	0.0895619	0.0806719	0.251751	0.171746	1.88814	2.65869	0.0994442	0.140027	3.26093	54.6185
putative protein; protein id: At5g12360.1	-0.0929066	0.0149708	6.48e-05	-0.081114	0.905024	0.0784237	-0.571806	-1.63605	-0.0258746	-0.0740323	1.73309	250.735
unknown protein; protein id: At3g10320.1	0.0246972	0.452351	-0.00408891	0.420125	0.73519	0.378902	2.77794	1.50642	0.33308	0.180623	3.1601	28.4702
putative protein; protein id: At5g11780.1	0.100444	-0.17678	0.00805698	0.164773	0.393004	0.178092	-0.213171	1.66117	-0.0226679	0.176644	1.67479	97.3126
putative ligand-gated ion channel protein; protein id: At2g29120.1	-0.122681	-0.0309516	-0.0447269	-0.0147313	0.970149	0.0857031	-3.40437	-1.7138	-0.0765504	-0.0385365	3.81141	206.721
putative protein; protein id: At4g21570.1	-0.00147514	0.150796	-0.0828592	0.093303	0.655001	0.131394	1.69318	0.0446288	0.131348	0.00346207	1.69377	1.50985
putative protein; protein id: At4g33910.1	-0.0297976	-0.10855	0.113187	-0.00229228	0.934813	0.103082	-2.94359	1.59097	-0.0906842	0.0490136	3.34603	151.609
b/t hypothetical protein At3g28153 & hypothetical protein At3g28155	0.114082	-0.160372	-0.0757995	0.0102112	0.365464	0.147397	-0.0731517	-0.828036	-0.012971	-0.146825	0.831261	264.951
putative potassium transporter/channel; protein id: At2g25600.1	0.0454046	-0.0838046	-0.0306337	-0.0373701	0.935957	0.0736412	-0.251446	-1.94536	-0.00943991	-0.0730337	1.96154	262.635
gag-pol polyprotein, putative; protein id: At1g36035.1	0.189428	0.00168869	0.0124862	0.0351749	0.311052	0.10758	2.16301	2.23817	0.0747604	0.0773584	3.11255	45.9784
20S proteasome alpha subunit B (PAB1); protein id: At1g16470.1	-0.199275	-0.221091	0.025211	-0.0119903	0.427131	0.21111	-3.98238	0.124594	-0.211007	0.00660162	3.98433	178.208
ethylene responsive element binding factor 4 (AtERF4); protein id: At3g15210.1	-0.0977912	0.144072	0.00913065	0.118362	0.953051	0.145643	0.138076	1.56193	0.0128249	0.145077	1.56802	84.9481
protein kinase, putative; protein id: At1g61860.1	-0.172836	-0.105573	0.0668268	-0.0857947	0.885477	0.159812	-3.44943	-0.179817	-0.159596	-0.00831962	3.45411	182.984
unknown protein; protein id: At3g14140.1	0.205627	0.052976	-0.133458	-0.260068	0.730173	0.246419	2.02758	-3.23817	0.130774	-0.208854	3.82058	302.053
hypothetical protein; protein id: At2g20110.1	-0.188226	-0.0504199	0.0214102	-0.13121	0.553454	0.153556	-3.09309	-1.00143	-0.14609	-0.0472988	3.25117	197.94
glycosyltransferase family; protein id: At1g19300.1	0.0565304	-0.126322	-0.118116	-0.345564	0.727302	0.255493	-0.48062	-3.51109	-0.0346504	-0.253133	3.54384	262.205
TATA binding protein-associated factor, putative; protein id: At1g04950.1	0.0199863	-0.1342	0.0326507	-0.294406	0.168659	0.198758	-0.796617	-0.818329	-0.138641	-0.14242	1.14204	225.77
putative protein; protein id: At4g19990.1	-0.27454	0.296545	-0.0724495	-0.0716165	0.836793	0.294501	0.00896461	-0.979658	0.00269479	-0.294488	0.979699	270.524
26S proteasome regulatory subunit (RPN12), putative; protein id: At1g64520.1	0.224302	0.13221	-0.190762	-0.00942075	0.633307	0.220899	3.32798	-1.5828	0.199486	-0.094876	3.6852	334.564
Expressed protein; protein id: At3g55605.1	-0.845816	0.0979785	-0.0614069	0.0193615	0.381084	0.477396	-0.168749	-0.386723	-0.190929	-0.437554	0.421937	246.426
CHP-rich zinc finger protein, putative; protein id: At5g55800.1	0.166196	-0.148455	0.0689237	0.0232118	0.521758	0.165416	0.0190949	1.09698	0.00287892	0.165391	1.09715	89.0028
1-aminocyclopropane-1-carboxylate oxidase; protein id: At1g05010.1	-0.594756	0.152314	0.605379	0.0576376	0.784309	0.558325	-0.516886	2.13349	-0.131463	0.542627	2.19521	103.619
putative phloem-specific lectin; protein id: At2g02360.1	-0.107447	-0.145903	-0.105042	0.0150092	0.519413	0.146302	-3.51176	-1.04265	-0.140251	-0.041641	3.66327	196.536
hypothetical protein; protein id: At4g09470.1	0.132721	0.00375401	-0.108468	0.0455305	0.25437	0.116484	1.83695	-0.311104	0.114849	-0.0194507	1.86311	350.388
hypothetical protein; protein id: At2g39380.1	0.146705	0.0545481	-0.0338729	0.0789955	0.949424	0.119349	3.27258	0.544472	0.117731	0.0195873	3.31757	9.44599
putative protein; protein id: At5g05270.1	0.272516	-0.106618	0.364758	0.110855	0.425076	0.320836	0.551056	2.85849	0.060732	0.315035	2.91113	79.0885
expressed protein; protein id: At1g06990.1	-0.116122	0.109191	-0.127183	0.0375772	0.492284	0.144343	-0.028716	-0.86393	-0.00479513	-0.144263	0.864408	268.096
cycloartenol synthase ((S)-2,3-epoxysqualene mutase) (CAS1), putative; protein id: At3g45130.1	-0.108642	-0.234814	-0.0537359	-0.0341984	0.608518	0.178319	-3.81457	-1.1108	-0.171208	-0.0498557	3.97301	196.236
expressed protein; protein id: At1g19340.1	0.108438	-0.183774	-0.00603286	-0.0786909	0.701722	0.156593	-0.110925	-1.06931	-0.0161576	-0.155757	1.07505	264.078
hypothetical protein; protein id: At1g08220.1	0.0212704	-0.150965	0.0768927	0.229695	0.268904	0.188685	-1.08149	3.24907	-0.0595913	0.179028	3.42434	108.411
PISTILLATA, MADS-box protein; protein id: At5g20240.1	0.0291721	-0.103264	-0.0344928	-0.0570666	0.568243	0.0840301	-0.722798	-2.45445	-0.0237377	-0.0806076	2.55866	253.591
putative protein; protein id: At3g54070.1	0.292792	0.0950705	-0.109487	0.018236	0.323883	0.21194	3.57246	-0.854781	0.206122	-0.0493187	3.6733	346.544
expressed protein; protein id: At1g08210.1	-0.111178	0.364479	0.081799	-0.0112628	0.32495	0.246993	0.174866	0.679932	0.0615204	0.239209	0.702058	75.5771
galactokinase like protein; protein id: At4g16130.1	0.17772	-0.0781431	0.091732	-0.128621	0.73664	0.172595	0.531009	-0.221024	0.159343	-0.066324	0.575172	337.401
DP-E2F-like protein 3; protein id: At3g01330.1	-0.075959	0.0416938	-0.294541	0.0715106	0.418222	0.197189	-0.333982	-0.409095	-0.124704	-0.15275	0.528112	230.772
putative protein; protein id: At3g51100.1	-0.0930816	0.39372	0.00203501	-0.271269	0.10323	0.312937	0.499136	-1.4862	0.0996302	-0.296654	1.56778	288.564
unknown protein; protein id: At5g13950.1	0.0503179	0.0819336	0.151787	-0.175689	0.573176	0.177251	1.48766	-0.0384553	0.177192	-0.00458033	1.48816	358.519
hypothetical protein; protein id: At1g34440.1	0.0825127	-0.0388386	0.0313237	-0.0872167	0.593435	0.0884226	0.436955	-0.657254	0.0489539	-0.0736348	0.789248	303.617
expressed protein; protein id: At3g06050.1	0.0246148	-0.13029	-0.58711	-0.155549	0.592236	0.387352	-0.660577	-3.72969	-0.0675539	-0.381416	3.78773	259.956
unknown protein; protein id: At3g04680.1	0.209482	0.300456	0.0393181	-0.121286	0.937157	0.270558	3.76709	-0.561159	0.267605	-0.0398633	3.80866	351.527
putative protein; protein id: At4g23060.1	-0.0282354	-0.0293703	0.0174475	0.156192	0.144872	0.0962515	-2.07312	3.00322	-0.0546797	0.0792116	3.64927	124.617
neutral invertase, putative; protein id: At3g06500.1	0.099304	0.0537831	0.012723	0.0274417	0.819979	0.0796971	3.81966	1.07814	0.0767003	0.0216494	3.9689	15.7623
pEARLI 1-like protein; protein id: At4g12500.1	0.0287088	-0.242983	-0.0560142	-0.0788871	0.578183	0.162929	-1.12748	-2.36306	-0.0701607	-0.147048	2.61826	244.493
glycosyl hydrolase family 5/cellulase; protein id: At3g26130.1	-0.471154	-0.204044	-0.0693711	-0.157836	0.977861	0.36165	-3.67529	-1.39705	-0.338051	-0.1285	3.93186	200.813
expressed protein; protein id: At3g11210.1	-0.287911	-0.0623666	0.00980038	0.250102	0.236226	0.247585	-2.98419	1.81534	-0.211522	0.128673	3.49297	148.687
aldo/keto reductase-like protein; protein id: At5g53580.1	-0.123021	-0.00806205	0.0306304	-0.0483557	0.81708	0.0849142	-2.32005	-0.143535	-0.0847521	-0.0052434	2.32448	183.54
hypothetical protein; protein id: At3g30600.1	0.431219	-0.0709547	0.064834	0.0600174	0.132846	0.265122	0.477609	1.60689	0.0755354	0.254134	1.67637	73.4467
WRKY family transcription factor; protein id: At5g49520.1	-0.229722	-0.218245	-0.10289	0.20802	0.88055	0.276102	-3.28227	0.525979	-0.272624	0.0436875	3.32415	170.896
hypothetical protein; protein id: At3g06020.1	-0.0639375	-0.167491	-0.0500095	0.0961167	0.907064	0.14113	-3.16707	0.42815	-0.139858	0.0189071	3.19588	172.301
putative UDP-glucose 6-dehydrogenase; protein id: At3g01010.1	-0.0498243	0.278089	0.0299993	-0.199066	0.141785	0.221266	0.707871	-0.929075	0.134097	-0.176001	1.16802	307.304
putative protein; protein id: At5g12290.1	-0.140003	0.16312	0.290207	-0.00382401	0.805366	0.239585	0.0555773	1.72166	0.00773008	0.239461	1.72256	88.1511
expressed protein; protein id: At2g36290.1	0.0866333	0.028765	-0.0305129	-0.090156	0.195154	0.0883628	2.62601	-2.73358	0.0612155	-0.0637232	3.79057	313.85
disease resistance protein family; protein id: At5g27060.1	0.184565	0.0245471	0.13383	0.22876	0.454813	0.222012	1.72459	3.34319	0.101781	0.197306	3.7618	62.7129
putative protein; protein id: At5g63900.1	-0.166965	-0.0902108	0.00819253	0.111121	0.991965	0.15036	-3.45746	1.46987	-0.138374	0.0588269	3.75694	156.968
putative thiamin pyrophosphokinase; protein id: At2g44750.1	0.0775664	0.0707873	0.134954	-0.0101987	0.215318	0.11445	2.94407	1.4796	0.102262	0.0513938	3.29496	26.6827
putative glutamyl-tRNA reductase 2 precursor; protein id: At1g09940.1	0.792099	-0.0838123	-0.0301146	-0.0348325	0.0758328	0.441339	0.133793	-0.803845	0.0724599	-0.43535	0.814903	279.45
transposase, putative; protein id: At1g19260.1	-0.289824	-0.0161178	-0.222969	-0.218893	0.709914	0.292975	-1.7361	-3.20714	-0.139471	-0.257648	3.64689	241.572
chalcone synthase; protein id: At5g13930.1;	-0.000920131	-0.0413522	-0.0774411	-0.112643	0.176861	0.0994691	-0.835705	-3.82075	-0.0212542	-0.0971718	3.91108	257.662
expressed protein; protein id: At2g01400.1	-0.0577108	0.0250474	0.0811784	-0.0571795	0.555487	0.0820554	-0.593712	0.150779	-0.0795308	0.0201976	0.612559	165.75
xyloglucan fucosyltransferase, putative; protein id: At2g15350.1	0.0230291	-0.10154	-0.012081	0.0201559	0.149363	0.0655967	-0.335826	0.270611	-0.0510774	0.0411585	0.431288	141.138
putative protein; protein id: At4g13540.1	0.422313	0.0951431	0.361841	0.557139	0.607271	0.548645	1.78609	3.40043	0.255126	0.485718	3.84097	62.2891
putative protein; protein id: At4g13110.1	-0.00325952	0.513266	-0.0406779	-0.119493	0.177797	0.300553	1.86369	-2.30218	0.189108	-0.233603	2.96199	308.991
26S proteasome regulatory subunit S5A (RPN10); protein id: At4g38630.1	0.278807	-0.134214	-0.162231	0.108215	0.963428	0.251151	0.380655	-0.283923	0.201318	-0.150159	0.47488	323.281
b/t cytochrome p450 family; protein id: At5g36110.1and putative protein; protein id: At5g36120.1	-0.00762771	-0.196822	0.0746158	0.00296139	0.103929	0.12263	-2.96885	1.72627	-0.106012	0.0616416	3.43425	149.824
BLANK	0.00612026	-0.0813085	0.174975	0.0329795	0.442399	0.122328	-1.13067	3.26534	-0.0400259	0.115594	3.45555	109.099
hypothetical protein; protein id: At2g46880.1	0.00275366	-0.0789149	-0.0600063	0.0526453	0.93149	0.0766971	-1.52981	-0.0506367	-0.0766551	-0.00253727	1.53065	181.896
putative protein; protein id: At3g63430.1	-0.143517	-0.108128	0.0258088	-0.0453424	0.853059	0.131186	-3.83263	-0.278817	-0.13084	-0.00951839	3.84276	184.161
At14a-like protein; protein id: At3g28320.1	-0.136524	0.142538	-0.0395477	0.327279	0.902565	0.250411	0.0173901	1.29415	0.00336458	0.250388	1.29426	89.2301
Ac-like transposase; protein id: At2g18580.1	-0.0258806	-0.100824	-0.00377357	-0.093855	0.616099	0.0905385	-2.98662	-1.82706	-0.0772329	-0.0472471	3.50115	211.456
mitochondrial carrier protein family; protein id: At1g25380.1	0.123011	-0.162332	-0.106939	-0.0091743	0.189202	0.160832	-0.0815709	-1.33701	-0.00979415	-0.160534	1.3395	266.509
expressed protein; protein id: At1g12730.1	-0.621013	-0.0388492	-0.116331	-0.10204	0.556859	0.373247	-2.64224	-2.22932	-0.285273	-0.240692	3.45707	220.155
glucuronosyl transferase-like protein; protein id: At3g46690.1	0.171798	-0.19875	0.0640407	0.226271	0.577874	0.244356	-0.0700254	2.20374	-0.00776066	0.244233	2.20486	91.82
pseudogene, putative glucose 6 phosphate/phosphate translocator	-0.159272	-0.120007	-0.191134	-0.156905	0.432293	0.223899	-2.49181	-3.11124	-0.139965	-0.174759	3.98609	231.309
putative protein; protein id: At3g58220.1	-0.125177	-0.120842	-0.0174029	0.047271	0.0981143	0.128008	-3.84706	0.437337	-0.127189	0.014459	3.87184	173.514
leucine zipper protein, putative; protein id: At1g07000.1	-0.0230833	0.141117	-0.0506284	-0.0398206	0.527605	0.0995554	0.987311	-2.38431	0.0380882	-0.0919813	2.58064	292.494
hypothetical protein; protein id: At1g32420.1	0.149202	0.0619672	-0.0231625	-0.0280796	0.193643	0.10925	3.81846	-1.10122	0.104971	-0.0302731	3.97408	343.913
putative protein; protein id: At5g37740.1	0.135184	0.0851474	0.189473	-0.126153	0.588151	0.194396	2.28126	0.215046	0.193538	0.0182441	2.29137	5.38515
myrosinase-associated protein, putative; protein id: At1g54020.1	-0.212402	-0.0402862	-0.0813969	-0.116807	0.972604	0.171062	-2.57965	-2.68131	-0.118599	-0.123273	3.72075	226.107
unknown protein; protein id: At1g23140.1	0.610744	-0.0642253	-0.289495	-0.00910541	0.222544	0.412024	0.696829	-1.55986	0.168055	-0.376193	1.70843	294.072
unknown protein; protein id: At1g31440.1	-0.376178	0.174537	-0.0463033	-0.000437575	0.735841	0.277577	-0.0259471	-0.382259	-0.0187982	-0.27694	0.383139	266.117
putative protein; protein id: At5g11470.1	0.0083408	0.128334	-0.15196	0.140904	0.260721	0.170707	1.43247	-0.0249281	0.170681	-0.00297022	1.43269	359.003
tRNA-Lys protein id: At3g30345	-0.049165	-0.0147246	0.0668367	0.279439	0.665228	0.178742	-1.0336	3.7656	-0.047312	0.172367	3.90488	105.349
1-aminocyclopropane-1-carboxylate synthase (ACC synthase); protein id: At1g01480.1	0.000454992	-0.192091	0.0106983	-0.0245397	0.637233	0.105323	-1.92936	-0.0718437	-0.10525	-0.00391921	1.9307	182.133
putative protein; protein id: At5g22270.1	0.244404	0.335761	-0.0279144	0.0645848	0.835755	0.294406	3.93891	0.248047	0.293824	0.0185031	3.94672	3.60335
hypothetical protein; protein id: At1g77360.1	0.0394918	0.0917504	0.0491939	0.00292464	0.279609	0.074647	3.50409	1.35806	0.0696024	0.0269754	3.75805	21.1846
putative auxin-induced protein; protein id: At1g16510.1	-0.0107561	-0.0343448	0.182015	0.0486115	0.527695	0.119217	-1.03748	3.77403	-0.0316005	0.114952	3.91403	105.371
putative protein; protein id: At3g59690.1	0.172461	0.127636	0.468934	0.0195233	0.273942	0.32208	2.58995	2.16713	0.247014	0.206687	3.37702	39.9207
putative metal ion transporter (NRAMP); protein id: At2g23150.1	-0.0695387	0.146995	0.0790842	0.022409	0.323102	0.123495	0.257086	1.68219	0.0186569	0.122078	1.70172	81.3108
hypothetical protein; protein id: At1g70350.1	0.0695815	0.116324	-0.00809821	-0.0373665	0.0887829	0.096954	3.82397	-0.964002	0.0940126	-0.0237001	3.94361	345.851
glucuronosyl transferase-like protein; protein id: At3g46700.1	0.280165	0.479173	0.00559565	0.0771103	0.875538	0.383837	3.95118	0.455889	0.381307	0.0439955	3.97739	6.58172
alcohol dehydrogenase - like protein; protein id: At5g24760.1	0.0837247	0.108901	-0.0516458	-0.0501223	0.253163	0.109091	3.52105	-1.88525	0.0961729	-0.0514931	3.99399	331.834
putative cinnamyl alcohol dehydrogenase; protein id: At1g09490.1	-0.0637535	0.0180873	0.101609	0.0931845	0.995678	0.107747	-0.730342	3.63859	-0.0212042	0.10564	3.71117	101.35
hypothetical protein; protein id: At2g11480.1	0.0453566	0.00471655	0.0690903	0.143096	0.564223	0.111296	0.951994	3.78635	0.0271383	0.107937	3.9042	75.8868
shoot gravitropism 2; protein id: At1g31480.1	-0.0827812	-0.14695	0.138287	0.00692058	0.975345	0.148285	-3.23729	1.67368	-0.131722	0.0681005	3.64435	152.661
expressed protein; protein id: At3g57280.1	0.00265989	-0.132211	0.108548	0.115848	0.257713	0.142827	-1.47755	3.29302	-0.0584692	0.130311	3.60931	114.165
Bax inhibitor-1 like; protein id: At5g47120.1	0.0462556	0.129985	0.121316	0.0692782	0.651036	0.134558	2.5251	2.9187	0.0880379	0.101761	3.85939	49.1354
expressed protein; protein id: At1g15010.1	-0.0297491	0.156471	0.00582703	-0.0737041	0.536783	0.109834	0.548327	-1.12401	0.048156	-0.0987145	1.25062	296.005
expressed protein; protein id: At1g17830.1	0.18472	0.0839908	-0.111418	0.05953	0.097219	0.163068	3.2259	-0.430029	0.161638	-0.0215472	3.25444	352.407
putative protein; protein id: At5g37130.1	0.0222338	0.038801	-0.142754	-0.212264	0.909652	0.180404	0.700172	-3.93134	0.0316322	-0.177609	3.9932	280.099
phospholipase D, putative; protein id: At1g52570.1	-0.0269446	-0.0771862	-0.035014	-0.0261482	0.0178841	0.0619949	-3.1853	-2.2229	-0.0508392	-0.0354787	3.88425	214.91
gibberellin 20-oxidase - like protein; protein id: At4g21200.1	0.0938959	0.284693	-0.0327517	-0.00521084	0.754237	0.191199	3.93595	-0.517347	0.189568	-0.0249171	3.96981	352.512
putative ribulose-1,5 bisphosphate carboxylase oxygenase large subunit N-methyltransferase; protein id: At1g14030.1	-0.00717981	0.132949	-0.065557	0.0257945	0.860852	0.0940962	1.50156	-0.282468	0.0924742	-0.0173959	1.5279	349.346
clathrin heavy chain, putative; protein id: At3g08530.1	0.021485	0.0642598	-0.0379944	0.14627	0.181531	0.106476	1.90057	0.525507	0.102625	0.0283758	1.97188	15.4561
sodium-dicarboxylate cotransporter-like; protein id: At5g47560.1	0.0182609	0.085391	0.00442013	0.0037601	0.475279	0.0521028	3.94908	0.532624	0.0516353	0.00696421	3.98484	7.6813
unknown protein; protein id: At5g22520.1	-0.10693	0.165007	0.00841151	-0.00194429	0.868251	0.136112	0.0018788	0.09937	0.00257303	0.136088	0.0993878	88.9168
hypothetical protein; protein id: At4g21250.1	0.163919	0.208904	-0.183122	-0.00143426	0.327715	0.224102	3.41888	-1.41989	0.206963	-0.0859532	3.70201	337.447
putative protein; protein id: At3g62590.1	-0.0806835	0.0420512	-0.0859343	-0.102784	0.679023	0.113817	-0.483752	-3.33939	-0.0163175	-0.112641	3.37424	261.757
hypothetical protein; protein id: At3g17260.1	0.0549744	-0.172827	-0.250537	0.10127	0.202946	0.219101	-0.739205	-0.415488	-0.190998	-0.107355	0.847971	209.339
Dof zinc finger protein; protein id: At2g34140.1	-0.0656179	0.141578	0.0538118	0.0627988	0.459673	0.120507	0.353173	2.08629	0.0201136	0.118816	2.11597	80.3919
hypothetical protein; protein id: At3g52770.1	0.0873913	0.0361489	-0.0912307	0.000576876	0.123807	0.087003	3.05997	-1.62926	0.0767957	-0.0408894	3.46669	331.967
hypothetical protein; protein id: At4g01290.1	-0.211792	0.312793	-0.0800904	0.0399671	0.965501	0.270045	0.0426717	-0.289576	0.0393685	-0.26716	0.292703	278.383
putative zinc transporter; protein id: At1g05300.1	-0.106402	-0.0753816	0.144947	0.222302	0.4703	0.206093	-1.80602	3.54235	-0.0936098	0.183607	3.97617	117.014
putative protein; protein id: At5g47970.1	0.220527	-0.00340389	-0.0816324	-0.0983734	0.450045	0.16419	1.77482	-2.75307	0.0889641	-0.137999	3.27557	302.809
unknown protein; protein id: At2g19560.1	0.433973	-0.0535238	0.0782567	-0.0516833	0.116261	0.261806	0.693205	0.189983	0.252495	0.0692	0.718767	15.3264
b/t hypothetical protein; protein id: At1g17680.1 and expressed protein; protein id: At1g17690.1	0.230392	0.031778	0.212797	-0.247699	0.611991	0.2792	1.69061	-0.0565625	0.279043	-0.00933591	1.69156	358.084
chloroplast thylakoidal processing peptidase, putative; protein id: At1g06870.1	0.112005	-0.197415	0.165445	0.13845	0.838778	0.219144	-0.395612	2.82203	-0.0304236	0.217021	2.84963	97.9801
putative AAA-type ATPase; protein id: At2g29080.1	0.032989	-0.061073	-0.00930037	-0.0342158	0.86258	0.0533964	-0.204453	-1.63055	-0.00664329	-0.0529815	1.64332	262.853
ethylene responsive element binding factor 1	0.0539824	0.0573979	0.0615862	0.0295942	0.692918	0.0730557	3.10664	2.42254	0.0576104	0.0449242	3.93953	37.9469
hypothetical protein; protein id: At3g17200.1	0.113299	-0.104022	0.0756317	0.0494913	0.349955	0.125917	0.0362796	1.97319	0.00231474	0.125895	1.97353	88.9467
hypothetical protein; protein id: At1g31960.1	-0.0218765	-0.109037	-0.262374	-0.0510056	0.18114	0.180822	-1.76682	-3.26273	-0.0861043	-0.159006	3.7104	241.564
N-acetylglucosaminyltransferase family (Core-2/I-Branching enzyme family); protein id: At3g15350.1	0.189463	0.041762	0.0514241	-0.180659	0.771892	0.177444	2.54444	-0.626193	0.172303	-0.0424042	2.62036	346.174
expressed protein; protein id: At1g14530.1	-0.219031	0.0148194	-0.173185	-0.0469904	0.700982	0.181583	-1.37615	-2.78005	-0.0805558	-0.162737	3.10201	243.664
glycosyl hydrolase family 10; protein id: At1g10050.1	-0.0564082	0.120824	0.0714661	-0.0918138	0.669927	0.122733	0.513877	-0.163025	0.116987	-0.0371135	0.539117	342.399
auxin-induced protein-like; protein id: At5g66260.1	-0.13509	0.198581	0.0950228	0.0526588	0.68011	0.183935	0.119003	1.62647	0.013422	0.183445	1.63082	85.8153
b/t Dof zinc finger protein; protein id: At5g39660.1 and calcium-binding protein - like; protein id: At5g39670.1	0.06426	0.107799	-0.0542248	-0.0579779	0.963184	0.103425	3.28078	-2.23783	0.0854415	-0.0582799	3.97132	325.702
hypothetical protein; protein id: At3g20520.1	0.186456	-0.0988245	-0.182554	-0.0891322	0.0828407	0.202069	0.398112	-2.68004	0.029691	-0.199876	2.70945	278.449
hypothetical protein; protein id: At2g23470.1	-0.0465207	-0.150029	-0.0857811	-0.190375	0.52586	0.177192	-2.20119	-3.13224	-0.101881	-0.144974	3.82834	234.902
ferulate-5-hydroxylase (FAH1); protein id: At4g36220.1	0.0811332	-0.13436	0.0822044	0.472319	0.728166	0.310827	-0.254875	3.18102	-0.0248249	0.309834	3.19122	94.5809
prolyl 4-hydroxylase, putative; protein id: At3g28480.1	0.278101	-0.132922	0.0613914	-0.142688	0.765614	0.234697	0.276743	-0.553339	0.104982	-0.209908	0.618685	296.571
glycosyl hydrolase family 1; protein id: At2g44450.1	0.196228	-0.215548	-0.153985	-0.108464	0.61725	0.244961	-0.0450785	-2.13189	-0.0051785	-0.244906	2.13237	268.789
calmodulin-like protein; protein id: At3g10190.1	-0.163152	0.315995	0.0125502	-0.0361018	0.186479	0.241257	0.0193125	-0.213179	0.021767	-0.240273	0.214052	275.176
putative protein; protein id: At5g13330.1	0.150962	-0.120087	0.142528	0.010239	0.756709	0.166455	0.0841146	1.60387	0.0087177	0.166226	1.60607	86.9979
unknown protein; protein id: At2g20950.1	-0.264202	-0.0823257	0.512354	0.117898	0.165643	0.382125	-2.10268	3.10353	-0.214334	0.316355	3.74875	124.118
putative protein; protein id: At4g35170.1	-0.133055	-0.0450294	-0.0752861	-0.255893	0.281254	0.197211	-2.01827	-3.22277	-0.104672	-0.16714	3.80258	237.943
putative protein; protein id: At3g49310.1	-0.0964328	0.0114118	0.0420323	-0.181062	0.203209	0.133828	-1.06187	-0.516015	-0.120368	-0.0584929	1.18061	205.917
Retinoblastoma protein; protein id: At3g12280.1	0.0425696	0.0730427	0.0478182	0.0604755	0.158928	0.0800273	2.84745	2.75009	0.0575634	0.0555952	3.95866	44.0035
hypothetical protein; protein id: At2g18810.1	0.000932892	0.0534627	0.0401352	-0.0323851	0.632833	0.0504756	1.70707	0.0824015	0.0504169	0.00243366	1.70906	2.76356
receptor kinase, putative; protein id: At1g61500.1	0.112903	0.0109319	0.0554347	0.0469558	0.288996	0.0881927	2.24119	2.7798	0.0553545	0.0686573	3.57075	51.1227
hypothetical protein; protein id: At2g18460.1	-0.150624	0.0805685	-0.102317	-0.0616608	0.302526	0.144133	-0.339875	-2.33417	-0.020768	-0.142629	2.35879	261.715
Exostosin family; protein id: At5g33290.1	-0.136057	-0.169357	0.187644	-0.12035	0.430355	0.21849	-2.82118	0.310122	-0.217182	0.0238739	2.83818	173.727
MYB like protein; protein id: At5g11510.1	-0.0613821	-0.0669139	0.000678059	-0.0182862	0.636258	0.0654297	-3.92289	-0.527943	-0.0648451	-0.00872686	3.95826	187.665
hypothetical protein; protein id: At1g03820.1	-1.48266	-0.00787631	-0.179479	-0.00578725	0.909014	0.791394	-2.84244	-1.71523	-0.677585	-0.408879	3.31986	211.108
transcription factor IIA large subunit; protein id: At1g07480.1	-0.0426222	0.0906777	-0.0961267	-0.00291776	0.938462	0.0926865	0.282668	-1.74205	0.0148454	-0.0914899	1.76483	279.217
putative galactinol synthase; protein id: At2g47180.1	-0.177516	0.108348	-0.0824268	0.0320752	0.756152	0.156311	-0.136322	-0.564943	-0.0366657	-0.15195	0.581158	256.434
E2, ubiquitin-conjugating enzyme, putative; protein id: At3g13550.1	0.152153	-0.293741	-0.027681	-0.690371	0.92822	0.476724	-0.188028	-2.16955	-0.0411619	-0.474944	2.17768	265.047
putative protein; protein id: At4g18690.1	-0.184383	-0.191835	0.0153638	-0.167537	0.878442	0.220324	-3.48666	-1.16741	-0.208924	-0.0699528	3.67691	198.512
putative phospholipase; protein id: At3g03540.1	0.601771	-0.00557225	-0.13754	0.0167679	0.158767	0.343654	1.61863	-0.245167	0.339779	-0.0514646	1.6371	351.387
disease resistance response protein family/ dirigent protein family; protein id: At4g23690.1	-0.268782	0.101497	0.0723255	-0.119721	0.975265	0.213542	-0.418079	-0.329494	-0.167716	-0.13218	0.532312	218.242
disease resistance protein (TIR class), putative; protein id: At1g57830.1	-0.393943	0.0549662	0.364044	0.109582	0.229101	0.359015	-1.1002	2.82933	-0.130114	0.334607	3.03571	111.249
unknown protein; protein id: At2g45610.1	-0.0475074	-0.199108	-0.0932721	0.00487469	0.261635	0.142868	-3.3539	-1.18873	-0.13466	-0.0477279	3.55834	199.516
hypothetical protein; protein id: At1g25310.1	0.00265033	0.0356941	-0.027184	0.00927857	0.501079	0.0296774	2.13508	-0.388033	0.0291991	-0.0053067	2.17006	349.699
hypothetical protein; protein id: At1g42380.1	0.193484	-0.019994	-0.05849	-0.0372157	0.860157	0.125806	1.14249	-2.30541	0.0558621	-0.112723	2.57297	296.362
putative protein (fragment); protein id: At4g21070.1	0.0900294	0.375456	-0.0243196	0.377621	0.855272	0.347553	2.90029	1.35645	0.314822	0.147241	3.20182	25.0653
receptor kinase, putative; protein id: At1g61550.1	-0.0367522	-0.0130184	-0.194766	-0.0417775	0.17	0.123201	-1.21013	-3.68597	-0.0384297	-0.117054	3.87954	251.825
aldehyde oxidase AAO1; protein id: At5g20960.1	0.203997	-0.11629	-0.0279509	0.16934	0.174983	0.199013	0.22178	1.09361	0.039554	0.195043	1.11587	78.5361
putative phosphatidate cytidylyltransferase; protein id: At2g45150.1	-0.0126444	-0.219549	0.00416566	-0.0568755	0.0838123	0.12949	-3.13467	-0.895071	-0.124514	-0.0355536	3.25995	195.936
cinnamyl alcohol dehydrogenase, putative; protein id: At1g51410.1	-0.118018	-0.0982167	0.196732	-0.154057	0.712436	0.206518	-2.10681	0.115183	-0.20621	0.0112739	2.10995	176.871
putative phospholipase; protein id: At2g39410.2	0.196983	0.206333	0.326815	0.17069	0.852791	0.32413	2.57633	2.99432	0.211403	0.245702	3.95012	49.2911
unknown protein; protein id: At5g35520.1	-0.0997623	-0.123874	0.105337	0.158011	0.0442195	0.173833	-2.60027	3.00642	-0.113717	0.131479	3.97492	130.857
putative protein; protein id: At4g23230.1	-0.077085	-0.105784	0.0850024	-0.333614	0.647804	0.235711	-1.97867	-0.560414	-0.22679	-0.0642332	2.0565	195.814
hypothetical protein; protein id: At1g16950.1	0.0181569	0.151343	0.175178	-0.112875	0.726283	0.177686	1.71727	0.166219	0.176859	0.0171187	1.72529	5.52858
integral membrane protein, putative; protein id: At3g21690.1	-0.343824	-0.108032	-0.10498	0.0038351	0.9015	0.240519	-3.67289	-0.942293	-0.232974	-0.0597704	3.79183	194.389
disease resistance protein (NBS-LRR class), putative; protein id: At3g14460.1	-0.28058	0.0548031	-0.0343654	0.0825244	0.441489	0.184723	-0.551529	0.46238	-0.141557	0.118676	0.719708	140.025
putative protein; protein id: At4g11940.1	-0.0247475	-0.229263	0.0760884	0.143346	0.0211902	0.184356	-2.27642	2.78153	-0.116761	0.142668	3.5943	129.297
hypothetical protein; protein id: At1g30300.1	0.138126	0.0147348	-0.0184228	0.00285589	0.226832	0.0790262	3.59735	-0.702197	0.0775623	-0.0151401	3.66524	348.955
polyprotein, putative; protein id: At1g43715.1	0.180889	-0.0427774	-0.625744	0.221693	0.571403	0.44762	0.65224	-0.201643	0.42765	-0.13221	0.682699	342.821
unknown protein; protein id: At1g14010.1	0.102293	-0.0653693	0.0149641	0.247567	0.927875	0.17359	0.141265	2.25896	0.0108343	0.173252	2.26338	86.4217
hypothetical protein; protein id: At1g24430.1	0.198824	-0.0207122	0.0460009	0.0761203	0.901716	0.136577	1.23505	2.45971	0.0612854	0.122055	2.75236	63.3382
Expressed protein; protein id: At3g56580.1	-0.196079	0.0623454	-0.181754	-0.00691683	0.740716	0.17961	-0.414402	-1.77123	-0.0409171	-0.174887	1.81906	256.832
putative sugar transport protein, ERD6; protein id: At1g08920.1	0.127924	-0.102938	0.0742402	0.0834079	0.986454	0.140006	0.114548	2.26262	0.00707894	0.139827	2.26551	87.1018
putative protein; protein id: At5g59080.1	0.354324	-0.18439	-0.150799	-0.0383673	0.315169	0.292004	0.1612	-1.33604	0.0349779	-0.289901	1.34573	276.88
putative protein; protein id: At5g05850.1	0.603852	0.178719	-0.0487767	-0.0347181	0.679202	0.394496	3.94147	-0.591902	0.390121	-0.0585857	3.98567	351.46
hypothetical protein; protein id: At1g20770.1	0.0181565	-0.0537408	-0.193646	-0.149718	0.0936756	0.176337	-0.391515	-3.89314	-0.0176443	-0.175452	3.91278	264.257
hypothetical protein; protein id: At3g06600.1	-0.109625	-0.132916	-0.0995313	0.40642	0.940093	0.290667	-2.11208	0.644355	-0.278016	0.0848173	2.20819	163.034
unknown protein; protein id: At5g53960.1	-0.0907211	-0.198408	-0.123523	-0.00376727	0.34368	0.169055	-3.43983	-1.39496	-0.156663	-0.0635318	3.71192	202.074
hypothetical protein; protein id: At4g08540.1	0.118477	-0.129946	0.0359209	0.0118367	0.517387	0.127043	-0.00770039	0.746709	-0.00131006	0.127036	0.746749	90.5908
phosphoinositide specific phospholipase C; protein id: At5g58670.1	-0.100351	0.13697	0.0502759	-0.00911155	0.327528	0.124046	0.0465792	0.635707	0.00906472	0.123714	0.637411	85.8093
unknown protein; protein id: At1g68280.1	0.0380698	-0.0237048	0.125126	0.0236743	0.482044	0.0841186	0.246571	3.17396	0.00651518	0.0838659	3.18352	85.5579
similar to putative reverse transcriptase; protein id: At5g35720.1	-0.101972	-0.181687	0.0698597	0.0503827	0.735913	0.155137	-3.61853	1.63425	-0.141386	0.0638546	3.97045	155.694
similar to En/Spm-like transposon protein; protein id: At5g35116.1	-0.0763028	0.116176	-0.12022	-0.138232	0.426881	0.162008	0.319172	-3.20441	0.0160572	-0.161211	3.22027	275.688
expressed protein; protein id: At2g38180.1	0.500216	-0.144633	0.0692165	-0.0834568	0.782145	0.33486	0.208754	-0.0956081	0.304448	-0.139435	0.229607	335.393
AP2 domain containing protein, putative; protein id: At1g74930.1	0.549044	-0.02636	-0.10907	-0.0254186	0.992896	0.314558	1.025	-1.90724	0.14891	-0.277079	2.16523	298.255
putative DNA polymerase Beta; protein id: At1g10520.1	-0.19473	-0.0730501	0.0217619	0.00400944	0.244555	0.135024	-3.95048	0.471955	-0.134071	0.0160172	3.97857	173.187
expressed protein; protein id: At2g28330.1	0.45969	0.0600977	-0.19214	0.0810423	0.565893	0.316806	2.80163	-0.363187	0.314177	-0.0407281	2.82507	352.614
homeodomain protein; protein id: At5g03790.1	-0.147242	-0.118843	0.301646	-0.213592	0.465441	0.290933	-1.85899	0.13188	-0.290203	0.0205875	1.86367	175.942
G-box binding factor(bZIP protein), putative; protein id: At4g01120.1	0.0726229	-0.0835054	0.107077	-0.1156	0.0752481	0.136074	-0.107261	-0.041229	-0.127014	-0.0488216	0.114912	201.026
cytochrome p450 family; protein id: At4g31950.1	-0.142329	0.0477449	0.283575	-0.035474	0.499058	0.202755	-0.450171	1.04163	-0.0804359	0.186117	1.13475	113.373
thioredoxin-like protein; protein id: At1g76760.1	-0.00746273	-0.2384	-0.604362	0.0156994	0.264601	0.377598	-1.80645	-0.9613	-0.333338	-0.177385	2.0463	208.02
putative protein; protein id: At5g52060.1	0.00777335	0.00196677	0.0747794	-0.0933056	0.0927588	0.0842357	0.233782	-0.00203067	0.0842325	-0.000731659	0.233791	359.502
expressed protein; protein id: At2g39050.1	0.180194	-0.294418	0.0449824	0.0563045	0.492937	0.243024	-0.0460139	0.879314	-0.0126999	0.242692	0.880517	92.9955
expressed protein; protein id: At2g20830.1	0.472091	-0.0700093	0.0792607	0.0705723	0.117867	0.290299	0.608927	1.77285	0.0943023	0.274555	1.87451	71.0438
No Hits Found	0.0357	-0.203838	0.0133107	0.0173253	0.468849	0.121657	-0.157638	0.935811	-0.0202085	0.119967	0.948995	99.5618
putative protein; protein id: At4g32420.1	0.129896	-0.0634425	-0.16909	-0.0815029	0.830309	0.162614	0.490726	-3.04988	0.0258323	-0.160549	3.08911	279.141
hypothetical protein; protein id: At3g11150.1	0.226186	-0.332044	0.0847722	0.102244	0.485241	0.294974	-0.0770181	1.30451	-0.0173849	0.294461	1.30678	93.3788
putative protein; protein id: At5g12900.1	-0.195514	0.0995201	0.0688794	0.238337	0.770691	0.223719	-0.369827	2.59731	-0.0315368	0.221485	2.62351	98.1038
cytochrome c oxidase subunit 5c-like protein; protein id: At3g62400.1	-0.067778	-0.139946	-0.0158433	0.0703281	0.101566	0.116185	-3.55485	0.828959	-0.113149	0.0263854	3.65023	166.874
storage protein, putative; protein id: At1g08040.1	0.0473765	0.16388	-0.229141	-0.324151	0.297131	0.301629	1.38	-3.67459	0.106046	-0.282373	3.92518	290.584
glucose-6-phosphate 1-dehydrogenase; protein id: At1g24280.1	-0.0242776	0.0221954	-0.174039	0.175879	0.552057	0.176498	-0.0231857	0.000362019	-0.176477	0.00275548	0.0231885	179.105
expressed protein; protein id: At1g77220.1	-0.136118	0.0763283	-0.0162087	-0.0230939	0.422032	0.10823	-0.0435589	-0.782831	-0.0060129	-0.108063	0.784042	266.815
unknown protein; protein id: At1g77500.1	-0.105411	-0.166641	0.0255234	0.0335476	0.560474	0.139411	-3.89362	0.887357	-0.135926	0.0309775	3.99346	167.162
two-component phosphorelay mediator, putative; protein id: At3g21510.1	0.124743	0.231762	0.581408	0.00487621	0.19946	0.394298	2.57908	1.96676	0.313535	0.239096	3.24343	37.3285
peroxisomal targeting signal type 2 receptor Pex7p; protein id: At1g29260.1	0.231869	-0.26823	0.0390862	-0.0964112	0.510944	0.260587	-0.0211575	-0.411761	-0.0133721	-0.260243	0.412305	267.059
putative response regulator 3; protein id: At1g10470.1	-0.646986	-0.167897	0.0667519	-0.0315236	0.896523	0.412421	-3.90561	0.23888	-0.411652	0.025178	3.91291	176.5
putative protein; protein id: At5g02010.1	-0.0137876	-0.183941	-0.104929	-0.145622	0.168773	0.174619	-1.87719	-3.10323	-0.0903801	-0.14941	3.62683	238.83
putative protein; protein id: At3g62600.1	-0.0189911	0.0300392	0.157162	-0.110002	0.743935	0.135993	0.161078	0.0248971	0.134397	0.0207732	0.16299	8.78644
hypothetical protein; protein id: At5g36900.1	0.170507	0.280988	-0.150874	-0.00889622	0.0406771	0.249618	3.62808	-1.21949	0.23661	-0.0795305	3.82754	341.421
unknown protein; protein id: At5g45610.1	-0.370205	0.0906128	-0.011543	-0.0240868	0.0872083	0.23162	-0.0389827	-0.479357	-0.018774	-0.230857	0.48094	265.351
similar to putative Ta11-like non-LTR retroelement protein; protein id: At1g36960.1	-0.160288	-0.226152	0.0568437	-0.0148598	0.885366	0.197718	-3.9059	0.420132	-0.196584	0.0211452	3.92843	173.861
maternal embryogenesis control protein (MEDEA), putative; protein id: At1g02580.1	0.201681	0.0174471	0.148618	0.0104298	0.708823	0.15561	2.77862	2.15116	0.123045	0.0952594	3.514	37.7464
F12A21.7; protein id: At1g67800.1	-0.460671	0.117863	0.0187349	0.0427449	0.596573	0.292105	-0.0672095	0.630947	-0.0309404	0.290462	0.634517	96.0803
hypothetical protein; protein id: At3g23450.1	0.0234951	-0.0203779	0.502694	-0.0184939	0.20933	0.265942	0.0514484	0.707528	0.0192872	0.265242	0.709396	85.841
putative protein; protein id: At5g51040.1	0.0369227	0.00755789	0.0496711	-0.206566	0.696282	0.13217	0.959523	-0.192552	0.129586	-0.0260046	0.978653	348.653
isoflavone reductase family; protein id: At4g34540.1	0.0110439	-0.266388	-0.0565038	0.0744306	0.613635	0.170431	-1.60275	0.0693467	-0.170272	0.00736719	1.60425	177.523
putative calcium dependent protein kinase; protein id: At4g04710.1	0.070505	-0.0107842	0.296518	0.0195172	0.159348	0.174238	0.675109	3.11428	0.0369138	0.170283	3.18661	77.7687
similar to mammalian MHC III region protein G9a; protein id: At2g35160.1	-0.397371	0.151712	0.0583412	0.00921017	0.389323	0.278411	-0.0575974	0.587957	-0.0271437	0.277084	0.590772	95.595
putative protein; protein id: At5g01770.1	-0.29826	-0.0610521	0.0215424	-0.0642237	0.566077	0.189371	-3.607	-0.530494	-0.187356	-0.0275551	3.6458	188.367
bZIP family transcription factor; protein id: At1g27000.1	-0.0167931	-0.127141	-0.417324	0.0800241	0.238741	0.27148	-1.38333	-0.444418	-0.258469	-0.0830372	1.45297	197.81
glycosyl hydrolase family 18; protein id: At4g19740.1	-0.0352944	0.147182	0.131104	0.0559112	0.274689	0.139111	0.887784	2.83149	0.0416188	0.132739	2.96741	72.5918
subtilisin-like serine protease; protein id: At4g10550.1	0.119438	0.0433188	0.0260881	-0.0203566	0.833749	0.0854614	3.72445	0.135978	0.0854045	0.00311807	3.72693	2.09091
expressed protein; protein id: At1g04290.1	-0.0393232	-0.156041	0.196685	0.155148	0.157521	0.207935	-1.77238	3.43842	-0.0952711	0.184826	3.86834	117.27
putative protein; protein id: At5g24450.1	0.208574	0.0774234	-0.210434	-0.0619192	0.0115995	0.209305	2.78887	-2.5579	0.154251	-0.141476	3.78426	317.473
receptor protein kinase-like protein; protein id: At5g48740.1	0.151481	0.0472794	-0.00953661	-0.13178	0.129848	0.135199	3.07044	-1.85815	0.115668	-0.0699991	3.58892	328.819
b/t pseudogene, Athila orf 1; protein id: At1g36750 and hypothetical protein; protein id: At1g36756.1	-0.21135	-0.0225414	0.00818547	-0.0255169	0.453703	0.120606	-3.59405	-0.48929	-0.119503	-0.016269	3.6272	187.753
lysyl-tRNA synthetase; protein id: At3g11710.1	0.000859058	-0.138838	0.091558	0.127656	0.658064	0.143534	-1.55483	3.2273	-0.0622983	0.12931	3.58232	115.724
receptor protein kinase-like; protein id: At5g49760.1	0.145873	-0.0805106	-0.0968536	0.0924294	0.854427	0.149078	0.381735	-0.0328602	0.148529	-0.0127855	0.383147	355.08
putative glycogen synthase; protein id: At1g11720.1	-0.135138	0.0254087	-0.209116	-0.119786	0.97682	0.190668	-0.962977	-3.47414	-0.0509298	-0.18374	3.60513	254.507
putative fimbrin; protein id: At2g04750.1	0.132528	-0.157712	0.0379929	0.0611408	0.267803	0.153798	-0.0352696	1.29015	-0.00420289	0.15374	1.29063	91.5659
unknown protein; protein id: At2g25300.1	0.317619	0.00408245	0.105857	0.0198907	0.0966632	0.194819	2.18633	2.35752	0.132474	0.142847	3.21527	47.1576
hypothetical protein; protein id: At3g14800.1	-0.0377971	0.0999696	-0.00298327	0.0580783	0.648047	0.0807097	0.321869	1.23197	0.0204018	0.0780886	1.27332	75.3579
putative protein; protein id: At3g42550.1	-0.0627731	-0.0291886	0.0327023	-0.049176	0.783795	0.0628856	-2.85038	-0.268548	-0.0626083	-0.00589863	2.863	185.382
putative protein; protein id: At5g64750.1	0.141217	0.223659	0.0532562	0.0794573	0.31884	0.195057	3.72229	1.40963	0.182415	0.0690804	3.98027	20.7417
putative C2H2-type zinc finger protein; protein id: At2g37430.1	-0.0863806	0.171617	-0.044747	-0.129448	0.921203	0.161306	0.323005	-2.14626	0.0240056	-0.15951	2.17043	278.559
GDP-D-mannose 4,6-dehydratase; GMD1 (gb|AAF07199.1); protein id: At5g66280.1	0.174839	-0.0876969	0.0786889	0.0733044	0.764749	0.15336	0.322565	2.10626	0.0232157	0.151592	2.13082	81.293
putative protein; protein id: At5g14730.1	0.0785431	-0.0783743	0.069868	0.236196	0.468839	0.176973	0.00132175	3.2281	7.24617e-05	0.176973	3.2281	89.9765
putative protein; protein id: At5g01660.1	0.0783921	0.150518	-0.111146	-0.0154162	0.583934	0.138579	3.35682	-1.70606	0.123539	-0.062787	3.76549	333.059
hypothetical protein; protein id: At3g19250.1	-0.296753	0.0031105	-0.0515156	0.0186702	0.753848	0.167267	-1.75868	-0.120026	-0.166879	-0.0113891	1.76277	183.904
hypothetical protein; protein id: At2g48000.1	-0.325842	0.10171	-0.0422746	-0.13456	0.906542	0.239982	-0.389573	-1.69191	-0.0538483	-0.233862	1.73618	257.033
putative protein; protein id: At3g46980.1	-0.244961	0.27215	0.236702	-0.129726	0.130025	0.32	0.0543769	0.452847	0.0381509	0.317718	0.4561	83.1528
putative protein; protein id: At3g58530.1	0.231044	-0.186205	-0.157323	-0.0645897	0.401191	0.24007	0.0810081	-1.80516	0.0107625	-0.239829	1.80698	272.569
hypothetical protein; protein id: At4g00210.1	0.041604	-0.0946963	-0.025686	-0.163698	0.609071	0.126257	-0.368646	-2.62191	-0.0175791	-0.125028	2.6477	261.997
MAP kinase, putative; protein id: At1g32320.1	-0.033813	-0.103562	0.0791506	-0.237469	0.652677	0.178837	-1.72809	-0.3798	-0.174668	-0.0383887	1.76933	192.395
putative protein; protein id: At5g12450.1	-0.0961697	-0.0383465	0.0906346	0.00388851	0.989308	0.0913382	-3.11147	1.74811	-0.0796311	0.0447388	3.56891	150.672
auxin-regulated protein; protein id: At3g09150.2	0.198386	-0.0583877	0.153798	-0.0534471	0.705651	0.175036	0.663346	0.612246	0.128624	0.118716	0.902703	42.706
hypothetical protein; protein id: At2g40820.1	0.141037	0.313841	-0.00347519	0.00551743	0.947186	0.227493	3.99872	0.020963	0.22749	0.0011926	3.99877	0.300367
putative protein; protein id: At5g47920.1	-0.247534	-0.0783346	0.063549	0.262161	0.235415	0.247651	-2.71801	2.56391	-0.180148	0.169934	3.73647	136.671
b/t putative protein; protein id: At3g53000.1 and putative protein; protein id: At3g53010.1	-0.299465	0.101594	-0.168234	0.00815105	0.742526	0.235378	-0.357739	-1.23863	-0.0653122	-0.226135	1.28925	253.89
hypothetical protein; protein id: At4g03440.1	0.615055	-0.0995464	0.0815169	0.181385	0.905386	0.399312	0.69568	1.92447	0.135751	0.375529	2.04635	70.1255
auxin-induced protein-related; protein id: At4g34750.1	-0.441499	-0.0265926	0.311283	0.169969	0.189519	0.374435	-1.99021	2.91986	-0.210889	0.309398	3.53363	124.279
putative MYB family transcription factor; protein id: At3g16350.1	0.201757	0.0027023	0.301166	0.0104244	0.600763	0.219119	1.81514	2.85036	0.117698	0.184825	3.37925	57.5106
putative protein; protein id: At5g07910.1	0.239579	0.253754	-0.315465	0.0218838	0.666524	0.324064	3.22373	-1.39869	0.297288	-0.128985	3.51409	336.545
peptide transport - like protein; protein id: At3g54140.1	-0.0967363	-0.105906	-0.236995	0.0554041	0.810727	0.186641	-2.53973	-0.878296	-0.176391	-0.061	2.68731	199.077
putative C2H2-type zinc finger protein; protein id: At2g18490.1	0.368239	0.182848	0.22497	-0.0965793	0.55115	0.327227	3.33558	0.576615	0.322445	0.0557403	3.38505	9.80766
hypothetical protein; protein id: At1g12530.1	-0.0355516	0.226326	0.157177	0.0498937	0.924129	0.182431	0.996996	2.57546	0.065859	0.170128	2.7617	68.8379
putative pyruvate dehydrogenase kinase; protein id: At3g06483.1	0.483258	0.206593	-0.491981	-0.000262699	0.395401	0.478268	3.08792	-1.63723	0.42255	-0.224037	3.49511	332.067
hypothetical protein; protein id: At1g68240.1	-0.036328	0.0111006	0.172141	-0.0516947	0.751268	0.116122	-0.507155	0.180487	-0.109401	0.0389336	0.538314	160.41

## Sheet: P-VALUE CALCULATION
Gene description	0	0	1	1	RANDOM Vsum length	Vector length	Vsum - 0	Vsum - 1	Vrep - 0	Vrep - 1	Vsum length	Angle	est. p-value			p-value threshold	0.1
expressed protein; protein id: At3g24450.1	-0.135008	-0.123301	-0.0774411	-0.0794809	3.77533	0.151152	-3.41652	-2.07855	-0.129132	-0.0785616	3.99912	211.316	0.001	0 and 1 down		vector-length threshold	0.5
expressed protein; protein id: At2g29670.1	-0.331924	-0.298669	-0.217752	-0.246762	3.86763	0.391904	-3.21762	-2.37121	-0.315489	-0.232498	3.99696	216.388	0.004	0 and 1 down		Total genes passing	19
hypothetical protein common family; protein id: At1g02170.1	-0.299465	-0.293741	-0.16201	-0.121806	3.85516	0.329305	-3.60522	-1.71859	-0.297258	-0.141702	3.99389	205.487	0.01	0 and 1 down
SMC-like protein; protein id: At5g07660.1	-0.171241	-0.196184	-0.116331	-0.154057	2.73716	0.228721	-3.21724	-2.3584	-0.184466	-0.135223	3.98907	216.243	0.014	0 and 1 down
Mutator-like transposase; protein id: At2g27110.1	-0.190965	-0.139946	-0.0828356	-0.0853384	3.05239	0.185965	-3.54472	-1.83594	-0.16513	-0.0855272	3.99196	207.381	0.014	0 and 1 down
leucine-rich repeat transmembrane protein kinase, putative; protein id: At1g75640.1	-0.0949443	-0.11629	-0.0581227	-0.0748807	3.77212	0.12514	-3.37333	-2.12984	-0.105814	-0.0668085	3.98943	212.267	0.014	0 and 1 down
putative protein; protein id: At5g10730.1	-0.133912	-0.183941	-0.11758	-0.129448	3.65997	0.201923	-3.13079	-2.46893	-0.158554	-0.125035	3.98716	218.259	0.018	0 and 1 down
putative AP2 domain transcription factor; protein id: At2g47520.1	-0.195514	-0.229263	-0.136394	-0.0907821	1.10547	0.241825	-3.51632	-1.87273	-0.213442	-0.113676	3.98392	208.039	0.025	0 and 1 down
Sm protein, putative; protein id: At3g14080.1	-0.217443	-0.197772	-0.116828	-0.0722414	1.28639	0.229056	-3.6302	-1.64029	-0.208737	-0.0943168	3.98358	204.316	0.025	0 and 1 down
(no apical meristem)-like protein; protein id: At5g22290.1	-0.289755	-0.193699	-0.164632	-0.184232	3.92675	0.299539	-3.19988	-2.36735	-0.240802	-0.178151	3.9804	216.495	0.027	0 and 1 down
DnaJ protein, putative; protein id: At1g56300.1	-0.0783435	-0.102557	-0.0960168	-0.0706674	0.287009	0.123616	-2.92819	-2.69544	-0.0909498	-0.0837207	3.97991	222.63	0.029	0 and 1 down
hypothetical protein; protein id: At2g34090.1	-0.0571039	-0.0809479	-0.16676	-0.109441	0.515019	0.1553	-1.81791	-3.53623	-0.0710039	-0.138118	3.97614	242.793	0.038	0 and 1 down
unknown protein; protein id: At1g32130.1	-0.249686	-0.226453	-0.262374	-0.169618	1.47458	0.32339	-2.97032	-2.64286	-0.241601	-0.214966	3.97587	221.661	0.039	0 and 1 down
putative GTP-binding protein, ERG; protein id: At1g30960.1	-0.19473	-0.337576	-0.122906	-0.0884231	3.4088	0.28809	-3.6632	-1.54269	-0.265506	-0.111813	3.97479	202.838	0.041	0 and 1 down
unknown protein; protein id: At1g72060.1	-0.274583	-0.166586	-0.153985	-0.11144	1.56891	0.259607	-3.36431	-2.1	-0.220225	-0.137465	3.96593	211.972	0.051	0 and 1 down
putative reversibly glycosylatable polypeptide; protein id: At3g08900.1	-0.428438	-0.235047	-0.154103	-0.198454	3.23571	0.37904	-3.44873	-1.95218	-0.32986	-0.186719	3.96292	209.512	0.055	0 and 1 down
bHLH protein; protein id: At1g68810.1	-0.13782	-0.108497	-0.190762	-0.113722	3.67139	0.197664	-2.54161	-3.03981	-0.126789	-0.151642	3.96236	230.101	0.055	0 and 1 down
gag-pol polyprotein, putative; protein id: At1g36035.1	-0.0377971	-0.0798653	-0.123523	-0.137968	3.11255	0.144684	-1.60076	-3.62591	-0.058434	-0.13236	3.96355	246.18	0.055	0 and 1 down
putative protein kinase; protein id: At2g29250.1	-0.0525068	-0.0997778	-0.153062	-0.119721	2.02454	0.157777	-1.91244	-3.4676	-0.0761965	-0.138158	3.96001	241.122	0.056	0 and 1 down
hypothetical protein; protein id: At4g14170.1	-0.118975	-0.0683844	-0.109408	-0.13456	3.63726	0.155302	-2.38155	-3.16551	-0.0933674	-0.124102	3.96135	233.044	0.056	0 and 1 down
unknown protein; protein id: At2g26570.1	-0.199275	-0.248005	-0.140894	-0.0661737	2.82351	0.248985	-3.60125	-1.64423	-0.226495	-0.103411	3.95885	204.54	0.058	0 and 1 down
E2, ubiquitin-conjugating enzyme, putative; protein id: At2g36060.1	-0.343305	-0.21462	-0.222969	-0.13178	3.94272	0.334603	-3.31789	-2.14676	-0.280927	-0.181767	3.95184	212.904	0.061	0 and 1 down
serine/threonine kinase - like protein; protein id: At4g23310.1	-0.1586	-0.332044	-0.132218	-0.0994079	1.38734	0.274417	-3.50246	-1.82816	-0.243272	-0.126979	3.95088	207.563	0.061	0 and 1 down
expressed protein; protein id: At1g34180.1	-0.103032	-0.168631	-0.26599	-0.166884	2.64909	0.258391	-2.13276	-3.33137	-0.139318	-0.217615	3.95559	237.372	0.061	0 and 1 down
MAP protein kinase; protein id: At5g66850.1	-0.108041	-0.148455	-0.147276	-0.268654	1.33878	0.247069	-2.15819	-3.31363	-0.13484	-0.20703	3.95448	236.923	0.061	0 and 1 down
unknown protein; protein id: At1g50500.1	-0.0874232	-0.0983473	-0.0479208	-0.0928881	3.91837	0.117983	-3.18822	-2.33354	-0.0952062	-0.069684	3.95097	216.201	0.061	0 and 1 down
F-box protein; protein id: At3g50710.1	-0.0335526	-0.0624721	-0.0500095	-0.0416628	1.70749	0.0672074	-2.79701	-2.78903	-0.0475906	-0.0474548	3.94992	224.918	0.062	0 and 1 down
predicted proline-rich protein; protein id: At4g28300.1	-0.100351	-0.131496	-0.124015	-0.0662345	0.913813	0.151939	-3.08424	-2.4642	-0.118704	-0.0948405	3.94776	218.624	0.064	0 and 1 down
putative cinnamyl-alcohol dehydrogenase; protein id: At1g72680.1	-0.247284	-0.159944	-0.155888	-0.273367	3.43446	0.300251	-2.73791	-2.83597	-0.208542	-0.216011	3.94194	226.008	0.071	0 and 1 down
alcohol dehydrogenase-like protein; protein id: At5g63620.1	-0.118986	-0.0623666	-0.0694036	-0.0965793	1.64078	0.124818	-2.85109	-2.71794	-0.0903438	-0.0861246	3.93902	223.63	0.075	0 and 1 down
putative mitochondrial processing peptidase; protein id: At3g02090.1	-0.0471282	-0.0698547	-0.168234	-0.0716165	3.56386	0.135661	-1.90119	-3.43769	-0.065655	-0.118716	3.92839	241.056	0.084	0 and 1 down
receptor-like serine/threonine kinase, putative; protein id: At1g29740.1	-0.389653	-0.179584	-0.310657	-0.255893	3.94784	0.408988	-2.6927	-2.85661	-0.280533	-0.297611	3.92567	226.692	0.088	0 and 1 down
putative protein; protein id: At5g37890.1	-0.153234	-0.0833058	-0.0813969	-0.0361018	2.89615	0.134551	-3.48929	-1.79493	-0.119648	-0.0615485	3.92389	207.222	0.09	0 and 1 down
putative protein; protein id: At5g37550.1	-0.166965	-0.0753816	-0.0857811	-0.0524218	2.36878	0.142182	-3.32466	-2.07864	-0.120558	-0.0753752	3.92098	212.014	0.092	0 and 1 down
unknown protein; protein id: At2g43650.1	-0.27454	-0.221091	-0.169554	-0.0505668	0.664407	0.276814	-3.60262	-1.53811	-0.254583	-0.108692	3.91722	203.12	0.093	0 and 1 down
unknown protein; protein id: At3g10320.1	-0.277831	-0.0939973	-0.413864	-0.317175	3.1601	0.418834	-1.7219	-3.51644	-0.184194	-0.376158	3.91539	243.91	0.094	0 and 1 down
putative phragmoplastin; protein id: At1g10290.1	-0.26719	-0.167625	-0.244074	-0.112643	3.80042	0.287475	-3.05591	-2.44499	-0.224471	-0.179596	3.91364	218.663	0.096	0 and 1 down
unknown protein; protein id: At3g16830.1	-0.211792	-0.0909691	-0.0983917	-0.135539	1.35255	0.195555	-2.98535	-2.52493	-0.149312	-0.126284	3.90994	220.224	0.102	0 and 1 down
putative protein; protein id: At5g24230.1	-0.266384	-0.150965	-0.194766	-0.430926	2.88831	0.384908	-2.27631	-3.17495	-0.224277	-0.312817	3.90665	234.361	0.104	0 and 1 down
b/t putative metalloproteinase; protein id: At1g24140.1 and unknown protein; protein id: At1g24150.1	-0.229763	-0.0811371	-0.331582	-0.226215	3.89883	0.326883	-1.85744	-3.43616	-0.155442	-0.287559	3.90606	241.606	0.104	0 and 1 down
RING-H2 zinc finger protein ATL3, putative; protein id: At1g72200.1	-0.0462642	-0.126322	-0.116789	-0.212731	2.92786	0.190693	-1.82565	-3.44556	-0.0892812	-0.168501	3.89934	242.083	0.11	0 and 1 down
chloroplast FtsH protease; protein id: At1g50250.1	-0.0359756	-0.0902108	-0.124357	-0.0736772	0.873552	0.120388	-2.07837	-3.30122	-0.0641407	-0.101879	3.90098	237.806	0.11	0 and 1 down
expressed protein; protein id: At1g78560.1	-0.11079	-0.210407	-0.0632807	-0.154867	0.972699	0.199745	-3.21316	-2.19007	-0.165052	-0.112498	3.88855	214.278	0.12	0 and 1 down
putative ADP-ribosylation factor; protein id: At1g23490.1	-0.49648	-0.18439	-0.218344	-0.277444	1.87173	0.432507	-2.98704	-2.48725	-0.332368	-0.276756	3.88701	219.783	0.121	0 and 1 down
putative protein; protein id: At5g64720.1	-0.241669	-0.103428	-0.0465486	-0.11934	0.869199	0.196746	-3.44542	-1.798	-0.174424	-0.0910236	3.88635	207.558	0.121	0 and 1 down
actin depolymerizing factor, putative; protein id: At1g01750.1	-0.0998305	-0.0796942	-0.0301146	-0.0915183	3.9227	0.111563	-3.28667	-2.07218	-0.0943723	-0.0595	3.88537	212.231	0.121	0 and 1 down
expressed protein; protein id: At1g62730.1	-0.518857	-0.120087	-0.0956919	-0.0964112	3.90224	0.340724	-3.52844	-1.6133	-0.30987	-0.141681	3.87977	204.571	0.129	0 and 1 down
AMP-binding protein; protein id: At5g16370.1	-0.201928	-0.219123	-0.0484824	-0.183122	3.5879	0.247563	-3.45684	-1.76252	-0.22055	-0.112451	3.88023	207.015	0.129	0 and 1 down
hypothetical protein; protein id: At2g44440.1	-0.0564082	-0.0876969	-0.0573437	-0.0158174	3.43781	0.0832286	-3.4852	-1.70767	-0.0747391	-0.0366204	3.88108	206.104	0.129	0 and 1 down
putative GTP-binding protein; protein id: At2g31060.1	-0.130237	-0.115416	-0.107145	-0.0281374	2.52999	0.144542	-3.45412	-1.76371	-0.128731	-0.0657314	3.87835	207.049	0.13	0 and 1 down
pheromone receptor, putative (AR401); protein id: At1g66680.1	-0.12784	-0.0972111	-0.0406779	-0.127994	1.19616	0.14529	-3.18693	-2.19312	-0.119688	-0.0823647	3.86863	214.534	0.135	0 and 1 down
peroxidase, putative; protein id: At3g17070.1	-0.158529	-0.175019	-0.0260755	-0.135662	3.76336	0.191926	-3.52597	-1.57248	-0.175284	-0.0781718	3.86072	204.035	0.142	0 and 1 down
hypothetical protein; protein id: At4g07470.1	-0.143517	-0.107777	-0.0409643	-0.138232	0.238218	0.159773	-3.23147	-2.1121	-0.13374	-0.0874128	3.86049	213.169	0.142	0 and 1 down
putative protein; protein id: At5g50890.1	-0.19756	-0.229814	-0.187934	-0.0416156	3.62662	0.251248	-3.46118	-1.70659	-0.225344	-0.11111	3.85904	206.246	0.143	0 and 1 down
expressed protein; protein id: At1g27760.1	-0.332756	-0.145231	-0.377428	-0.156905	0.973407	0.372317	-2.60421	-2.84377	-0.251449	-0.274579	3.85603	227.518	0.145	0 and 1 down
unknown protein; protein id: At1g63830.1	-0.355043	-0.145903	-0.278022	-0.119493	3.14731	0.332032	-2.97343	-2.4546	-0.256057	-0.211377	3.85569	219.54	0.145	0 and 1 down
expressed protein; protein id: At5g52200.1	-0.0956522	-0.0898981	-0.297806	-0.0796116	2.24956	0.2171	-2.11204	-3.21212	-0.119274	-0.1814	3.84427	236.674	0.153	0 and 1 down
calcium-binding protein, putative; protein id: At1g18210.1	-0.704382	-0.193088	-0.604362	-0.557568	0.932549	0.762746	-2.17459	-3.16933	-0.431534	-0.628935	3.84363	235.545	0.154	0 and 1 down
unknown protein	-0.147193	-0.120843	-0.154489	-0.041462	3.55358	0.17255	-3.21433	-2.10732	-0.144303	-0.0946052	3.84353	213.249	0.154	0 and 1 down
leaf development protein Argonaute; protein id: At1g48410.1	-0.102612	-0.160199	-0.154019	-0.0427266	3.60355	0.171063	-3.16472	-2.16738	-0.141137	-0.0966584	3.83575	214.406	0.159	0 and 1 down
expressed protein; protein id: At1g49560.1	-0.100999	-0.0496912	-0.219982	-0.0642237	3.49493	0.167119	-2.09337	-3.21171	-0.0912545	-0.140005	3.8337	236.904	0.159	0 and 1 down
unknown protein; protein id: At3g01200.1	-0.043665	-0.135038	-0.0961267	-0.0432591	1.31867	0.11865	-2.89098	-2.49927	-0.0897585	-0.0775967	3.82153	220.844	0.166	0 and 1 down
1-aminocyclopropane-1-carboxylate synthase-like protein; protein id: At3g61510.1	-0.0435531	-0.144898	-0.195813	-0.0815029	2.66824	0.175713	-2.15483	-3.15222	-0.0991609	-0.145059	3.81835	235.644	0.168	0 and 1 down
b/t expressed protein; protein id: At3g20300.1 and ethylene responsive element binding factor 7; protein id: At3g20310.1	-0.198378	-0.127141	-0.208085	-0.0534471	3.89837	0.218679	-3.09883	-2.22478	-0.177639	-0.127535	3.81476	215.676	0.171	0 and 1 down
hypothetical protein; protein id: At1g48320.1	-0.438771	-0.108257	-0.58711	-0.271269	1.6598	0.534472	-2.00119	-3.23908	-0.280921	-0.454691	3.80741	238.291	0.176	0 and 1 down
nucleic acid binding protein - like; protein id: At5g26210.1	-0.0436401	-0.183774	-0.147174	-0.129788	3.00148	0.187716	-2.20037	-3.10857	-0.108453	-0.153216	3.80852	234.708	0.176	0 and 1 down
similar to H+-transporting ATP synthase beta chain; protein id: At5g08680.1	-0.162089	-0.108032	-0.0158433	-0.1241	3.58869	0.160182	-3.43527	-1.60454	-0.145131	-0.0677875	3.79152	205.036	0.186	0 and 1 down
glycosyl hydrolase family 1; protein id: At3g18080.1	-0.290218	-0.0864551	-0.289495	-0.110471	3.83051	0.290715	-2.54503	-2.80766	-0.195245	-0.215394	3.78948	227.809	0.188	0 and 1 down
unknown protein; protein id: At2g20920.1	-0.121927	-0.157712	-0.192176	-0.0392984	1.94718	0.191709	-3.09223	-2.16596	-0.157021	-0.109985	3.77535	215.009	0.197	0 and 1 down
hypothetical protein; protein id: At1g26370.1	-0.13509	-0.118336	-0.139474	-0.0210954	0.634008	0.158502	-3.31519	-1.81062	-0.139107	-0.0759746	3.77741	208.642	0.197	0 and 1 down
putative nucleotide-binding protein; protein id: At2g27200.1	-0.0929904	-0.0862579	-0.15196	-0.0343446	0.739972	0.136216	-2.88275	-2.439	-0.10399	-0.0879824	3.7761	220.234	0.197	0 and 1 down
histone H3, putative; protein id: At1g19890.1	-0.29826	-0.0611643	-0.0951948	-0.124898	0.861505	0.222165	-2.85541	-2.42971	-0.1692	-0.143975	3.74925	220.395	0.211	0 and 1 down
putative protein; protein id: At4g35750.1	-0.0908419	-0.0161178	-0.0503123	-0.153719	3.84017	0.122448	-1.79292	-3.29228	-0.0585622	-0.107536	3.74882	241.428	0.211	0 and 1 down
hypothetical protein; protein id: At2g46620.1	-0.32471	-0.0672871	-0.168775	-0.129726	3.3534	0.260862	-2.6467	-2.64879	-0.184385	-0.18453	3.74448	225.023	0.213	0 and 1 down
SCARECROW transcriptional regulator-like; protein id: At5g52510.1	-0.471154	-0.112586	-0.302227	-0.0912167	2.20314	0.376769	-2.94956	-2.29661	-0.297281	-0.231471	3.73822	217.905	0.216	0 and 1 down
membrane protein common family; protein id: At5g46150.1	-0.343824	-0.0700093	-0.175604	-0.105239	1.53388	0.265271	-2.77099	-2.50903	-0.19664	-0.17805	3.73813	222.16	0.217	0 and 1 down
hypothetical protein; protein id: At2g36560.1	-0.049165	-0.0782003	-0.0233503	-0.12035	2.69547	0.102393	-2.78453	-2.47939	-0.0764711	-0.0680911	3.7284	221.682	0.222	0 and 1 down
putative protein; protein id: At3g56740.1	-0.0942364	-0.19913	-0.161295	-0.01672	2.60875	0.184651	-3.26264	-1.75123	-0.162696	-0.0873273	3.70292	208.225	0.238	0 and 1 down
putative ligand-gated ion channel protein; protein id: At2g29120.1	-0.26984	-0.0125232	-0.278652	-0.217386	3.81141	0.307771	-1.5768	-3.34307	-0.131293	-0.278362	3.69627	244.749	0.243	0 and 1 down
RNA binding protein 47 (RBP47), putative; protein id: At3g19130.1	-0.131463	-0.10855	-0.18623	-0.0261482	1.54508	0.172302	-3.03326	-2.11017	-0.141442	-0.0983977	3.69506	214.825	0.243	0 and 1 down
hypothetical protein; protein id: At1g63520.1	-0.076728	-0.120007	-0.00298327	-0.10018	2.74894	0.119836	-3.37466	-1.49844	-0.109524	-0.0486317	3.69238	203.943	0.244	0 and 1 down
putative photosystem I reaction center subunit IV; protein id: At2g20260.1	-0.111088	-0.0504199	-0.25957	-0.0417775	0.925556	0.182732	-2.29014	-2.89103	-0.113465	-0.143236	3.6882	231.615	0.25	0 and 1 down
unknown protein; protein id: At2g02560.1	-0.0146648	-0.153579	-0.0858408	-0.122821	1.097	0.145842	-1.94083	-3.09112	-0.0775512	-0.123514	3.64992	237.876	0.269	0 and 1 down
light-harvesting chlorophyll a/b binding protein; protein id: At3g47470.2	-0.384488	-0.0511057	-0.0773509	-0.12824	0.792157	0.257065	-2.85043	-2.27692	-0.200852	-0.16044	3.6482	218.618	0.27	0 and 1 down
putative protein; protein id: At4g18520.1	-0.00958275	-0.0691075	-0.025686	-0.023187	1.15415	0.0497812	-2.61689	-2.52759	-0.0358062	-0.0345844	3.63825	224.006	0.273	0 and 1 down
putative nuclear matrix constituent protein; protein id: At1g13220.1	-0.0827812	-0.0431069	-0.173185	-0.0238029	3.74789	0.12645	-2.50926	-2.63235	-0.0872482	-0.0915279	3.63671	226.371	0.274	0 and 1 down
unknown protein; protein id: At3g05250.1	-0.0185782	-0.138838	-0.0898265	-0.0372852	2.80949	0.110626	-2.45389	-2.67689	-0.0747542	-0.0815475	3.63143	227.489	0.274	0 and 1 down
hypothetical protein; protein id: At3g11950.1	-0.558939	-0.0364535	-0.0859343	-0.0206759	2.85623	0.315021	-3.24805	-1.60288	-0.282495	-0.139408	3.62202	206.266	0.28	0 and 1 down
cinnamoyl CoA reductase - like protein; protein id: At5g14700.1	-0.0757806	-0.0388386	-0.0234734	-0.186869	3.45055	0.129306	-2.39035	-2.71891	-0.0853772	-0.0971126	3.62026	228.679	0.28	0 and 1 down
unknown protein; protein id: At5g64480.1	-0.26137	-0.123862	-0.334784	-0.0341984	2.89234	0.293446	-2.91785	-2.12198	-0.237324	-0.172592	3.60786	216.026	0.283	0 and 1 down
cytokinin oxidase, putative; protein id: At1g75450.1	-0.0675782	-0.0258919	-0.115123	-0.0125968	3.27343	0.0872567	-2.60795	-2.45876	-0.0634891	-0.0598571	3.58426	223.313	0.303	0 and 1 down
RRM-containing protein; protein id: At5g16840.1	-0.0985995	-0.10154	-0.0108588	-0.167537	1.57731	0.147905	-3.01383	-1.93282	-0.124501	-0.0798448	3.58036	212.673	0.306	0 and 1 down
ABC transporter family protein; protein id: At1g15520.1	-0.475194	-0.103253	-0.414142	-0.0373701	3.78538	0.410906	-2.93302	-2.04604	-0.337009	-0.235093	3.57615	214.899	0.309	0 and 1 down
4-coumarate--CoA ligase -like protein; protein id: At5g38120.1	-0.0930711	-0.0709547	-0.0321291	-0.31085	0.174966	0.20492	-2.36559	-2.67171	-0.135844	-0.153423	3.56848	228.478	0.312	0 and 1 down
glucosyltransferase-like protein; protein id: At5g12890	-0.14883	-0.0980722	-0.159693	0.00296139	3.4544	0.163168	-3.20445	-1.53361	-0.147181	-0.070439	3.55253	205.575	0.319	0 and 1 down
putative calcium binding protein; protein id: At2g27480.1	-0.0153163	-0.160946	-0.044747	-0.0570666	1.64216	0.111049	-2.48902	-2.51398	-0.078131	-0.0789143	3.5377	225.286	0.325	0 and 1 down
pyruvate kinase - like protein; protein id: At3g55650.1	-0.445582	-0.0301045	-0.102317	-0.0065227	3.71111	0.260066	-3.23412	-1.40953	-0.238407	-0.103905	3.52793	203.549	0.328	0 and 1 down
pyruvate,orthophosphate dikinase; protein id: At4g15530.1	-0.0700069	-0.783653	-0.260651	-0.184102	3.77289	0.524426	-2.53721	-2.44479	-0.377639	-0.363883	3.52341	223.937	0.33	0 and 1 down
ABC transporter family protein; protein id: At1g64550.1	-0.0367522	-0.0103017	-0.188792	-0.00935812	3.68983	0.108313	-1.95484	-2.89924	-0.0605524	-0.0898057	3.49671	236.01	0.342	0 and 1 down
glucosyltransferase -like protein; protein id: At4g34135.1	-0.181712	-0.0455543	-0.115018	0.00388851	3.91521	0.14156	-3.20934	-1.35812	-0.130367	-0.0551685	3.48487	202.937	0.348	0 and 1 down
ubiquitin-specific protease 12 (UBP12); protein id: At5g06600.1	-0.150624	-0.00466185	-0.118116	-0.00910541	1.13106	0.117687	-2.28025	-2.56676	-0.0781622	-0.087983	3.43333	228.383	0.366	0 and 1 down
GTPase activator protein of Rab-like small GTPases-like protein; protein id: At5g53570.1	-0.340234	-0.0190368	-0.0655825	-0.0589774	3.58488	0.205517	-2.55317	-2.27208	-0.153528	-0.136625	3.41775	221.666	0.367	0 and 1 down
expressed protein; protein id: At1g70570.1	-0.0315396	-0.180644	-0.250537	-0.00691683	1.46266	0.193613	-2.68581	-2.05578	-0.153745	-0.11768	3.38228	217.431	0.376	0 and 1 down
1-acylcerol-3-phosphate acyltransferase - like protein; protein id: At3g57650.1	-0.179273	0.000852635	-0.119642	-0.0599345	3.08267	0.146036	-1.75883	-2.87205	-0.0762666	-0.124538	3.36781	238.517	0.38	0 and 1 down
putative SF16 protein {Helianthus annuus}; protein id: At2g43680.1	-0.0247475	-0.0770342	-0.0693711	0.0038351	0.958837	0.0698729	-3.06607	-1.40818	-0.0634963	-0.0291624	3.37398	204.668	0.38	0 and 1 down
putative protein; protein id: At3g44330.1	-0.0613821	-0.156041	-0.249636	0	0.50315	0.192222	-2.76882	-1.81905	-0.160653	-0.105545	3.3129	213.304	0.398	0 and 1 down
leucine-rich repeat transmembrane protein kinase, putative; protein id: At5g65700.1	0.00308509	-0.234639	-0.206287	-0.0407503	2.41549	0.199438	-1.64583	-2.82842	-0.100306	-0.172379	3.27242	239.805	0.41	0 and 1 down
putative protein; protein id: At4g21570.1	-0.370205	0.0397103	-0.214691	-0.181062	1.69377	0.310941	-1.36727	-2.90113	-0.132559	-0.281269	3.20717	244.766	0.426	0 and 1 down
patatin, putative; protein id: At2g26560.1	-0.164963	-0.0159844	0.000277444	-0.237428	3.78808	0.177006	-2.63761	-1.79994	-0.146207	-0.0997737	3.19324	214.31	0.432	0 and 1 down
putative protein; protein id: At5g08240.1	-0.391583	0.0180131	-0.0765514	-0.345564	3.26093	0.336482	-1.45011	-2.82559	-0.153633	-0.299361	3.17597	242.833	0.437	0 and 1 down
putative protein; protein id: At5g11780.1	0.0137517	-0.194087	-0.149007	-0.0342158	1.67479	0.157071	-1.3132	-2.70621	-0.0685722	-0.141312	3.008	244.115	0.463	0 and 1 down
putative potassium transporter/channel; protein id: At2g25600.1	-0.121444	0.00411984	-0.129778	-0.00837629	1.96154	0.109662	-1.20782	-2.6958	-0.0448383	-0.100077	2.95401	245.866	0.473	0 and 1 down
NADH dehydrogenase (ubiquinone) (EC 1.6.5.3) 76K chain precursor - like protein; protein id: At5g37510.1	-0.0627731	-0.0615462	0.0178841	-0.177213	1.95465	0.12624	-2.58398	-1.33423	-0.11217	-0.0579183	2.90811	207.309	0.486	0 and 1 down
xyloglucan fucosyltransferase, putative; protein id: At2g15370.1	-0.0462638	-0.0565	-0.123846	0.0178216	3.98787	0.0942878	-2.65184	-1.18628	-0.0860685	-0.0385021	2.90508	204.101	0.486	0 and 1 down
putative protein; protein id: At4g33910.1	-0.279146	0.0356941	-0.106305	-0.0773449	3.34603	0.196422	-1.16089	-2.47887	-0.0833047	-0.177882	2.73723	244.906	0.518	0 and 1 down
glycosyl hydrolase family 19 (chitinase); protein id: At2g43610.1	-0.122681	-0.0450294	0.028444	-0.260068	1.5749	0.182671	-2.41686	-1.12985	-0.165482	-0.0773603	2.66791	205.055	0.534	0 and 1 down
expressed protein; protein id: At3g16560.1	-0.0179354	-0.129181	-0.272673	0.022409	2.5864	0.1837	-2.10393	-0.949911	-0.167426	-0.0755919	2.30843	204.299	0.58	0 and 1 down
b/t hypothetical protein At3g28153 & hypothetical protein At3g28155	0.022716	-0.150911	-0.0588057	0.000576876	0.831261	0.0996601	-0.571735	-1.26669	-0.0409998	-0.0908358	1.38974	245.707	0.742	0 and 1 down
putative protein; protein id: At4g28940.1	-0.160288	0.00856073	-0.042356	0.0010951	0.439032	0.0944809	-0.776766	-1.10194	-0.0544352	-0.0772234	1.3482	234.82	0.748	0 and 1 down
hypothetical protein; protein id: At1g50690.1	-0.0961697	0.0141229	-0.11977	0.0120497	2.36932	0.0974219	-0.740498	-0.999478	-0.0579955	-0.0782787	1.2439	233.466	0.772	0 and 1 down
unknown protein; protein id: At3g12940.1	0.0030202	-0.0660485	-0.208077	0.0351749	3.71246	0.134136	-1.08512	-0.486637	-0.122391	-0.054888	1.18925	204.154	0.78	0 and 1 down
MutT/nudix family protein; protein id: At3g46200.1	-0.594756	0.0596632	0.0106983	-0.122782	2.92377	0.349819	-0.557826	-0.907127	-0.183242	-0.297986	1.06492	238.411	0.811	0 and 1 down
unknown protein; protein id: At5g65850.1	-0.230163	0.0303763	0.0306744	-0.102784	2.7058	0.158654	-0.917261	-0.5241	-0.137754	-0.0787091	1.05643	209.743	0.812	0 and 1 down
putative protein; protein id: At5g08550.1	-0.0690966	0.0254087	-0.177698	0.0252495	1.56215	0.119888	-0.450788	-0.873845	-0.0549637	-0.106546	0.983267	242.712	0.823	0 and 1 down
putative protein; protein id: At3g58910.1	-0.0967363	0.0238745	0.0149089	-0.0490475	1.68481	0.0722588	-0.594371	-0.66936	-0.0479783	-0.0540316	0.895164	228.396	0.849	0 and 1 down
putative Ta11-like non-LTR retroelement protein; protein id: At2g41590.1	-0.0912025	0.0295403	-0.19214	0.0541272	3.14608	0.143701	-0.657752	-0.503628	-0.114096	-0.0873613	0.828419	217.441	0.863	0 and 1 down
FtsH protease, putative; protein id: At3g16290.1	0.0825127	-0.205096	-0.15032	0.0751857	3.65589	0.188958	-0.525112	-0.45005	-0.143474	-0.122965	0.691583	220.598	0.889	0 and 1 down
hypothetical protein; protein id: At3g23420.1	-0.441499	0.136082	0.0811784	-0.155549	3.20195	0.320532	-0.409445	-0.391785	-0.23159	-0.221601	0.566693	223.737	0.915	0 and 1 down
putative protein; protein id: At5g12360.1	0.0446576	-0.0600207	-0.091636	0.0460361	1.73309	0.0878154	-0.207034	-0.409094	-0.0396528	-0.0783531	0.458499	243.157	0.936	0 and 1 down
putative protein; protein id: At5g37190.1	0.0332796	-0.0578602	-0.14388	0.0721355	1.95577	0.118668	-0.354531	-0.213975	-0.101598	-0.0613188	0.414098	211.113	0.946	0 and 1 down
putative protein; protein id: At4g37620.1	-0.0208053	0.0190117	-0.105339	0.0576376	3.47815	0.084096	-0.0424299	-0.0748802	-0.0414588	-0.0731663	0.0860659	240.462	0.99	0 and 1 down
putative protein; protein id: At4g19390.1	0.45969	0.452351	0.283575	0.283746	3.76618	0.537049	3.39645	2.1128	0.456018	0.283672	3.99997	31.8842	0	0 and 1 up
myb family transcription factor; protein id: At4g09460.1	0.331015	0.317659	0.238875	0.229106	1.60323	0.399971	3.24346	2.34027	0.324354	0.234033	3.99961	35.8118	0	0 and 1 up
cytochrome P450 monooxygenase, putative; protein id: At3g10560.1	0.0941092	0.107799	0.125126	0.115848	3.84589	0.157307	2.56552	3.06505	0.100968	0.120627	3.99706	50.0698	0.003	0 and 1 up
putative protein; protein id: At5g65470.1	0.189428	0.174537	0.0689073	0.0879574	0.49581	0.19838	3.66989	1.58025	0.182206	0.0784573	3.99566	23.2966	0.005	0 and 1 up
hypothetical protein; protein id: At4g01440.1	0.10638	0.0947219	0.242086	0.186656	3.20093	0.237135	1.71437	3.60731	0.101788	0.214178	3.99396	64.5807	0.01	0 and 1 up
abscisic acid-insensitive protein 3 (ABI3); protein id: At3g24650.1	0.603852	0.479173	0.507659	0.445853	3.98305	0.723028	2.98843	2.6459	0.54134	0.479292	3.99143	41.5211	0.014	0 and 1 up
unknown protein; protein id: At3g14830.1	0.275654	0.202832	0.325465	0.277931	1.25462	0.386382	2.4689	3.12954	0.239312	0.303349	3.98616	51.7301	0.018	0 and 1 up
putative protein; protein id: At4g37920.1	0.0898821	0.122333	0.0895619	0.0794573	2.65604	0.136085	3.10309	2.5036	0.105912	0.0854506	3.98712	38.8969	0.018	0 and 1 up
putative phosphoribosylaminoimidazole carboxylase; protein id: At2g37690.1	0.0651022	0.0883476	0.0785604	0.0872376	3.86769	0.113316	2.695	2.93854	0.0765915	0.0835126	3.98723	47.4753	0.018	0 and 1 up
putative protein; protein id: At5g21160.1	0.143318	0.124856	0.153798	0.11146	0.616445	0.189313	2.84739	2.78783	0.135271	0.132442	3.98492	44.3945	0.021	0 and 1 up
Mg-chelatase, putative; protein id: At1g08520.1	0.105181	0.0906128	0.081799	0.0580783	3.60401	0.120774	3.24899	2.30698	0.0984742	0.0699228	3.98473	35.3771	0.022	0 and 1 up
putative protein; protein id: At5g52940.1	0.472091	0.283176	0.868973	0.909276	2.18946	0.969939	1.54535	3.67177	0.376255	0.893988	3.98371	67.1751	0.025	0 and 1 up
putative protein; protein id: At5g35320.1	0.224302	0.317835	0.13383	0.174952	3.60974	0.313331	3.44495	1.99769	0.271054	0.157181	3.98227	30.109	0.026	0 and 1 up
putative protein; protein id: At3g58250.1	0.172461	0.168251	0.198492	0.131487	3.9014	0.238389	2.88565	2.73976	0.17288	0.16414	3.9791	43.5145	0.03	0 and 1 up
unknown protein; protein id: At1g61740.1	0.610744	0.399788	0.513269	0.557139	3.33145	0.7402	2.70184	2.9187	0.502832	0.543191	3.97728	47.2096	0.036	0 and 1 up
GH3-like auxin-regulated protein; protein id: At1g23160.1	0.549044	0.415457	0.285481	0.170606	0.563954	0.536744	3.59141	1.70426	0.484916	0.230111	3.97526	25.3861	0.039	0 and 1 up
E3 ubiquitin ligase SCF complex subunit Cullin, putative; protein id: At1g26830.1	0.163844	0.109465	0.198668	0.158815	0.358629	0.226353	2.40439	3.1667	0.136879	0.180277	3.97606	52.7916	0.039	0 and 1 up
metal ion transporter, putative; protein id: At1g15960.1	0.188392	0.120824	0.229296	0.313812	1.68099	0.314557	1.97502	3.44793	0.156349	0.27295	3.97353	60.1954	0.042	0 and 1 up
expressed protein; protein id: At3g14770.1	0.260929	0.162437	0.196732	0.194065	0.852407	0.290042	2.87942	2.73676	0.210233	0.199816	3.97252	43.5448	0.043	0 and 1 up
putative GDP-mannose pyrophosphorylase; protein id: At1g74910.1	0.256639	0.282426	0.221608	0.130969	3.91698	0.324378	3.34151	2.14612	0.272934	0.175294	3.97134	32.711	0.046	0 and 1 up
similar to hypthetical protein; protein id: At4g00238.1	0.430559	0.366305	0.361841	0.221385	2.71921	0.497363	3.22215	2.32065	0.403585	0.290669	3.97085	35.7621	0.047	0 and 1 up
hypothetical protein; protein id: At1g57680.1	0.181274	0.100898	0.0626769	0.0735931	0.953876	0.157778	3.52903	1.8199	0.14023	0.0723155	3.97065	27.2798	0.047	0 and 1 up
putative protein; protein id: At4g39790.1	0.117344	0.0839908	0.157788	0.267769	3.3588	0.237093	1.7673	3.55523	0.105538	0.212308	3.97027	63.568	0.048	0 and 1 up
RIBOSOMAL PROTEIN S28- like; protein id: At5g03850.1	0.100444	0.168092	0.104232	0.10127	3.99454	0.170354	3.10454	2.47311	0.133244	0.106143	3.96918	38.5412	0.049	0 and 1 up
putative protein; protein id: At5g55710.1	0.216189	0.364479	0.2198	0.216033	3.90475	0.365812	3.12517	2.44609	0.288065	0.22547	3.96863	38.0504	0.05	0 and 1 up
hypothetical protein; protein id: At1g16960.1	0.0646958	0.0730427	0.089101	0.158011	2.03079	0.142536	2.02003	3.41568	0.0725568	0.122687	3.9683	59.4	0.05	0 and 1 up
SAUR-AC - like protein (small auxin up RNA); protein id: At4g13790.1	0.379417	0.254142	0.228233	0.143096	3.54237	0.37038	3.40796	2.02714	0.318322	0.189346	3.96529	30.7452	0.053	0 and 1 up
putative protein; protein id: At4g34810.1	0.119438	0.108348	0.173079	0.348477	3.96543	0.286948	1.7197	3.57155	0.124487	0.258539	3.96401	64.2892	0.055	0 and 1 up
putative AT-hook DNA-binding protein; protein id: At2g45850.1	0.0245525	0.0442566	0.0704593	0.0526453	1.76548	0.0711714	1.92711	3.46286	0.0346091	0.0621899	3.96297	60.9037	0.055	0 and 1 up
hypothetical protein; protein id: At2g28090.1	0.0926616	0.10287	0.063549	0.111067	3.57047	0.132327	2.99558	2.59267	0.100056	0.0865981	3.96174	40.8762	0.056	0 and 1 up
hypothetical protein; protein id: At3g21910.1	0.420896	0.389799	0.386727	0.20802	0.617519	0.508001	3.22498	2.29477	0.41391	0.294523	3.95809	35.4342	0.06	0 and 1 up
nuclear antigen homolog; protein id: At4g16830.1	0.792099	0.452841	0.301646	0.472319	3.47157	0.742065	3.31775	2.14425	0.623232	0.402793	3.95036	32.8745	0.061	0 and 1 up
TITL putative protein; protein id: At5g11640.1	0.393604	0.272942	0.336581	0.199455	1.69631	0.432635	3.08927	2.46865	0.337979	0.27008	3.95447	38.6285	0.061	0 and 1 up
putative protein; protein id: At4g17210.1	0.150962	0.141578	0.0887375	0.0360771	2.74797	0.160879	3.65106	1.5172	0.148562	0.061735	3.95375	22.5653	0.061	0 and 1 up
expressed protein; protein id: At1g60060.1	0.201681	0.128334	0.162042	0.0949801	2.02732	0.212001	3.1089	2.43122	0.167	0.130597	3.94666	38.0261	0.066	0 and 1 up
b/t F-box protein family; protein id: At1g30780.1 and hypothetical protein; protein id: At1g30790.1	0.48051	0.204369	0.157177	0.099952	2.27085	0.370421	3.62049	1.56353	0.340064	0.146859	3.94367	23.3574	0.068	0 and 1 up
putative protein; protein id: At5g65490.1	0.396846	0.194466	0.222619	0.227808	3.49435	0.376931	3.04654	2.50079	0.291345	0.239154	3.94149	39.3813	0.071	0 and 1 up
hypothetical protein; protein id: At3g24260.1	0.266639	0.140854	0.128343	0.0709917	2.94128	0.230034	3.49955	1.81459	0.204214	0.105889	3.94203	27.4076	0.071	0 and 1 up
putative protein; protein id: At5g38640.1	0.442405	0.427602	0.399174	0.171108	1.09044	0.528936	3.33454	2.08453	0.44851	0.280379	3.93248	32.0109	0.079	0 and 1 up
CONSTANS B-box zinc finger family protein; protein id: At4g15250.1	0.200419	0.165517	0.256539	0.121806	1.46993	0.26772	2.81775	2.74039	0.191923	0.186654	3.93058	44.2025	0.081	0 and 1 up
putative protein; protein id: At4g00080.1	0.201757	0.101594	0.116524	0.0661595	3.412	0.180287	3.31131	2.11117	0.152018	0.0969214	3.92706	32.5201	0.086	0 and 1 up
Expressed protein; protein id: At3g45443.1	0.232694	0.198074	0.0454476	0.143144	3.75279	0.239473	3.61837	1.52502	0.220674	0.0930067	3.92662	22.8538	0.087	0 and 1 up
putative protein; protein id: At5g11430.1	0.112005	0.284693	0.104507	0.0703281	1.1879	0.220491	3.48761	1.7984	0.19597	0.101053	3.92399	27.2781	0.089	0 and 1 up
hypothetical protein; protein id: At4g28460.1	0.25816	0.1344	0.133624	0.0617986	3.68721	0.223399	3.47832	1.8153	0.19805	0.10336	3.92352	27.5596	0.09	0 and 1 up
Chr5 W/13776170-13776214	0.0937247	0.153481	0.189473	0.0971764	3.83048	0.192973	2.61192	2.9281	0.128456	0.144005	3.92376	48.2664	0.09	0 and 1 up
unknown protein; protein id: At3g12010.1	0.0358076	0.0810782	0.0383646	0.0236743	2.27118	0.0673914	3.38032	1.99056	0.0580709	0.0341961	3.92287	30.4924	0.09	0 and 1 up
kinase - like protein; protein id: At5g14270.1	0.253838	0.156471	0.332602	0.167276	3.36293	0.329755	2.55051	2.98036	0.214403	0.250538	3.92271	49.444	0.091	0 and 1 up
putative protein; protein id: At5g41300.1	0.769017	0.335761	0.476543	0.434144	2.64334	0.729895	2.90858	2.62686	0.54168	0.489213	3.91921	42.0864	0.092	0 and 1 up
putative tropinone reductase; protein id: At2g29310.1	0.655924	0.300456	0.468934	0.347459	0.83137	0.641215	2.89074	2.64809	0.472817	0.433129	3.9203	42.4916	0.092	0 and 1 up
unknown protein; protein id: At3g03620.1	0.174839	0.278089	0.149761	0.0518266	3.988	0.252824	3.58176	1.5921	0.231029	0.102693	3.91966	23.9653	0.092	0 and 1 up
retroelement protein, putative; protein id: At1g43745.1	0.114501	0.106474	0.076627	0.175879	0.72992	0.171105	2.7062	2.83381	0.118171	0.123744	3.91841	46.3196	0.092	0 and 1 up
putative protein; protein id: At4g33910.1	0.0981064	0.0633481	0.0420619	0.088827	3.70857	0.106058	3.0741	2.43254	0.0831687	0.0658117	3.92012	38.3547	0.092	0 and 1 up
putative replication protein; protein id: At3g42400.1	0.431598	0.223198	0.403473	0.219937	3.97771	0.462418	2.81785	2.71386	0.333067	0.320775	3.91219	43.923	0.098	0 and 1 up
oligosaccharyl transferase STT3-like protein; protein id: At5g19690.1	0.137786	0.191756	0.154333	0.0604755	0.512057	0.201145	3.31439	2.07563	0.170474	0.10676	3.91068	32.0568	0.102	0 and 1 up
pseudogene, unknown protein	0.433914	0.190052	0.364758	0.241771	3.55406	0.445603	2.7191	2.80322	0.310253	0.319851	3.90532	45.8727	0.104	0 and 1 up
putative metalloproteinase; protein id: At2g45040.1	0.122452	0.0578184	0.103966	0.0585347	3.8119	0.124399	2.85329	2.66389	0.0909293	0.0848936	3.90353	43.0339	0.107	0 and 1 up
cadmium-transporting ATPase-like protein; protein id: At4g30120.1	0.198386	0.143488	0.126408	0.0367034	2.1091	0.194081	3.54582	1.62814	0.176376	0.0809869	3.90176	24.6632	0.108	0 and 1 up
hypothetical protein; protein id: At1g12380.1	0.372716	0.315995	0.290207	0.0899817	3.97728	0.403348	3.45939	1.79932	0.357839	0.186122	3.89935	27.4802	0.11	0 and 1 up
disease resistance protein (TIR-NBS-LRR class), putative; protein id: At4g08450.1	0.326768	0.231762	0.36017	0.146328	2.95778	0.386683	2.9713	2.52412	0.294702	0.250349	3.89869	40.3479	0.111	0 and 1 up
expressed protein; protein id: At1g15390.1	0.203997	0.0673818	0.204163	0.250102	2.65888	0.271344	1.91244	3.3975	0.1331	0.236456	3.89877	60.625	0.111	0 and 1 up
putative protein; protein id: At5g01790.1	0.484717	0.187308	0.277566	0.200432	3.55201	0.423067	3.03406	2.43859	0.329758	0.265039	3.89259	38.7902	0.116	0 and 1 up
photosystem I subunit VI precursor; protein id: At3g16140.1	0.184809	0.375456	0.311283	0.13845	3.71268	0.370203	3.01891	2.44367	0.287748	0.232919	3.88398	38.9886	0.125	0 and 1 up
expressed protein; protein id: At1g30795.1	0.195878	0.107038	0.364044	0.137539	3.49807	0.301619	2.18847	3.20384	0.170127	0.249059	3.87995	55.6639	0.129	0 and 1 up
putative calcium-dependent protein kinase	0.155558	0.171821	0.209164	0.0727561	2.06152	0.222419	3.05819	2.38871	0.175286	0.136913	3.88053	37.993	0.129	0 and 1 up
expressed protein; protein id: At2g42070.1	0.0938959	0.13789	0.0549381	0.149303	1.76282	0.159207	3.00293	2.45627	0.123233	0.1008	3.87955	39.2817	0.129	0 and 1 up
not found	0.300304	0.226326	0.143939	0.40642	3.92737	0.39294	2.82637	2.6468	0.286812	0.26859	3.8722	43.1209	0.133	0 and 1 up
transporter-like protein; protein id: At3g43790.1	0.287135	0.123895	0.170402	0.0637613	2.74933	0.24451	3.31341	1.99354	0.209512	0.126055	3.8669	31.0336	0.14	0 and 1 up
putative Na+/H+-exchanging protein; protein id: At4g23700.1	0.0726229	0.127304	0.203059	0.0723863	0.98917	0.176075	2.44549	2.9891	0.111494	0.136278	3.86201	50.7122	0.14	0 and 1 up
lysine decarboxylase - like protein; protein id: At5g11950.1	0.145873	0.0477449	0.0798183	0.0838474	3.92603	0.131008	2.75241	2.70553	0.0934288	0.0918377	3.85949	44.5079	0.142	0 and 1 up
putative protein; protein id: At4g23630.1	0.500216	0.171617	0.416451	0.262161	2.07443	0.494849	2.58297	2.86527	0.331336	0.367549	3.85765	47.9662	0.144	0 and 1 up
RRM-containing protein; protein id: At5g53720.1	0.429283	0.178991	0.320618	0.130587	2.65963	0.393316	3.05322	2.35196	0.311587	0.240022	3.85407	37.6078	0.147	0 and 1 up
No hits	0.0430763	0.12983	0.0729524	0.119062	0.0440793	0.134104	2.45747	2.96719	0.085539	0.103281	3.85271	50.3679	0.147	0 and 1 up
hypothetical protein; protein id: At3g28960.1	0.171798	0.109191	0.0174332	0.105423	2.68435	0.159149	3.55412	1.47622	0.146975	0.0610472	3.8485	22.5559	0.149	0 and 1 up
hypothetical protein; protein id: At3g48500.1	0.0553177	0.139421	0.0643933	0.148949	2.48396	0.150343	2.591	2.84535	0.101224	0.111161	3.84828	47.6787	0.149	0 and 1 up
putative protein kinase; protein id: At2g23200.1	0.219276	0.08404	0.355922	0.131493	0.508957	0.298873	2.15047	3.18152	0.167369	0.247614	3.84014	55.9442	0.158	0 and 1 up
actin depolymerizing factor 4 - like protein	0.141217	0.47105	0.185033	0.257085	2.38217	0.392202	2.89669	2.51609	0.296098	0.257194	3.83686	40.9779	0.159	0 and 1 up
hypothetical protein; protein id: At3g24730.1	0.099304	0.0396545	0.034508	0.0933336	3.52122	0.0988462	2.81867	2.58994	0.0727855	0.0668793	3.82788	42.5785	0.164	0 and 1 up
aquaporin (plasma membrane intrinsic protein 2C); protein id: At2g37180.1	0.285241	0.0501245	0.259069	0.377621	2.76603	0.375845	1.66453	3.44337	0.163574	0.338383	3.82458	64.2009	0.166	0 and 1 up
11-beta-hydroxysteroid dehydrogenase-like; protein id: At5g50600.1	0.0304442	0.0972121	0.17351	0.0559112	3.88465	0.137714	2.00667	3.23417	0.0726054	0.117019	3.80612	58.1821	0.177	0 and 1 up
putative protein; protein id: At5g22490.1	0.538211	0.152283	0.457176	0.215022	0.389467	0.507776	2.58476	2.78322	0.345542	0.372072	3.79833	47.1173	0.184	0 and 1 up
b/t protein kinase, putative; protein id: At1g26970.1 and polyprotein, putative; protein id: At1g26990.1	0.0291721	0.118867	0.0822044	0.0600174	2.33854	0.10791	2.48674	2.86132	0.0707862	0.0814489	3.79091	49.0065	0.186	0 and 1 up
putative protein; protein id: At5g40450.1	0.834727	0.234578	0.211239	0.557221	3.50751	0.696231	2.93226	2.39137	0.539551	0.440025	3.78375	39.1986	0.195	0 and 1 up
putative protein; protein id: At3g54160.1	0.0274226	0.180076	0.236702	0.133477	1.72988	0.224029	1.72517	3.36424	0.102224	0.199347	3.78079	62.8515	0.197	0 and 1 up
CHP-rich zinc finger protein, putative; protein id: At1g55700.1	0.15128	0.0763283	0.204395	0.047271	3.11548	0.180186	2.7494	2.56537	0.131744	0.122925	3.76036	43.0168	0.208	0 and 1 up
expressed protein; protein id: At1g23000.1	0.0259935	0.112847	0.0422186	0.108215	3.49152	0.109427	2.41621	2.86643	0.0705263	0.0836676	3.74893	49.8713	0.211	0 and 1 up
putative protein; protein id: At5g06570.1	0.00560994	0.0487595	0.031719	0.0761203	0.999686	0.0642762	1.62529	3.36937	0.0279259	0.0578927	3.74088	64.2486	0.214	0 and 1 up
putative protein; protein id: At4g26430.1	0.175141	0.0917504	0.010476	0.126392	3.59237	0.159992	3.39011	1.5676	0.145218	0.0671492	3.735	24.8159	0.219	0 and 1 up
b/t At3g19780.1 unknown protein and At3g19790 hypothetical protein	0.0480875	0.19975	0.0118744	0.0870767	3.11763	0.141753	3.36919	1.57407	0.128428	0.0600009	3.71875	25.0418	0.227	0 and 1 up
putative protein; protein id: At5g04810.1	0.209482	0.0548031	0.0357651	0.161133	0.426115	0.178109	2.93781	2.27126	0.140909	0.108938	3.7134	37.708	0.228	0 and 1 up
extensin precursor -like protein; protein id: At3g54590.1	0.239579	0.222306	0.48451	0.0874284	0.894883	0.391874	2.73029	2.5141	0.288275	0.265448	3.7115	42.6394	0.231	0 and 1 up
hypothetical protein; protein id: At1g13040.1	0.15912	0.0379346	0.0359209	0.15104	3.39193	0.147622	2.67044	2.56611	0.106443	0.102285	3.70354	43.8586	0.237	0 and 1 up
putative protein; protein id: At3g42450.1	0.221049	0.122562	0.0153638	0.187852	3.69678	0.214872	3.29826	1.6788	0.191494	0.0974693	3.70093	26.9758	0.24	0 and 1 up
disease resistance protein (TIR-NBS-LRR class), putative; protein id: At1g63730.1	0.272516	0.0817679	0.157162	0.018236	3.26398	0.212162	3.3016	1.67114	0.189295	0.0958134	3.70045	26.8467	0.24	0 and 1 up
putative calmodulin-like protein; protein id: At2g15680.1	0.152153	0.0252584	0.0690903	0.0789955	3.14421	0.12376	2.44595	2.76594	0.0819844	0.0927098	3.6923	48.5133	0.244	0 and 1 up
hypothetical protein; protein id: At1g64450.1	0.307822	0.0845858	0.326815	0.0633719	3.89107	0.301628	2.71596	2.49728	0.222034	0.204157	3.68956	42.598	0.248	0 and 1 up
putative protein; protein id: At4g39390.1	0.0083408	0.193249	0.206367	0.14797	3.40723	0.220214	1.57417	3.33547	0.0939882	0.199149	3.68827	64.7351	0.249	0 and 1 up
putative ARF1 family auxin responsive transcription factor; protein id: At2g46530.1	0.169986	0.0153412	0.131104	0.114756	3.49304	0.166886	1.86939	3.15465	0.0850774	0.143571	3.66694	59.3498	0.26	0 and 1 up
putative protein; protein id: At5g60480.1	0.205178	0.152314	0.00751932	0.208978	1.05594	0.227318	3.28771	1.60763	0.204212	0.0998557	3.65971	26.0577	0.263	0 and 1 up
COP1-interacting protein CIP8; protein id: At5g64920.1	0.168451	0.00442818	0.154774	0.130852	3.31627	0.181956	1.58852	3.28906	0.0791334	0.163847	3.65257	64.2208	0.265	0 and 1 up
hypothetical protein; protein id: At4g34140.1	0.355701	0.0518527	0.112006	0.149158	0.679481	0.259992	2.6245	2.53909	0.186857	0.180776	3.65171	44.0523	0.266	0 and 1 up
putative protein; protein id: At3g59460.1	0.00275366	0.065969	0.0338552	0.115299	0.775769	0.0890712	1.49124	3.32098	0.0364866	0.0812552	3.64042	65.8182	0.273	0 and 1 up
KH domain/zinc finger protein; protein id: At3g12130.1	0.0139436	0.0932232	0.138287	0.0257678	3.85613	0.107945	2.09907	2.97005	0.0623009	0.0881517	3.63693	54.7494	0.274	0 and 1 up
myb-related transcription factor mixta, putative; protein id: At1g18710.1	0.211297	0.0965199	0.230766	0.0207927	3.51342	0.218519	3.03394	1.96861	0.183311	0.118944	3.61666	32.9781	0.28	0 and 1 up
putative protein; protein id: At5g15320.1	0.00219298	0.319734	0.194914	0.204645	1.42753	0.288415	1.71807	3.05948	0.141218	0.251477	3.50887	60.6834	0.336	0 and 1 up
puative protein; protein id: At4g39770.1	0.0110439	0.165015	0.0154876	0.0526588	1.33701	0.102945	2.73414	2.19036	0.0803429	0.0643639	3.50331	38.6987	0.339	0 and 1 up
RRM-containing protein; protein id: At3g48840.1	0.0357	0.0269602	0.00777737	0.0983187	3.90891	0.0677862	2.54365	2.39439	0.0493584	0.0464619	3.49332	43.2686	0.345	0 and 1 up
arabinogalactan-protein (AGP27); protein id: At3g06360.1	0.220527	0.012252	0.173778	0.0425213	2.50123	0.180955	2.11456	2.7667	0.109883	0.143772	3.48223	52.6097	0.349	0 and 1 up
CHP-rich zinc finger protein, putative; protein id: At5g44770.1	0.0798801	0.067202	0.605379	0.0324944	3.7905	0.345152	2.06772	2.79742	0.205159	0.27756	3.47865	53.53	0.35	0 and 1 up
putative carbonyl reductase; protein id: At2g24190.1	0.122945	0.00471655	0.0769036	0.0486115	2.92182	0.100778	1.93554	2.89145	0.0560598	0.0837463	3.47948	56.2017	0.35	0 and 1 up
expressed protein; protein id: At4g29770.1	0	0.107848	0.0583412	0.068861	2.07217	0.0944439	1.7224	3.01396	0.04686	0.0819987	3.4714	60.2532	0.353	0 and 1 up
putative protein; protein id: At3g58370.1	0.0837247	0.0629161	0.16778	0.00551743	1.14703	0.128441	2.79164	1.98423	0.10469	0.0744111	3.42497	35.4043	0.366	0 and 1 up
putative protein; protein id: At5g24650.1	0.186456	0.00196677	0.00276605	0.00815105	1.45236	0.0962226	2.81298	1.84559	0.0804523	0.0527846	3.36438	33.2688	0.38	0 and 1 up
putative protein; protein id: At4g09870.1	0.0854694	0.00551997	0.000909063	0.0715106	3.5789	0.0685579	2.83057	1.81186	0.0577416	0.0369607	3.3608	32.6235	0.382	0 and 1 up
hypothetical protein; protein id: At1g51640.1	0.0379225	0.0584743	0.0943838	-0.00194429	2.93024	0.0773064	2.89761	1.69355	0.0667428	0.0390087	3.35623	30.3047	0.384	0 and 1 up
ribosomal protein 3 precursor-like protein; protein id: At5g15760.1	0.0112797	0.364939	0.0394272	0.112338	2.05218	0.225703	2.32492	2.35804	0.158463	0.160721	3.31144	45.4052	0.398	0 and 1 up
acyl CoA synthetase, putative; protein id: At1g49430.1	0.00158093	0.151712	0.0571758	0.0468437	2.99241	0.106244	1.95261	2.64673	0.0630738	0.0854954	3.28905	53.5821	0.406	0 and 1 up
putative protein; protein id: At4g24310.1	0.205627	0.00168869	0.0449385	0.0115884	3.63034	0.118278	2.15711	2.25862	0.0816913	0.0855355	3.12321	46.3169	0.445	0 and 1 up
CHP-rich zinc finger protein, putative; protein id: At3g50010.1	0.163919	-0.016174	0.0371113	0.0599819	3.99542	0.111306	1.25454	2.44669	0.0507851	0.0990446	2.74957	62.8535	0.514	0 and 1 up
auxin response transcription factor (ARF7); protein id: At5g20730.1	-0.0049855	0.0537831	0.00582703	0.0399671	3.92281	0.0422627	1.02294	2.45632	0.0162477	0.0390147	2.66081	67.3907	0.535	0 and 1 up
putative G protein-coupled receptor; protein id: At1g52920.1	0.141037	-0.0170604	0.0390862	0.0295942	2.84351	0.0918168	1.0429	2.25528	0.0385374	0.0833378	2.48474	65.1831	0.56	0 and 1 up
expressed protein; protein id: At2g20570.1	0.0186373	0.0048849	0.21468	-0.00291776	2.34863	0.113694	1.95572	1.32853	0.0940471	0.0638868	2.36428	34.1885	0.569	0 and 1 up
hypothetical protein; protein id: At1g43880.1	0.173437	-0.0108075	-0.0231625	0.14627	3.65951	0.143522	1.25912	0.603396	0.129428	0.0620244	1.39623	25.6047	0.742	0 and 1 up
Pto kinase interactor 1, putative; protein id: At1g48220.1	0.184565	-0.02057	0.162597	-0.035474	0.392015	0.159704	1.10524	0.599301	0.140393	0.076126	1.25726	28.4681	0.77	0 and 1 up
GTP-binding protein LepA, putative; protein id: At5g08650.1	-0.0157362	0.0791373	-0.0179592	0.140127	0.521995	0.101741	0.696332	0.891058	0.0626472	0.0801663	1.13087	51.9936	0.794	0 and 1 up
hypothetical protein; protein id: At2g13980.1	0.111368	-0.0413522	-0.0255397	0.126778	2.35032	0.11624	0.47376	0.952997	0.0517447	0.104088	1.06426	63.5668	0.811	0 and 1 up
putative protein; protein id: At4g21170.1	-0.033813	0.146995	0.11824	-0.0335984	2.04469	0.12752	0.769757	0.660562	0.0967729	0.083045	1.01433	40.6343	0.82	0 and 1 up
expressed protein; protein id: At3g12210.1	0.315911	-0.0537408	-0.0367151	0.112881	1.84326	0.210904	0.679448	0.55983	0.16277	0.134114	0.880374	39.4867	0.852	0 and 1 up
F-box containing tubby family protein; protein id: At1g47270.1	0.132528	-0.0580914	0.0727932	-0.0552691	3.60726	0.117027	0.451199	0.188847	0.107953	0.0451832	0.489126	22.7115	0.933	0 and 1 up
putative protein; protein id: At4g30010.1	0.0445087	-0.0276573	0.106434	-0.0470087	2.47021	0.0861533	0.314748	0.302393	0.0621267	0.0596881	0.436472	43.8532	0.938	0 and 1 up
b/t putative protein; protein id: At5g35070.1 and putative protein; protein id: At5g35080.1	0.209053	-0.0589275	-0.0250148	0.0477224	3.7604	0.141205	0.27022	0.342343	0.0874868	0.110837	0.436139	51.715	0.939	0 and 1 up
putative protein; protein id: At5g46790.1	0.0728767	-0.0518129	0.0753134	-0.0469904	2.09402	0.0882189	0.228297	0.328797	0.0503146	0.0724639	0.400284	55.2262	0.951	0 and 1 up
putative protein; protein id: At5g49340.1	0.0952998	-0.0639469	-0.0290973	0.0370971	0.409496	0.0865231	0.113112	0.158372	0.0502872	0.0704091	0.194618	54.465	0.979	0 and 1 up
putative DNA replication licensing factor, mcm5; protein id: At2g07690.1	0.0498816	-0.0417388	-0.112184	0.162707	1.53151	0.145157	0.102211	0.0737369	0.117721	0.0849259	0.126033	35.8074	0.988	0 and 1 up
hypothetical protein; protein id: At1g77030.1	-0.0668188	-0.0783743	0.0742402	0.0571069	0.80398	0.0981765	-2.96337	2.66958	-0.072943	0.0657112	3.98851	137.986	0.016	0 down, 1 up
putative protein; protein id: At3g45210.1	-0.199943	-0.195519	0.11627	0.180754	1.02505	0.248644	-3.20006	2.36328	-0.200013	0.147711	3.97812	143.554	0.032	0 down, 1 up
DNA-binding protein; protein id: At1g75560.1	-0.116087	-0.167897	0.132978	0.0995247	3.88414	0.184697	-3.06096	2.53499	-0.142249	0.117806	3.97438	140.37	0.041	0 down, 1 up
class 1 non-symbiotic hemoglobin (AHB1); protein id: At2g16060.1	-0.161414	-0.117794	0.199019	0.134464	3.40045	0.21909	-2.56654	3.02947	-0.14162	0.167165	3.97049	130.271	0.047	0 down, 1 up
b/t pseudogene, hypothetical protein At3g33008 and pseudogene, hypothetical protein At3g33009	-0.0862414	-0.157715	0.0411959	0.0589693	1.07927	0.132859	-3.63202	1.59841	-0.121604	0.0535164	3.96818	156.246	0.05	0 down, 1 up
hypothetical protein; protein id: At3g30760.1	-0.193255	-0.116882	0.101822	0.0630088	3.89587	0.177376	-3.46971	1.9075	-0.155435	0.0854517	3.95948	151.2	0.056	0 down, 1 up
homeodomain protein; protein id: At1g20710.1	-0.0602919	-0.078037	0.0491939	0.0825244	3.72251	0.0964611	-2.89775	2.69951	-0.0705798	0.0657513	3.96035	137.028	0.056	0 down, 1 up
CHP-rich zinc finger protein, putative; protein id: At3g11370.1	-0.0385424	-0.0699726	0.0532562	0.0659971	3.05814	0.0815719	-2.6138	2.96541	-0.0539379	0.0611937	3.95292	131.394	0.061	0 down, 1 up
G-protein, putative; protein id: At1g31930.1	-0.0312802	-0.0196963	0.0945452	0.0425904	3.48484	0.073982	-1.52974	3.64199	-0.0286499	0.0682093	3.95022	112.784	0.061	0 down, 1 up
auxin-regulated protein (IAA8); protein id: At2g22670.1	-0.0695387	-0.0612313	0.185249	0.0852658	3.18756	0.151994	-1.88059	3.4729	-0.0723755	0.133657	3.94939	118.436	0.062	0 down, 1 up
expressed protein; protein id: At1g80950.1	-0.0814959	-0.0509665	0.0437487	0.0195233	3.14199	0.0745109	-3.54618	1.715	-0.0670783	0.0324403	3.93911	154.191	0.075	0 down, 1 up
expressed protein; protein id: At1g62690.1	-0.14124	-0.0826433	0.0648082	0.117898	3.69299	0.147095	-3.03747	2.49381	-0.113688	0.0933391	3.93005	140.614	0.082	0 down, 1 up
3-isopropylmalate dehydratase, small subunit; protein id: At2g43100.1	-0.166475	-0.106155	0.209385	0.103352	1.76809	0.21159	-2.64062	2.8997	-0.142465	0.156443	3.92188	132.323	0.092	0 down, 1 up
ABC transporter-like; protein id: At5g64940.1	-0.159912	-0.0728323	0.0667519	0.0232118	3.06412	0.127527	-3.60245	1.50818	-0.117635	0.0492481	3.90541	157.283	0.104	0 down, 1 up
putative carboxyl-terminal peptidase; protein id: At1g10750.1	-0.0906797	-0.0783346	0.0903419	0.0333874	0.940576	0.10734	-3.22188	2.19892	-0.0886592	0.0605096	3.90074	145.687	0.11	0 down, 1 up
hypothetical protein similar to extensin-like protein; protein id: At4g02270.1	-0.107447	-0.0653693	0.0642767	0.0192608	3.91085	0.0985475	-3.51475	1.67357	-0.0889758	0.0423664	3.89285	154.538	0.116	0 down, 1 up
b/t hypothetical protein; protein id: At1g19410.1 and pseudogene, pol polyprotein; protein id: At1g19415	-0.149911	-0.0862905	0.0484898	0.128463	3.67843	0.152179	-3.14019	2.27845	-0.123172	0.0893712	3.87971	144.036	0.129	0 down, 1 up
expressed protein; protein id: At3g54970.1	-0.120343	-0.0520864	0.0792607	0.0248342	0.351562	0.104881	-3.26634	2.01822	-0.0892233	0.0551297	3.83955	148.289	0.158	0 down, 1 up
hypothetical protein; protein id: At1g03560.1	-0.141152	-0.0537842	0.0313885	0.0924294	3.58306	0.120633	-3.17937	2.13326	-0.100174	0.0672134	3.82873	146.14	0.162	0 down, 1 up
expressed protein; protein id: At3g01520.1	-0.0997623	-0.0885935	0.301166	0.076093	3.96579	0.21836	-2.15037	3.16665	-0.122671	0.180646	3.82776	124.179	0.164	0 down, 1 up
acyltransferase family; protein id: At4g15390.1	-0.0533101	-0.0258325	0.253655	0.0455305	3.98471	0.159155	-1.56088	3.49268	-0.0649366	0.145305	3.82559	114.08	0.166	0 down, 1 up
hypothetical protein; protein id: At1g71015.1	-0.0757289	-0.0632214	0.0397032	0.14222	3.67057	0.119231	-2.60872	2.79261	-0.0813916	0.0871289	3.82153	133.05	0.166	0 down, 1 up
putative protein; protein id: At5g25870.1	-0.123021	-0.184798	0.0568437	0.211653	3.73915	0.213661	-3.0238	2.3313	-0.16921	0.130458	3.81816	142.368	0.168	0 down, 1 up
FKBP-type peptidyl-prolyl cis-trans isomerase; protein id: At5g13410.1	-0.0393232	-0.0303123	0.154936	0.0313922	0.578266	0.102919	-1.91414	3.29393	-0.0517105	0.0889854	3.80971	120.161	0.175	0 down, 1 up
putative protein; protein id: At4g32900.1	-0.0934836	-0.121996	0.146063	0.0355073	3.58746	0.147696	-3.0751	2.2443	-0.119302	0.08707	3.80699	143.877	0.176	0 down, 1 up
expressed protein; protein id: At2g44130.1	-0.0605096	-0.0669139	0.0831796	0.0194907	2.80819	0.08572	-3.12702	2.17409	-0.0703809	0.0489331	3.80853	145.191	0.176	0 down, 1 up
expansin (At-EXP2); protein id: At5g05290.1	-0.0218765	-0.0119462	0.0542756	0.0118367	3.08111	0.038946	-2.17866	3.08384	-0.0224722	0.0318087	3.7758	125.24	0.197	0 down, 1 up
expressed protein; protein id: At3g05810.1	-0.0542402	-0.0820311	0.0771142	0.0113553	3.83912	0.0862738	-3.27326	1.8449	-0.0751579	0.042361	3.75737	150.593	0.209	0 down, 1 up
b/t hypothetical protein; protein id: At3g16070.1 and putative ribosomal protein; protein id: At3g16080.1	-0.766095	-0.046063	0.0654966	0.0320752	3.29735	0.417965	-3.3914	1.51642	-0.381559	0.170609	3.71499	155.909	0.228	0 down, 1 up
hypothetical protein; protein id: At3g24700.1	-0.101972	-0.0355874	0.015235	0.0853513	3.86131	0.0918168	-3.06	2.10614	-0.0756332	0.052057	3.71476	145.461	0.228	0 down, 1 up
unknown protein; protein id: At1g33480.1	-0.0180828	-0.098216	0.0664356	0.0332537	3.01148	0.0822432	-2.51583	2.72439	-0.0557961	0.0604214	3.70833	132.721	0.236	0 down, 1 up
F-box protein; protein id: At1g60400.1	-0.098641	-0.019861	0.0174475	0.0744306	3.99223	0.0818037	-2.79206	2.40268	-0.0620058	0.0533585	3.68354	139.287	0.252	0 down, 1 up
putative protein; protein id: At3g62940.1	-0.0189911	-0.0584903	0.0867698	0.0150967	1.9391	0.0695335	-2.52383	2.67826	-0.047687	0.050605	3.68005	133.3	0.253	0 down, 1 up
b/t contains similarity to an Arabidopsis thaliana hypothetical protein, which contains similarity to retrotransposon Athila (GB:AF076275); protein id: At4g07460.1 and hypothetical protein; protein id: At4g07470.1	-0.219959	-0.0359313	0.0639054	0.219651	3.54923	0.208947	-2.31943	2.84416	-0.132054	0.161928	3.67001	129.198	0.259	0 down, 1 up
drought-induced-19-like 1; protein id: At4g02200.1	-0.125177	-0.0173753	0.0640407	0.0362953	3.74107	0.094384	-2.54434	2.60102	-0.0660003	0.0674707	3.63854	134.369	0.273	0 down, 1 up
Serine/arginine-rich protein, putative; protein id: At1g55300.1	-0.036328	-0.0982167	0.146788	0.0198907	1.97493	0.117365	-2.65357	2.48057	-0.0857373	0.0801475	3.63245	136.93	0.274	0 down, 1 up
similar to pirin-like protein; protein id: At2g43120.1	-0.0746469	-0.294418	0.00819253	0.16093	3.73814	0.220639	-3.2919	1.5237	-0.20023	0.0926795	3.62743	155.162	0.276	0 down, 1 up
unknown protein; protein id: At2g03440.1	-0.00882532	-0.0975883	0.112054	0.0360587	3.29782	0.100538	-1.91102	3.06894	-0.0531436	0.0853444	3.6153	121.91	0.28	0 down, 1 up
expressed protein; protein id: At1g71900.1	-0.109625	-0.0805106	0.124712	0.00323152	0.6165	0.126183	-3.20135	1.66079	-0.112008	0.0581072	3.6065	152.581	0.285	0 down, 1 up
unknown protein; protein id: At1g06900.1	-0.0930816	-0.0113823	0.0153235	0.0774052	0.153811	0.0781804	-2.49738	2.59396	-0.0542235	0.0563204	3.60076	133.913	0.29	0 down, 1 up
multidrug resistance P-glycoprotein (pgp1); protein id: At2g36910.1	-0.247534	-0.00188802	0.17562	0.186095	0.949605	0.243731	-1.63579	3.17945	-0.111505	0.216729	3.57557	117.225	0.309	0 down, 1 up
putative poly (ADP-ribose) polymerase; protein id: At2g31320.1	-0.0231364	-0.230816	0.0709854	0.0969496	3.9348	0.166542	-2.4198	2.60467	-0.113353	0.122013	3.55524	132.893	0.316	0 down, 1 up
putative protein; protein id: At5g40410.1	-0.289002	-0.190297	0.428369	0.0248288	0.428346	0.366863	-2.95318	1.95784	-0.305771	0.202714	3.54322	146.457	0.322	0 down, 1 up
myb family transcription factor; protein id: At4g28110.1	-0.472561	-0.0435929	0.11758	0.140423	0.207277	0.313097	-2.5731	2.41897	-0.22812	0.214455	3.5316	136.768	0.328	0 down, 1 up
ATPase, putative; protein id: At3g19740.1	-0.247489	-0.00787631	0.0935032	0.00808796	0.0535072	0.154327	-2.71654	2.09898	-0.12212	0.0943583	3.43297	142.308	0.366	0 down, 1 up
expressed protein; protein id: At2g36470.1	0.000250264	-0.160372	0.068625	0.109582	3.78605	0.13672	-1.73909	2.95757	-0.0693006	0.117855	3.43098	120.456	0.366	0 down, 1 up
putative protein; protein id: At3g63160.1	-0.0637535	-0.0518978	0.199856	0.0114151	1.77374	0.133542	-2.51625	2.31167	-0.0983418	0.0903461	3.41691	137.426	0.367	0 down, 1 up
peptide transporter, putative; protein id: At1g52190.1	0.00129859	-0.109037	0.0282825	0.163446	3.852	0.125222	-1.46911	3.08187	-0.0538835	0.113036	3.41412	115.487	0.367	0 down, 1 up
hypothetical protein; protein id: At1g31360.1	-0.908805	-0.0483438	0.165445	0.143346	1.79222	0.541856	-2.57166	2.24233	-0.408407	0.356106	3.41196	138.914	0.368	0 down, 1 up
putative protein; protein id: At3g62880.1	-0.135138	-0.0293703	0.0917379	-0.00521084	0.207235	0.106182	-3.11616	1.30082	-0.0979867	0.0409038	3.37677	157.342	0.379	0 down, 1 up
WD-repeat protein-like; protein id: At5g07590.1	-0.0166941	-0.194989	0	0.106541	3.84374	0.13543	-3.03235	1.46743	-0.121906	0.0589935	3.36876	154.176	0.38	0 down, 1 up
calcineurin B-like protein 3; protein id: At4g26570.1,	-0.397371	-0.000736137	0.182015	0.169954	3.44065	0.305309	-1.83697	2.80966	-0.167073	0.255539	3.35689	123.177	0.384	0 down, 1 up
hypothetical protein; protein id: At1g27660.1	-0.63186	-0.0140047	0.0746158	0.0257945	3.4739	0.343477	-2.65388	2.01973	-0.273325	0.208013	3.33502	142.727	0.389	0 down, 1 up
GTP-binding protein, putative; protein id: At1g07620.1	0.000859058	-0.0164553	0.0152556	0.00383226	0.0651663	0.0146354	-1.43231	2.88089	-0.00651555	0.0131051	3.2173	116.436	0.425	0 down, 1 up
allergen like protein; protein id: At4g17030.1	-0.766021	0.0491139	0.274204	0.221693	1.16712	0.529178	-1.50947	2.57568	-0.267562	0.456552	2.98541	120.372	0.466	0 down, 1 up
unknown protein; protein id: At4g31430.1	-0.159272	0.000409371	0.0181867	0.0228613	3.6228	0.090567	-1.94299	2.25512	-0.059116	0.0686125	2.9767	130.748	0.466	0 down, 1 up
putative protein; protein id: At3g57350.1	-0.460671	0.0031105	0.0327716	0.0172988	3.88764	0.243332	-1.72531	2.08823	-0.154987	0.187588	2.70876	129.564	0.526	0 down, 1 up
hypothetical protein; protein id: At1g76220.1	-0.781563	0.0360309	0.0909718	0.0540862	1.5854	0.433277	-1.06825	1.94662	-0.208446	0.379841	2.22048	118.757	0.591	0 down, 1 up
putative protein; protein id: At5g02670.1	-0.0426222	-0.187726	-0.0565038	0.72389	2.93727	0.43495	-1.86958	0.879694	-0.39356	0.185182	2.0662	154.802	0.621	0 down, 1 up
S-adenosyl-L-methionine:carboxyl methyltransferase family; protein id: At2g14060.1	-0.669202	0.0108629	0.0221637	0.00465538	3.57724	0.343822	-0.640177	1.33192	-0.148945	0.309885	1.47778	115.671	0.729	0 down, 1 up
putative nonsense-mediated mRNA decay protein; protein id: At2g03820.1	-0.0560472	0.00693942	-0.017917	0.0799766	2.06635	0.0639982	-1.0788	0.578184	-0.0564076	0.0302316	1.22397	151.811	0.773	0 down, 1 up
hypothetical protein; protein id: At1g20400.1	-0.0863806	0.0148194	-0.0252995	0.0799157	1.76555	0.0795715	-1.00597	0.518399	-0.070732	0.03645	1.13168	152.737	0.793	0 down, 1 up
unknown protein; protein id: At4g03180.1	0.0194909	-0.0532674	0.105864	-0.0154162	0.1678	0.0766143	-0.444664	0.978406	-0.0316993	0.0697488	1.07471	114.441	0.808	0 down, 1 up
disease resistance protein (TIR-NBS-LRR class), putative; protein id: At5g44510.1	-1.17216	0.0950005	-0.0241408	0.174842	0.736509	0.663633	-0.542221	0.759326	-0.385656	0.540073	0.933048	125.53	0.838	0 down, 1 up
putative photomorphogenesis repressor protein; protein id: At2g46340.1	0.0409449	-0.248326	-0.0186243	0.0611408	3.56531	0.155833	-0.50151	0.581134	-0.101811	0.117976	0.767612	130.794	0.873	0 down, 1 up
phospholipase A2-like protein; protein id: At4g29460.1	0.0617645	-0.14695	0.121316	-0.0764735	3.80106	0.147662	-0.576207	0.288203	-0.132064	0.066055	0.644264	153.427	0.897	0 down, 1 up
putative protein; protein id: At5g54210.1	0.0381551	-0.0600768	0.127491	-0.0416416	3.93039	0.100898	-0.28586	0.555644	-0.0461582	0.0897205	0.624865	117.224	0.902	0 down, 1 up
expressed protein; protein id: At3g22570.1	-0.225541	0.141117	0.167623	-0.110002	0.901521	0.232497	-0.268686	0.308345	-0.152741	0.175286	0.408985	131.068	0.949	0 down, 1 up
RRM-containing protein; protein id: At5g54580.1	-0.179093	0.0363151	0.022099	-0.00889622	3.82614	0.109916	-0.165702	0.354763	-0.0465156	0.0995885	0.391553	115.036	0.952	0 down, 1 up
elongation factor, putative; protein id: At1g35550.1	-0.0498243	0.0400614	-0.0622857	0.101438	2.68934	0.0939737	-0.157251	0.205717	-0.0570702	0.0746596	0.258935	127.394	0.967	0 down, 1 up
expressed protein; protein id: At2g15340.1	0.12725	-0.19875	-0.0546584	0.0703143	1.17002	0.175207	-0.112854	0.157335	-0.102119	0.14237	0.193624	125.651	0.979	0 down, 1 up
unknown protein; protein id: At3g10300.1	-0.507815	0.16312	0.0607363	-0.0480257	3.99785	0.341404	-0.0920484	0.0911086	-0.242645	0.240167	0.129513	135.294	0.988	0 down, 1 up
putative protein; protein id: At5g50820.1	-0.397208	-0.242983	0.0110596	0.0167856	0.273897	0.32043	-3.99531	0.18444	-0.320089	0.0147766	3.99956	177.357	0	0 specific down
expressed protein; protein id: At3g51010.1	-0.287782	-0.191835	0.0116342	0.00687714	3.86739	0.240007	-3.99642	0.160646	-0.239813	0.00963988	3.99965	177.698	0	0 specific down
conserved hypothetical protein; protein id: At1g23230.1	-0.207976	-0.195362	0.0346664	0.0409689	1.76697	0.205211	-3.93087	0.737651	-0.20169	0.0378485	3.99948	169.372	0	0 specific down
GAMM1 protein-like; protein id: At5g41970.1	-0.0910098	-0.234814	0.00228344	0.00345566	2.57142	0.162944	-3.99881	0.0874641	-0.162905	0.00356316	3.99977	178.747	0	0 specific down
unknown protein	-0.212221	-0.267876	-0.0466326	-0.0510056	3.35969	0.245035	-3.91654	-0.806854	-0.239996	-0.0494419	3.99879	191.641	0.001	0 specific down
unknown protein; protein id: At5g44190	-0.370752	-0.190662	-0.027184	-0.0181248	0.579597	0.281764	-3.98163	-0.357737	-0.280633	-0.0252141	3.99767	185.134	0.003	0 specific down
60S ribosomal protein L2; protein id: At2g18020.1	-0.283713	-0.17678	0.0231205	0.031046	1.62585	0.231958	-3.96724	0.492657	-0.23019	0.0285852	3.99772	172.921	0.003	0 specific down
hypothetical protein; protein id: At1g13030.1	-0.102795	-0.103114	0.00915761	0.0177868	0.842485	0.10392	-3.96294	0.517681	-0.103045	0.0134608	3.99661	172.558	0.004	0 specific down
[truncated: 656 more rows]

## Sheet: TOP19
Gene description	0	0	1	1	RANDOM Vsum length	Vector length	Vsum - 0	Vsum - 1	Vrep - 0	Vrep - 1	Vsum length	Angle	est. p-value
[truncated: 19 more rows]
