# Supplementary material for: Vector analysis as a fast and easy method to compare gene expression responses between different experimental backgrounds
Source: BMC Bioinformatics. 2005 Jul 19;6:181. doi: 10.1186/1471-2105-6-181 (PMC1190156; doi:10.1186/1471-2105-6-181)
Supplement: Additional File 3 — Perl script performing vector analysis [file 1471-2105-6-181-S3.pl]

#!\usr\bin\perl -w

use strict;
use Math::Trig;
use Math::Trig ':radial';

my $file = $ARGV[0];
my $randoms = 100000;

open FILE, "<$file" or die "Can't open $file: $!\n";

my @data = <FILE>;
close FILE;

my $firstline = $data[0];
chomp $firstline;
my @firstline = split /\t/, $firstline;

my $datanumber = @firstline-1;
my @expnames = @firstline[1..$#firstline];

my (@a, @b);

foreach my $e (0..$#expnames) {
	if ($expnames[$e] =~ /0/) {push @a, $e+1};
	if ($expnames[$e] =~ /1/) {push @b, $e+1};
}

print "$firstline\tLength\tVsum - 0\tVsum - 1\tVrep - 0\tVrep - 1\tVsum length\tAngle\tp-value\tClass\n";

my @randlength;

for (1..$randoms) {
	my ($x, $y);

	my (@randa, @randb);
	for (1..@a) {
		my $l = $data[int($#data*rand()+1)];
		chomp $l;
		my @l = split /\t/, $l;
		push @randa, $l[$a[$_-1]];
	}

	for (1..@b) {
		my $l = $data[int($#data*rand()+1)];
		chomp $l;
		my @l = split /\t/, $l;
		push @randb, $l[$b[$_-1]];

	}
	for my $a (0..$#a) {
		for my $b (0..$#b) {
			$x += $randa[$a]/sqrt($randa[$a]*$randa[$a]+$randb[$b]*$randb[$b]);
			$y += $randb[$b]/sqrt($randa[$a]*$randa[$a]+$randb[$b]*$randb[$b]);
		}
	}
	push @randlength, sqrt($x*$x+$y*$y);		
}

@randlength = sort {$b <=> $a} @randlength;	

for my $l (@data[1..$#data]) {
	chomp $l;
	my @l = split /\t/, $l;
	my @A = @l[@a];
	my @B = @l[@b];
	
	my (@angle, @length, $x, $y);
	for my $a (@A) {
		for my $b (@B) {
			my ($length, $angle, undef) = cartesian_to_cylindrical($a, $b, 0);
			push @angle, rad2deg($angle);
			push @length, $length;
			if (abs($a)+abs($b)) {
				$x += $a/sqrt($a*$a + $b*$b);
				$y += $b/sqrt($a*$a + $b*$b);
			}
		}
	}
	print "$l\t";
	my $comp=@A*@B;
	
	my $class;
		
	my (undef, $normangle, undef) = cartesian_to_cylindrical ($x, $y, 0);
	$normangle = rad2deg($normangle);
	
	my $a = $normangle;

	if ( $a < 45/2 && $a >= -45/2 ) {$class = "0 up, 1 unchanged"}
	elsif ($a >= 45/2 && $a < 45/2+45) {$class = "0 up, 1 up"}
	elsif ($a >= 45/2+45 && $a < 45/2+90) {$class = "0 unchanged, 1 up"}
	elsif ($a >= 45/2+90 && $a < 45/2+135) {$class = "0 down, 1 up"}
	elsif ($a >= 45/2+135 && $a < 45/2+180) {$class = "0 down, 1 unchanged"}
	elsif ($a >= -45/2-45 && $a < -45/2) {$class = "0 up, 1 down"}
	elsif ($a >= -45/2-90 && $a < -45/2-45) {$class = "0 unchanged, 1 down"}
	elsif ($a >= -45/2-135 && $a < -45/2-90) {$class = "0 down, 1 down"}
	elsif ($a >= -45/2-180 && $a < -45/2-135) {$class = "0 down, 1 unchanged"}

	my $p = 1;
	my $normlength = sqrt($x*$x+$y*$y);

	for (0..$#randlength) {
		if ($randlength[$_] < $normlength) {
			$p = ($_+1)/@randlength;
			last;
		}
	}			

	my ($vrep0, $vrep1, undef) = cylindrical_to_cartesian(average(@length), deg2rad($normangle), 0);
	my ($vsum0, $vsum1, undef) = cylindrical_to_cartesian($normlength, deg2rad($normangle), 0);

	print join "\t", average(@length), $vsum0, $vsum1, $vrep0, $vrep1, $normlength, $normangle, $p, $class;

 	print "\n";
}

exit;

	
sub median {
    my @array = sort {$a <=> $b} @_;
    if (@array % 2) {
	return $array[@array/2];
    } else {
	return ($array[@array/2-1] + $array[@array/2])/2;
    }
}

sub average {
	my @array = @_;
	return 0 unless (@array);
	my $i = 0;
	foreach (@array) {
		$i += $_;
	}
	return $i/@array;
}
