# Supplementary material for: Vector analysis as a fast and easy method to compare gene expression responses between different experimental backgrounds
Source: BMC Bioinformatics. 2005 Jul 19;6:181. doi: 10.1186/1471-2105-6-181 (PMC1190156; doi:10.1186/1471-2105-6-181)
Supplement: Additional File 4 — Tab-delimited text file as input file for vector analysis script [file 1471-2105-6-181-S4.txt]

Gene description	0	0	1	1
expressed protein; protein id: At3g24450.1	-0.135008486	-0.123300705	-0.077441107	-0.079480871
expressed protein; protein id: At2g29670.1	-0.33192421	-0.298669157	-0.217752139	-0.246762076
hypothetical protein common family; protein id: At1g02170.1	-0.299465449	-0.293741263	-0.162009533	-0.121806032
SMC-like protein; protein id: At5g07660.1	-0.171240852	-0.196184083	-0.116330737	-0.15405675
Mutator-like transposase; protein id: At2g27110.1	-0.190965204	-0.139945731	-0.082835587	-0.085338429
leucine-rich repeat transmembrane protein kinase, putative; protein id: At1g75640.1	-0.094944268	-0.116289717	-0.05812269	-0.074880689
putative protein; protein id: At5g10730.1	-0.133911999	-0.1839413	-0.117580117	-0.129447949
putative AP2 domain transcription factor; protein id: At2g47520.1	-0.1955144	-0.229263137	-0.136394084	-0.090782068
Sm protein, putative; protein id: At3g14080.1	-0.217443223	-0.197771889	-0.116827824	-0.072241418
(no apical meristem)-like protein; protein id: At5g22290.1	-0.289754684	-0.193699161	-0.164631562	-0.184232456
DnaJ protein, putative; protein id: At1g56300.1	-0.078343526	-0.102557481	-0.096016772	-0.070667412
hypothetical protein; protein id: At2g34090.1	-0.057103876	-0.080947949	-0.166759656	-0.109440668
unknown protein; protein id: At1g32130.1	-0.249685856	-0.226453454	-0.262374344	-0.169618133
putative GTP-binding protein, ERG; protein id: At1g30960.1	-0.194730325	-0.337576417	-0.122906093	-0.088423147
unknown protein; protein id: At1g72060.1	-0.27458338	-0.166586353	-0.153985136	-0.111440273
putative reversibly glycosylatable polypeptide; protein id: At3g08900.1	-0.428438255	-0.235047269	-0.154103477	-0.198454258
bHLH protein; protein id: At1g68810.1	-0.13782022	-0.108496716	-0.190761716	-0.11372234
gag-pol polyprotein, putative; protein id: At1g36035.1	-0.037797147	-0.07986529	-0.123522587	-0.137968231
putative protein kinase; protein id: At2g29250.1	-0.052506783	-0.099777763	-0.15306187	-0.11972121
hypothetical protein; protein id: At4g14170.1	-0.11897528	-0.068384401	-0.109407824	-0.134560364
unknown protein; protein id: At2g26570.1	-0.19927522	-0.248004617	-0.140893744	-0.066173738
E2, ubiquitin-conjugating enzyme, putative; protein id: At2g36060.1	-0.343304514	-0.214620122	-0.222969277	-0.131780457
serine/threonine kinase - like protein; protein id: At4g23310.1	-0.158600093	-0.332044453	-0.132218154	-0.099407859
expressed protein; protein id: At1g34180.1	-0.103032326	-0.168631492	-0.265989641	-0.166884096
MAP protein kinase; protein id: At5g66850.1	-0.108041092	-0.148454673	-0.147275694	-0.268653564
unknown protein; protein id: At1g50500.1	-0.087423233	-0.098347283	-0.04792083	-0.092888061
F-box protein; protein id: At3g50710.1	-0.033552595	-0.062472116	-0.050009495	-0.041662823
predicted proline-rich protein; protein id: At4g28300.1	-0.100351325	-0.13149561	-0.124015087	-0.066234499
putative cinnamyl-alcohol dehydrogenase; protein id: At1g72680.1	-0.247284313	-0.159944038	-0.155888439	-0.273366883
alcohol dehydrogenase-like protein; protein id: At5g63620.1	-0.118985585	-0.062366563	-0.069403595	-0.096579295
putative mitochondrial processing peptidase; protein id: At3g02090.1	-0.047128212	-0.069854665	-0.168234103	-0.0716165
receptor-like serine/threonine kinase, putative; protein id: At1g29740.1	-0.389653462	-0.179584229	-0.310657458	-0.255892817
putative protein; protein id: At5g37890.1	-0.153234386	-0.083305819	-0.081396909	-0.036101799
putative protein; protein id: At5g37550.1	-0.16696513	-0.075381638	-0.085781073	-0.05242182
unknown protein; protein id: At2g43650.1	-0.274540168	-0.221091083	-0.169554359	-0.050566814
unknown protein; protein id: At3g10320.1	-0.277830554	-0.093997304	-0.413864108	-0.317175395
putative phragmoplastin; protein id: At1g10290.1	-0.267189777	-0.16762531	-0.244074326	-0.112642654
unknown protein; protein id: At3g16830.1	-0.211792408	-0.090969084	-0.098391708	-0.135539094
putative protein; protein id: At5g24230.1	-0.266384344	-0.150964659	-0.194766185	-0.430926162
b/t putative metalloproteinase; protein id: At1g24140.1 and unknown protein; protein id: At1g24150.1	-0.229762674	-0.08113712	-0.331581744	-0.22621483
RING-H2 zinc finger protein ATL3, putative; protein id: At1g72200.1	-0.046264153	-0.126322398	-0.116789208	-0.212730732
chloroplast FtsH protease; protein id: At1g50250.1	-0.03597556	-0.090210835	-0.124356918	-0.073677182
expressed protein; protein id: At1g78560.1	-0.110790468	-0.210407424	-0.063280717	-0.154867435
putative ADP-ribosylation factor; protein id: At1g23490.1	-0.496479697	-0.184389595	-0.218343802	-0.277443501
putative protein; protein id: At5g64720.1	-0.241669478	-0.103427955	-0.046548642	-0.119339756
actin depolymerizing factor, putative; protein id: At1g01750.1	-0.099830462	-0.07969419	-0.030114633	-0.091518314
expressed protein; protein id: At1g62730.1	-0.518857246	-0.120086998	-0.095691864	-0.096411204
AMP-binding protein; protein id: At5g16370.1	-0.201927707	-0.219123046	-0.048482387	-0.183121835
hypothetical protein; protein id: At2g44440.1	-0.056408155	-0.087696888	-0.057343736	-0.015817411
putative GTP-binding protein; protein id: At2g31060.1	-0.130236944	-0.115416487	-0.107144523	-0.028137437
pheromone receptor, putative (AR401); protein id: At1g66680.1	-0.127840053	-0.097211084	-0.04067795	-0.12799358
peroxidase, putative; protein id: At3g17070.1	-0.158529049	-0.175019296	-0.02607548	-0.135661975
hypothetical protein; protein id: At4g07470.1	-0.143516665	-0.107777012	-0.040964288	-0.138231718
putative protein; protein id: At5g50890.1	-0.197559591	-0.229814298	-0.187933892	-0.041615578
expressed protein; protein id: At1g27760.1	-0.332755547	-0.145231228	-0.37742766	-0.156905333
unknown protein; protein id: At1g63830.1	-0.355043463	-0.145903171	-0.278022287	-0.119493044
expressed protein; protein id: At5g52200.1	-0.095652244	-0.089898078	-0.29780582	-0.079611634
calcium-binding protein, putative; protein id: At1g18210.1	-0.704381561	-0.193088183	-0.604361863	-0.557568003
unknown protein	-0.147192802	-0.120843315	-0.154488863	-0.041462004
leaf development protein Argonaute; protein id: At1g48410.1	-0.102612366	-0.160199408	-0.154018533	-0.042726639
expressed protein; protein id: At1g49560.1	-0.100999277	-0.049691186	-0.219982428	-0.064223714
unknown protein; protein id: At3g01200.1	-0.043664966	-0.135038157	-0.096126732	-0.043259065
1-aminocyclopropane-1-carboxylate synthase-like protein; protein id: At3g61510.1	-0.043553118	-0.144897757	-0.195813415	-0.08150294
b/t expressed protein; protein id: At3g20300.1 and ethylene responsive element binding factor 7; protein id: At3g20310.1	-0.198377962	-0.127140899	-0.208085376	-0.053447103
hypothetical protein; protein id: At1g48320.1	-0.438771143	-0.108257459	-0.587109712	-0.2712692
nucleic acid binding protein - like; protein id: At5g26210.1	-0.043640104	-0.183773692	-0.147174061	-0.129788292
similar to H+-transporting ATP synthase beta chain; protein id: At5g08680.1	-0.162089379	-0.108032116	-0.015843302	-0.124100033
glycosyl hydrolase family 1; protein id: At3g18080.1	-0.290218126	-0.086455073	-0.289495148	-0.110471328
unknown protein; protein id: At2g20920.1	-0.12192686	-0.157712485	-0.192175667	-0.039298392
hypothetical protein; protein id: At1g26370.1	-0.13508967	-0.118336028	-0.139473776	-0.021095444
putative nucleotide-binding protein; protein id: At2g27200.1	-0.092990427	-0.086257926	-0.151959728	-0.034344567
histone H3, putative; protein id: At1g19890.1	-0.298259893	-0.061164342	-0.095194791	-0.124897791
putative protein; protein id: At4g35750.1	-0.090841856	-0.016117818	-0.050312319	-0.153719417
hypothetical protein; protein id: At2g46620.1	-0.324709619	-0.067287137	-0.168775185	-0.129726262
SCARECROW transcriptional regulator-like; protein id: At5g52510.1	-0.471153658	-0.112585813	-0.302227464	-0.091216661
membrane protein common family; protein id: At5g46150.1	-0.34382398	-0.070009279	-0.175604444	-0.105238995
hypothetical protein; protein id: At2g36560.1	-0.049164996	-0.078200302	-0.023350344	-0.120349954
putative protein; protein id: At3g56740.1	-0.094236422	-0.19912997	-0.161295351	-0.016719989
putative ligand-gated ion channel protein; protein id: At2g29120.1	-0.269839801	-0.012523223	-0.278652462	-0.217385905
RNA binding protein 47 (RBP47), putative; protein id: At3g19130.1	-0.131463068	-0.108550349	-0.186229806	-0.026148234
hypothetical protein; protein id: At1g63520.1	-0.076727952	-0.120007054	-0.00298327	-0.100179526
putative photosystem I reaction center subunit IV; protein id: At2g20260.1	-0.111088005	-0.050419886	-0.259569534	-0.041777455
unknown protein; protein id: At2g02560.1	-0.014664814	-0.153579208	-0.085840793	-0.122820718
light-harvesting chlorophyll a/b binding protein; protein id: At3g47470.2	-0.384487874	-0.051105674	-0.077350945	-0.128240307
putative protein; protein id: At4g18520.1	-0.009582747	-0.069107493	-0.025685999	-0.023187005
putative nuclear matrix constituent protein; protein id: At1g13220.1	-0.082781219	-0.043106941	-0.173185352	-0.023802875
unknown protein; protein id: At3g05250.1	-0.018578207	-0.138838295	-0.089826518	-0.037285178
hypothetical protein; protein id: At3g11950.1	-0.558939476	-0.036453529	-0.085934334	-0.020675942
cinnamoyl CoA reductase - like protein; protein id: At5g14700.1	-0.075780603	-0.038838593	-0.023473381	-0.186868517
unknown protein; protein id: At5g64480.1	-0.26136975	-0.123862125	-0.33478375	-0.034198383
cytokinin oxidase, putative; protein id: At1g75450.1	-0.067578249	-0.025891949	-0.115123103	-0.012596813
RRM-containing protein; protein id: At5g16840.1	-0.098599464	-0.101539996	-0.010858751	-0.167537412
ABC transporter family protein; protein id: At1g15520.1	-0.475194342	-0.103253433	-0.41414167	-0.037370142
4-coumarate--CoA ligase -like protein; protein id: At5g38120.1	-0.093071074	-0.070954664	-0.032129064	-0.310850018
glucosyltransferase-like protein; protein id: At5g12890	-0.148829959	-0.098072218	-0.15969324	0.002961386
putative calcium binding protein; protein id: At2g27480.1	-0.015316282	-0.160946286	-0.04474701	-0.057066572
pyruvate kinase - like protein; protein id: At3g55650.1	-0.445581783	-0.030104479	-0.102316561	-0.0065227
pyruvate,orthophosphate dikinase; protein id: At4g15530.1	-0.070006932	-0.783652737	-0.260650569	-0.184102035
ABC transporter family protein; protein id: At1g64550.1	-0.036752153	-0.010301698	-0.188791873	-0.009358117
glucosyltransferase -like protein; protein id: At4g34135.1	-0.181711726	-0.045554294	-0.115018089	0.003888514
ubiquitin-specific protease 12 (UBP12); protein id: At5g06600.1	-0.150624153	-0.004661847	-0.118116043	-0.009105409
GTPase activator protein of Rab-like small GTPases-like protein; protein id: At5g53570.1	-0.3402338	-0.019036826	-0.065582512	-0.058977359
expressed protein; protein id: At1g70570.1	-0.031539626	-0.180644401	-0.250537121	-0.006916834
1-acylcerol-3-phosphate acyltransferase - like protein; protein id: At3g57650.1	-0.179273108	0.000852635	-0.119642344	-0.05993446
putative SF16 protein {Helianthus annuus}; protein id: At2g43680.1	-0.02474749	-0.077034246	-0.0693711	0.003835096
putative protein; protein id: At3g44330.1	-0.061382114	-0.156040923	-0.24963608	0
leucine-rich repeat transmembrane protein kinase, putative; protein id: At5g65700.1	0.003085087	-0.234639089	-0.206286734	-0.040750283
putative protein; protein id: At4g21570.1	-0.370205374	0.03971026	-0.214690515	-0.181062397
patatin, putative; protein id: At2g26560.1	-0.164963456	-0.015984381	0.000277444	-0.237427653
putative protein; protein id: At5g08240.1	-0.391583023	0.018013085	-0.076551447	-0.345563502
putative protein; protein id: At5g11780.1	0.013751665	-0.194086874	-0.149006757	-0.034215826
putative potassium transporter/channel; protein id: At2g25600.1	-0.121444283	0.004119839	-0.129777988	-0.008376292
NADH dehydrogenase (ubiquinone) (EC 1.6.5.3) 76K chain precursor - like protein; protein id: At5g37510.1	-0.062773064	-0.061546154	0.017884088	-0.177212931
xyloglucan fucosyltransferase, putative; protein id: At2g15370.1	-0.04626383	-0.056500029	-0.123845578	0.017821645
putative protein; protein id: At4g33910.1	-0.279146418	0.035694078	-0.106305028	-0.077344909
glycosyl hydrolase family 19 (chitinase); protein id: At2g43610.1	-0.122680873	-0.045029371	0.028443987	-0.260067948
expressed protein; protein id: At3g16560.1	-0.017935445	-0.12918096	-0.272673102	0.022408966
b/t hypothetical protein At3g28153 & hypothetical protein At3g28155	0.022715956	-0.150911249	-0.058805714	0.000576876
putative protein; protein id: At4g28940.1	-0.160287568	0.008560735	-0.042356033	0.001095098
hypothetical protein; protein id: At1g50690.1	-0.096169711	0.014122914	-0.119769814	0.012049685
unknown protein; protein id: At3g12940.1	0.003020204	-0.066048511	-0.208076905	0.035174948
MutT/nudix family protein; protein id: At3g46200.1	-0.59475613	0.059663183	0.010698331	-0.122781608
unknown protein; protein id: At5g65850.1	-0.230163306	0.030376345	0.030674368	-0.102783941
putative protein; protein id: At5g08550.1	-0.069096635	0.025408729	-0.177697941	0.025249507
putative protein; protein id: At3g58910.1	-0.096736332	0.023874514	0.014908852	-0.049047451
putative Ta11-like non-LTR retroelement protein; protein id: At2g41590.1	-0.091202524	0.029540297	-0.192140299	0.054127233
FtsH protease, putative; protein id: At3g16290.1	0.082512679	-0.20509591	-0.150319805	0.075185715
hypothetical protein; protein id: At3g23420.1	-0.441498572	0.13608217	0.081178431	-0.155549287
putative protein; protein id: At5g12360.1	0.044657635	-0.060020673	-0.091636047	0.046036071
putative protein; protein id: At5g37190.1	0.033279613	-0.057860194	-0.143880078	0.07213552
putative protein; protein id: At4g37620.1	-0.020805313	0.019011726	-0.105338659	0.057637598
putative protein; protein id: At4g19390.1	0.459690384	0.452351091	0.283574682	0.283746094
myb family transcription factor; protein id: At4g09460.1	0.331014834	0.317658687	0.238875314	0.22910557
cytochrome P450 monooxygenase, putative; protein id: At3g10560.1	0.094109201	0.107799492	0.125126388	0.115848064
putative protein; protein id: At5g65470.1	0.18942758	0.17453722	0.068907348	0.087957437
hypothetical protein; protein id: At4g01440.1	0.106380363	0.094721896	0.242085518	0.18665574
abscisic acid-insensitive protein 3 (ABI3); protein id: At3g24650.1	0.603851834	0.47917348	0.507658756	0.445852947
unknown protein; protein id: At3g14830.1	0.275654269	0.202831899	0.325465282	0.277930946
putative protein; protein id: At4g37920.1	0.089882093	0.12233281	0.089561905	0.079457327
putative phosphoribosylaminoimidazole carboxylase; protein id: At2g37690.1	0.065102236	0.088347583	0.078560417	0.087237578
putative protein; protein id: At5g21160.1	0.143318178	0.124856357	0.153798489	0.111460022
Mg-chelatase, putative; protein id: At1g08520.1	0.105181248	0.090612832	0.081798974	0.058078314
putative protein; protein id: At5g52940.1	0.472090882	0.283175746	0.868973402	0.909275993
putative protein; protein id: At5g35320.1	0.224301851	0.317835403	0.133829731	0.174951607
putative protein; protein id: At3g58250.1	0.172461056	0.168250768	0.1984916	0.131487481
unknown protein; protein id: At1g61740.1	0.610744415	0.399787839	0.513268929	0.55713859
GH3-like auxin-regulated protein; protein id: At1g23160.1	0.549044179	0.415456595	0.285481137	0.170606225
E3 ubiquitin ligase SCF complex subunit Cullin, putative; protein id: At1g26830.1	0.1638436	0.109464557	0.198668446	0.15881494
metal ion transporter, putative; protein id: At1g15960.1	0.188391697	0.120824394	0.229295666	0.313811518
expressed protein; protein id: At3g14770.1	0.260928967	0.162436741	0.196732037	0.194065048
putative GDP-mannose pyrophosphorylase; protein id: At1g74910.1	0.256638898	0.282426241	0.22160845	0.130969172
similar to hypthetical protein; protein id: At4g00238.1	0.430559472	0.366304685	0.361841162	0.221385148
hypothetical protein; protein id: At1g57680.1	0.181274053	0.100897522	0.062676895	0.073593095
putative protein; protein id: At4g39790.1	0.117344405	0.083990809	0.157787546	0.267768904
RIBOSOMAL PROTEIN S28- like; protein id: At5g03850.1	0.100444439	0.168092338	0.104231514	0.101270483
putative protein; protein id: At5g55710.1	0.21618941	0.364479092	0.219799598	0.216032858
hypothetical protein; protein id: At1g16960.1	0.064695833	0.073042712	0.089101002	0.158010718
SAUR-AC - like protein (small auxin up RNA); protein id: At4g13790.1	0.379417307	0.254142331	0.228233067	0.143096136
putative protein; protein id: At4g34810.1	0.119438076	0.108347708	0.173079039	0.34847691
putative AT-hook DNA-binding protein; protein id: At2g45850.1	0.024552539	0.044256559	0.07045929	0.052645341
hypothetical protein; protein id: At2g28090.1	0.092661577	0.102870129	0.063548985	0.111066745
hypothetical protein; protein id: At3g21910.1	0.42089617	0.389799027	0.386726733	0.208020266
nuclear antigen homolog; protein id: At4g16830.1	0.792098802	0.452841195	0.301646156	0.472318708
TITL putative protein; protein id: At5g11640.1	0.393603973	0.2729418	0.336581413	0.199454515
putative protein; protein id: At4g17210.1	0.15096192	0.141577625	0.088737491	0.036077115
expressed protein; protein id: At1g60060.1	0.201680716	0.128333592	0.162042358	0.094980105
b/t F-box protein family; protein id: At1g30780.1 and hypothetical protein; protein id: At1g30790.1	0.480510157	0.204369281	0.157177129	0.099952036
putative protein; protein id: At5g65490.1	0.396845794	0.194465634	0.222618536	0.227808233
hypothetical protein; protein id: At3g24260.1	0.266638551	0.140854363	0.128343321	0.07099165
putative protein; protein id: At5g38640.1	0.442404763	0.427602126	0.399174389	0.171107573
CONSTANS B-box zinc finger family protein; protein id: At4g15250.1	0.200418746	0.165516805	0.256538924	0.121805584
putative protein; protein id: At4g00080.1	0.201757325	0.101593504	0.116524432	0.066159524
Expressed protein; protein id: At3g45443.1	0.232694213	0.198073663	0.045447592	0.143144459
putative protein; protein id: At5g11430.1	0.11200454	0.284693057	0.104507318	0.070328081
hypothetical protein; protein id: At4g28460.1	0.258159837	0.13440022	0.133623788	0.061798556
Chr5 W/13776170-13776214	0.093724676	0.15348064	0.189472774	0.097176369
unknown protein; protein id: At3g12010.1	0.035807621	0.081078154	0.038364553	0.023674255
kinase - like protein; protein id: At5g14270.1	0.253838487	0.156471212	0.33260206	0.16727575
putative protein; protein id: At5g41300.1	0.769016945	0.335761415	0.47654343	0.434143753
putative tropinone reductase; protein id: At2g29310.1	0.65592402	0.300456022	0.468934152	0.347458599
unknown protein; protein id: At3g03620.1	0.174838793	0.278089086	0.14976061	0.051826575
retroelement protein, putative; protein id: At1g43745.1	0.114501092	0.106474278	0.076626993	0.175878665
putative protein; protein id: At4g33910.1	0.098106372	0.063348081	0.042061928	0.088827005
putative replication protein; protein id: At3g42400.1	0.431598129	0.223198199	0.403473451	0.219936717
oligosaccharyl transferase STT3-like protein; protein id: At5g19690.1	0.137785829	0.191755707	0.154333124	0.06047552
pseudogene, unknown protein	0.433913787	0.190051843	0.364758408	0.241770569
putative metalloproteinase; protein id: At2g45040.1	0.122452118	0.057818393	0.103965967	0.058534731
cadmium-transporting ATPase-like protein; protein id: At4g30120.1	0.198386188	0.14348846	0.12640813	0.036703392
hypothetical protein; protein id: At1g12380.1	0.37271637	0.315994741	0.290207355	0.089981696
disease resistance protein (TIR-NBS-LRR class), putative; protein id: At4g08450.1	0.326767652	0.231762418	0.360170192	0.146327847
expressed protein; protein id: At1g15390.1	0.203996961	0.067381804	0.204162756	0.250101835
putative protein; protein id: At5g01790.1	0.484716671	0.187307999	0.277566373	0.200431598
photosystem I subunit VI precursor; protein id: At3g16140.1	0.184809311	0.375456025	0.311282765	0.138449955
expressed protein; protein id: At1g30795.1	0.195877876	0.107037622	0.364044116	0.137539084
putative calcium-dependent protein kinase	0.155557506	0.17182103	0.209163862	0.07275609
expressed protein; protein id: At2g42070.1	0.093895873	0.13789001	0.054938091	0.149303455
not found	0.300303836	0.226326071	0.143939296	0.40642
transporter-like protein; protein id: At3g43790.1	0.287134909	0.12389456	0.170401543	0.063761297
putative Na+/H+-exchanging protein; protein id: At4g23700.1	0.072622859	0.127304096	0.203058621	0.07238626
lysine decarboxylase - like protein; protein id: At5g11950.1	0.145872501	0.047744948	0.079818278	0.083847437
putative protein; protein id: At4g23630.1	0.500216092	0.171617396	0.416450943	0.262160538
RRM-containing protein; protein id: At5g53720.1	0.429282787	0.178990698	0.320617639	0.130586715
No hits	0.043076317	0.129830105	0.072952382	0.119062163
hypothetical protein; protein id: At3g28960.1	0.171797763	0.109191198	0.017433223	0.105422902
hypothetical protein; protein id: At3g48500.1	0.055317742	0.139420509	0.064393326	0.148948509
putative protein kinase; protein id: At2g23200.1	0.219276143	0.084039992	0.355922162	0.131492601
actin depolymerizing factor 4 - like protein	0.141217097	0.471049644	0.185033477	0.25708507
hypothetical protein; protein id: At3g24730.1	0.099303959	0.039654509	0.034508001	0.093333584
aquaporin (plasma membrane intrinsic protein 2C); protein id: At2g37180.1	0.285240682	0.050124469	0.259068956	0.377621182
11-beta-hydroxysteroid dehydrogenase-like; protein id: At5g50600.1	0.030444221	0.097212132	0.173510255	0.055911161
putative protein; protein id: At5g22490.1	0.538211235	0.152282987	0.457176426	0.215021731
b/t protein kinase, putative; protein id: At1g26970.1 and polyprotein, putative; protein id: At1g26990.1	0.029172095	0.11886677	0.082204371	0.060017392
putative protein; protein id: At5g40450.1	0.834727391	0.234577756	0.211239456	0.557221121
putative protein; protein id: At3g54160.1	0.027422613	0.180076062	0.236702277	0.133477415
CHP-rich zinc finger protein, putative; protein id: At1g55700.1	0.151279552	0.076328287	0.204394868	0.047271004
expressed protein; protein id: At1g23000.1	0.02599345	0.112847452	0.042218649	0.108214919
putative protein; protein id: At5g06570.1	0.005609942	0.0487595	0.031719047	0.076120297
putative protein; protein id: At4g26430.1	0.175141	0.091750427	0.010476044	0.126391511
b/t At3g19780.1 unknown protein and At3g19790 hypothetical protein	0.048087484	0.199749795	0.011874357	0.087076699
putative protein; protein id: At5g04810.1	0.209482338	0.054803059	0.035765121	0.161133064
extensin precursor -like protein; protein id: At3g54590.1	0.239578569	0.222305813	0.484510372	0.087428363
hypothetical protein; protein id: At1g13040.1	0.159119582	0.037934611	0.035920852	0.151040233
putative protein; protein id: At3g42450.1	0.221048926	0.122562148	0.015363784	0.187851846
disease resistance protein (TIR-NBS-LRR class), putative; protein id: At1g63730.1	0.272515532	0.081767931	0.157161566	0.018235962
putative calmodulin-like protein; protein id: At2g15680.1	0.152152883	0.025258398	0.069090304	0.078995453
hypothetical protein; protein id: At1g64450.1	0.307821579	0.084585812	0.32681543	0.063371868
putative protein; protein id: At4g39390.1	0.008340798	0.193249139	0.206366817	0.147969536
putative ARF1 family auxin responsive transcription factor; protein id: At2g46530.1	0.169986065	0.015341151	0.131104427	0.114755818
putative protein; protein id: At5g60480.1	0.205177525	0.152313631	0.007519315	0.208978
COP1-interacting protein CIP8; protein id: At5g64920.1	0.168450657	0.004428183	0.154773709	0.130851606
hypothetical protein; protein id: At4g34140.1	0.355700559	0.051852657	0.112005722	0.149157729
putative protein; protein id: At3g59460.1	0.002753664	0.065968968	0.033855181	0.115298853
KH domain/zinc finger protein; protein id: At3g12130.1	0.013943593	0.093223155	0.138286688	0.025767787
myb-related transcription factor mixta, putative; protein id: At1g18710.1	0.211296577	0.096519865	0.230765966	0.020792716
putative protein; protein id: At5g15320.1	0.002192984	0.319733761	0.194914363	0.204644546
puative protein; protein id: At4g39770.1	0.011043893	0.165015128	0.015487617	0.052658784
RRM-containing protein; protein id: At3g48840.1	0.035700014	0.026960242	0.007777375	0.098318735
arabinogalactan-protein (AGP27); protein id: At3g06360.1	0.220527284	0.012251966	0.17377841	0.042521331
CHP-rich zinc finger protein, putative; protein id: At5g44770.1	0.079880118	0.06720202	0.605379426	0.032494434
putative carbonyl reductase; protein id: At2g24190.1	0.122945372	0.004716546	0.076903553	0.048611515
expressed protein; protein id: At4g29770.1	0	0.107847672	0.058341239	0.068860997
putative protein; protein id: At3g58370.1	0.083724696	0.062916128	0.167780116	0.005517431
putative protein; protein id: At5g24650.1	0.186456368	0.001966768	0.002766048	0.008151047
putative protein; protein id: At4g09870.1	0.085469406	0.005519975	0.000909063	0.071510558
hypothetical protein; protein id: At1g51640.1	0.037922475	0.058474297	0.094383784	-0.001944295
ribosomal protein 3 precursor-like protein; protein id: At5g15760.1	0.01127975	0.364938995	0.039427216	0.112338277
acyl CoA synthetase, putative; protein id: At1g49430.1	0.001580927	0.151711882	0.057175785	0.04684373
putative protein; protein id: At4g24310.1	0.20562665	0.001688688	0.044938507	0.011588424
CHP-rich zinc finger protein, putative; protein id: At3g50010.1	0.163918871	-0.016174018	0.037111274	0.059981923
auxin response transcription factor (ARF7); protein id: At5g20730.1	-0.004985498	0.053783063	0.005827031	0.039967076
putative G protein-coupled receptor; protein id: At1g52920.1	0.141036505	-0.017060392	0.039086234	0.029594207
expressed protein; protein id: At2g20570.1	0.018637286	0.004884896	0.214679823	-0.002917758
hypothetical protein; protein id: At1g43880.1	0.17343725	-0.010807502	-0.023162504	0.14627026
Pto kinase interactor 1, putative; protein id: At1g48220.1	0.184565199	-0.020570026	0.162597144	-0.035474029
GTP-binding protein LepA, putative; protein id: At5g08650.1	-0.015736218	0.079137334	-0.01795919	0.140127285
hypothetical protein; protein id: At2g13980.1	0.111368179	-0.041352242	-0.02553968	0.126777618
putative protein; protein id: At4g21170.1	-0.033813028	0.146994924	0.118240331	-0.033598373
expressed protein; protein id: At3g12210.1	0.315911141	-0.053740847	-0.036715119	0.112881078
F-box containing tubby family protein; protein id: At1g47270.1	0.132528161	-0.058091388	0.072793191	-0.055269135
putative protein; protein id: At4g30010.1	0.044508728	-0.027657329	0.106434454	-0.047008663
b/t putative protein; protein id: At5g35070.1 and putative protein; protein id: At5g35080.1	0.209052923	-0.058927495	-0.025014801	0.047722374
putative protein; protein id: At5g46790.1	0.072876703	-0.051812859	0.075313375	-0.046990422
putative protein; protein id: At5g49340.1	0.095299841	-0.063946853	-0.029097308	0.037097145
putative DNA replication licensing factor, mcm5; protein id: At2g07690.1	0.049881571	-0.041738782	-0.112184362	0.162706817
hypothetical protein; protein id: At1g77030.1	-0.066818805	-0.078374261	0.074240173	0.057106873
putative protein; protein id: At3g45210.1	-0.199942784	-0.195518775	0.116269883	0.18075391
DNA-binding protein; protein id: At1g75560.1	-0.11608709	-0.167896878	0.132977835	0.099524685
class 1 non-symbiotic hemoglobin (AHB1); protein id: At2g16060.1	-0.161413552	-0.117794436	0.199018586	0.134463774
b/t pseudogene, hypothetical protein At3g33008 and pseudogene, hypothetical protein At3g33009	-0.086241386	-0.157714964	0.041195885	0.058969258
hypothetical protein; protein id: At3g30760.1	-0.193254905	-0.116881888	0.101822107	0.063008794
homeodomain protein; protein id: At1g20710.1	-0.060291852	-0.078036965	0.049193916	0.08252436
CHP-rich zinc finger protein, putative; protein id: At3g11370.1	-0.038542438	-0.069972574	0.053256191	0.065997145
G-protein, putative; protein id: At1g31930.1	-0.031280196	-0.019696289	0.094545196	0.042590427
auxin-regulated protein (IAA8); protein id: At2g22670.1	-0.069538671	-0.061231318	0.185249117	0.085265838
expressed protein; protein id: At1g80950.1	-0.081495897	-0.050966457	0.043748665	0.019523342
expressed protein; protein id: At1g62690.1	-0.141239662	-0.082643262	0.064808216	0.117898496
3-isopropylmalate dehydratase, small subunit; protein id: At2g43100.1	-0.166475349	-0.106154619	0.209385383	0.103351505
ABC transporter-like; protein id: At5g64940.1	-0.15991244	-0.072832316	0.066751884	0.023211776
putative carboxyl-terminal peptidase; protein id: At1g10750.1	-0.0906797	-0.078334595	0.09034194	0.033387418
hypothetical protein similar to extensin-like protein; protein id: At4g02270.1	-0.107447217	-0.065369324	0.064276699	0.019260793
b/t hypothetical protein; protein id: At1g19410.1 and pseudogene, pol polyprotein; protein id: At1g19415	-0.149911398	-0.086290491	0.048489797	0.128463056
expressed protein; protein id: At3g54970.1	-0.120342822	-0.052086416	0.079260685	0.024834205
hypothetical protein; protein id: At1g03560.1	-0.141151951	-0.053784161	0.031388486	0.092429415
expressed protein; protein id: At3g01520.1	-0.099762286	-0.088593504	0.301166138	0.07609304
acyltransferase family; protein id: At4g15390.1	-0.053310079	-0.025832496	0.253655048	0.045530455
hypothetical protein; protein id: At1g71015.1	-0.075728922	-0.063221361	0.039703199	0.142219893
putative protein; protein id: At5g25870.1	-0.123020869	-0.18479848	0.056843702	0.211652576
FKBP-type peptidyl-prolyl cis-trans isomerase; protein id: At5g13410.1	-0.039323193	-0.030312269	0.154936174	0.031392216
putative protein; protein id: At4g32900.1	-0.093483581	-0.121995798	0.146063209	0.035507296
expressed protein; protein id: At2g44130.1	-0.060509594	-0.06691393	0.083179633	0.019490688
expansin (At-EXP2); protein id: At5g05290.1	-0.021876548	-0.011946239	0.054275603	0.011836723
expressed protein; protein id: At3g05810.1	-0.054240245	-0.082031107	0.077114178	0.011355312
b/t hypothetical protein; protein id: At3g16070.1 and putative ribosomal protein; protein id: At3g16080.1	-0.766095078	-0.046063039	0.065496556	0.032075165
hypothetical protein; protein id: At3g24700.1	-0.101972376	-0.035587412	0.015235014	0.085351267
unknown protein; protein id: At1g33480.1	-0.01808276	-0.098215991	0.066435597	0.033253715
F-box protein; protein id: At1g60400.1	-0.098641013	-0.019860973	0.01744748	0.074430595
putative protein; protein id: At3g62940.1	-0.01899112	-0.058490278	0.086769807	0.015096665
b/t contains similarity to an Arabidopsis thaliana hypothetical protein, which contains similarity to retrotransposon Athila (GB:AF076275); protein id: At4g07460.1 and hypothetical protein; protein id: At4g07470.1	-0.219958994	-0.035931304	0.063905366	0.21965052
drought-induced-19-like 1; protein id: At4g02200.1	-0.125176814	-0.017375256	0.064040671	0.036295332
Serine/arginine-rich protein, putative; protein id: At1g55300.1	-0.036327962	-0.098216742	0.146787571	0.019890677
similar to pirin-like protein; protein id: At2g43120.1	-0.074646905	-0.294417591	0.008192527	0.160930497
unknown protein; protein id: At2g03440.1	-0.008825323	-0.097588343	0.11205363	0.03605867
expressed protein; protein id: At1g71900.1	-0.109624709	-0.080510611	0.124711711	0.003231519
unknown protein; protein id: At1g06900.1	-0.0930816	-0.011382271	0.015323481	0.077405245
multidrug resistance P-glycoprotein (pgp1); protein id: At2g36910.1	-0.247534128	-0.001888024	0.175619954	0.186095189
putative poly (ADP-ribose) polymerase; protein id: At2g31320.1	-0.023136427	-0.23081557	0.070985357	0.096949603
putative protein; protein id: At5g40410.1	-0.289001896	-0.190296962	0.428369019	0.024828828
myb family transcription factor; protein id: At4g28110.1	-0.47256058	-0.043592899	0.117580188	0.140423025
ATPase, putative; protein id: At3g19740.1	-0.247489366	-0.00787631	0.093503217	0.008087963
expressed protein; protein id: At2g36470.1	0.000250264	-0.160372177	0.068624994	0.109581909
putative protein; protein id: At3g63160.1	-0.063753489	-0.051897831	0.199856273	0.011415077
peptide transporter, putative; protein id: At1g52190.1	0.001298588	-0.109036788	0.028282501	0.163446281
hypothetical protein; protein id: At1g31360.1	-0.908805395	-0.048343839	0.165444918	0.143346028
putative protein; protein id: At3g62880.1	-0.135137718	-0.029370334	0.091737937	-0.005210842
WD-repeat protein-like; protein id: At5g07590.1	-0.016694128	-0.194989109	0	0.106540606
calcineurin B-like protein 3; protein id: At4g26570.1,	-0.397370863	-0.000736137	0.182014945	0.169954469
hypothetical protein; protein id: At1g27660.1	-0.631860466	-0.014004677	0.074615787	0.025794542
GTP-binding protein, putative; protein id: At1g07620.1	0.000859058	-0.016455282	0.015255557	0.003832264
allergen like protein; protein id: At4g17030.1	-0.766020941	0.049113945	0.274203933	0.221692943
unknown protein; protein id: At4g31430.1	-0.159272175	0.000409371	0.018186727	0.022861296
putative protein; protein id: At3g57350.1	-0.460671406	0.003110495	0.032771564	0.017298756
hypothetical protein; protein id: At1g76220.1	-0.781563449	0.036030933	0.090971805	0.054086176
putative protein; protein id: At5g02670.1	-0.042622237	-0.187726252	-0.056503773	0.723889699
S-adenosyl-L-methionine:carboxyl methyltransferase family; protein id: At2g14060.1	-0.669201501	0.010862874	0.022163734	0.004655378
putative nonsense-mediated mRNA decay protein; protein id: At2g03820.1	-0.056047204	0.006939418	-0.017917047	0.079976578
hypothetical protein; protein id: At1g20400.1	-0.086380631	0.014819389	-0.025299473	0.079915733
unknown protein; protein id: At4g03180.1	0.019490946	-0.053267384	0.105863955	-0.015416207
disease resistance protein (TIR-NBS-LRR class), putative; protein id: At5g44510.1	-1.172155693	0.095000522	-0.024140771	0.174841754
putative photomorphogenesis repressor protein; protein id: At2g46340.1	0.040944853	-0.248325588	-0.018624268	0.061140814
phospholipase A2-like protein; protein id: At4g29460.1	0.061764461	-0.146950228	0.121316233	-0.076473549
putative protein; protein id: At5g54210.1	0.038155123	-0.060076781	0.127491017	-0.041641594
expressed protein; protein id: At3g22570.1	-0.225540638	0.141116928	0.167623371	-0.110002379
RRM-containing protein; protein id: At5g54580.1	-0.179093043	0.036315085	0.022099043	-0.008896218
elongation factor, putative; protein id: At1g35550.1	-0.049824275	0.040061406	-0.06228571	0.101437967
expressed protein; protein id: At2g15340.1	0.127250493	-0.198750298	-0.054658394	0.070314266
unknown protein; protein id: At3g10300.1	-0.507814625	0.163119788	0.060736268	-0.04802573
putative protein; protein id: At5g50820.1	-0.397208034	-0.242982588	0.011059571	0.016785571
expressed protein; protein id: At3g51010.1	-0.287781512	-0.191835076	0.011634184	0.006877136
conserved hypothetical protein; protein id: At1g23230.1	-0.207975762	-0.195362392	0.03466639	0.040968936
GAMM1 protein-like; protein id: At5g41970.1	-0.09100983	-0.234813693	0.002283443	0.003455664
unknown protein	-0.21222066	-0.267876389	-0.046632612	-0.051005635
unknown protein; protein id: At5g44190	-0.370752207	-0.190662366	-0.027183977	-0.018124751
60S ribosomal protein L2; protein id: At2g18020.1	-0.283712884	-0.176779879	0.023120548	0.031045991
hypothetical protein; protein id: At1g13030.1	-0.102795105	-0.103113717	0.009157615	0.017786778
rac GTPase activating protein, putative; protein id: At1g08340.1	-0.408630426	-0.3869847	-0.027680982	0.006042767
plastid ribosomal protein S6, putative; protein id: At1g64510.1	-0.187224264	-0.266387799	-0.008023645	0.010429834
putative protein; protein id: At4g29440.1	-0.212401831	-0.139662506	0.004165662	0.019361459
putative villin; protein id: At4g30160.1	-0.325842462	-0.248274518	-0.111145643	-0.09330555
hypothetical protein; protein id: At4g17800.1	-0.100842349	-0.119873607	-0.002432083	0.009210171
Cyclin A1;1; protein id: At1g44110.1	-0.142329082	-0.251200289	-0.039547725	-0.035068652
S-adenosyl-L-methionine:carboxyl methyltransferase family; protein id: At4g36470.1	-0.088977515	-0.076700092	0.009031257	0.018670187
high mobility group protein 2-like; protein id: At3g51880.1	-0.230235151	-0.19316617	-0.051645772	-0.026008606
unknown protein; protein id: At1g63190.1	-0.184383296	-0.178380049	-0.083464342	-0.058465843
unknown protein; protein id: At1g10660.1	-0.576459171	-0.226152267	-0.053699208	-0.031523603
putative protein; protein id: At5g57380.1	-0.086751214	-0.261897516	-0.014734547	-0.000262699
hypothetical protein; protein id: At1g67460.1	-0.104231117	-0.227593715	-0.020677634	-0.005787249
auxin response factor-like protein; protein id: At3g61830.1	-0.613064262	-0.516533607	-0.150657369	-0.061660842
putative protein; protein id: At4g08180.1	-0.287910836	-0.212571991	-0.022709561	-0.064589703
hypothetical protein; protein id: At3g20220.1	-0.169836652	-0.149692775	0.02154243	-0.009420752
expressed protein; protein id: At1g07080.1	-0.254884781	-0.166869601	-0.047123725	-0.008680534
hypothetical protein; protein id: At1g06420.1	-0.277741557	-0.238400272	-0.075799526	-0.022965457
expressed protein; protein id: At1g78890.1	-0.065617868	-0.06334685	-0.005020479	0.008502629
similar to F12A21.2; protein id: At1g24570.1	-0.49100148	-0.144337351	-0.036268313	-0.051931108
putative protein; protein id: At4g13640.1	-0.052168002	-0.167475255	-0.017402892	-0.018493908
cyclic nucleotide-regulated ion channel (CNGC6); protein id: At2g23980.1	-0.126872923	-0.128638968	-0.041003201	-0.010517049
nodulin-like protein; protein id: At4g08300.1	-0.055719371	-0.073682533	0.033570196	0.017325312
similar to GB:AAC64917 gag-pol polyprotein (Ty1_Copia-element) (Glycine max); protein id: At3g42553.1	-0.219607682	-0.134199714	0.03773325	0.074630526
putative cell differentiation protein; protein id: At3g20800.1	-0.234011776	-0.186205462	-0.022050798	0.029063196
expressed protein; protein id: At3g25940.1	-0.196079087	-0.150501245	0.079150581	0.033547554
putative histone H2B; protein id: At2g28720.1	-0.273235176	-0.19209125	-0.000903207	-0.059923938
putative protein; protein id: At5g23590.1	-0.181648484	-0.184007534	-0.038995876	-0.093854955
clathrin binding protein - like; protein id: At5g11710.1	-0.094947381	-0.184555082	-0.039508442	-0.009111547
myb family transcription factor; protein id: At4g34990.1	-0.16956565	-0.167523675	0.064848578	0.016455286
b/t pseudogene, putative athila transposon protein: protein id: At1g37090 and pseudogene, putative Athila retroelement ORF1 protein; protein ed: At1g37100	-0.327151493	-0.244576456	0.019307044	-0.063899748
hypothetical protein; protein id: At4g33280.1	-0.165682181	-0.258438437	0.046066368	-0.01257456
putative 60S acidic ribosomal protein P0; protein id: At3g09200.1	-0.163152328	-0.218245153	0.017697898	0.074766663
histidinol dehydrogenase; protein id: At5g63890.2	-0.153997856	-0.155389383	0.005595646	0.053467936
hypothetical protein; protein id: At1g79360.1	-0.090446104	-0.105906355	0.049671073	0.016972271
unknown protein; protein id: At1g51560.1	-0.077085021	-0.16474511	0.001267997	-0.030689045
Expressed protein; protein id: At4g35980.1	-0.133787995	-0.044740701	0.021486565	0.003464509
hypothetical protein; protein id: At2g44340.1	-0.177230792	-0.251713502	-0.013537974	0.056304538
hypothetical protein; protein id: At3g25970.1	-0.229722441	-0.155791548	0.104763532	0.037188856
expressed protein; protein id: At1g23750.1	-0.722657842	-0.130601686	0.065138185	0.01490781
putative protein; protein id: At3g43460.1	-0.280579721	-0.222153906	0.029999287	-0.055936485
peroxidase, putative; protein id: At1g24110.1	-0.272117469	-0.132009761	0.018734856	-0.039869347
nucellin -like protein; protein id: At4g33490.1	-0.219031407	-0.127389718	0.066826815	0.01260832
unknown protein; protein id: At2g37950.1	-0.291401524	-0.198407924	-0.050604361	0.034049684
unknown protein; protein id: At2g33390.1	-0.191627004	-0.186123808	-0.00347519	-0.073704091
kinesin-related protein; protein id: At1g72250.1	-0.205645502	-0.228734343	0.072274888	-0.011135454
histone H2B -like protein; protein id: At3g46030.1	-0.334117697	-0.209613503	-0.027323811	-0.133715251
putative protein; protein id: At5g58500.1	-0.283423619	-0.169357283	0.048800555	-0.032938755
transfactor-like protein; protein id: At5g18240.1	-0.138717811	-0.0971861	0.000998243	0.049893679
putative protein; protein id: At5g47210.1	-0.244960799	-0.227561799	0.126579365	0.016130946
hypothetical protein; protein id: At3g04370.1	-0.296753395	-0.230321834	0.107089329	-0.009536672
hypothetical protein; protein id: At1g72500.1	-0.038580824	-0.19741499	-0.007714879	-0.027202324
putative YABBY3 axial regulator; protein id: At4g00180.1	-0.113948321	-0.26822961	-0.042012875	0.025425285
F-box protein family; protein id: At1g67190.1	-0.064142041	-0.196821613	-0.014013183	-0.050108993
b/t 26S proteasome ATPase subunit, putative At1g53780 and hypothetical protein At1g53790	-0.177516064	-0.051003788	-0.02122857	-0.048355672
60S ribosomal protein L12; protein id: At2g37190.1	-0.136057338	-0.078914944	0.069867952	0.016767945
putative oxysterol-binding protein; protein id: At1g13170.1	-0.067300343	-0.099306692	-0.02160477	0.016894946
chloroplast lumen common protein family; protein id: At1g33780.1	-0.076624696	-0.198251535	0.060595073	0.008519007
putative protein; protein id: At5g47480.1	-0.147241891	-0.198078007	-0.06959	0.015699415
unknown protein	-0.269712702	-0.204044172	-0.120220289	0.006920578
unknown protein; protein id: At2g07640.1	-0.105410568	-0.034344814	-0.023521964	0.002047466
unknown protein; protein id: At3g27150.1	-0.118017501	-0.183056924	0.068923655	-0.010198669
expressed protein; protein id: At3g20290.1	-0.096432829	-0.164140225	-0.046303333	0.018775951
putative methyl chloride transferase; protein id: At2g43910.1	-0.198483053	-0.105573193	0.003855729	0.083407851
hypothetical protein; protein id: At2g44030.1	-0.328093007	-0.299947782	-0.228972074	-0.022840874
hypothetical protein; protein id: At2g45360.1	-0.094121485	-0.102937856	-0.003379691	0.059529998
coded for by A. thaliana cDNA T45454; protein id: At4g00850.1	-0.18087048	-0.469250254	0.047403111	-0.102040267
unknown protein; protein id: At1g31850.1	-0.150966902	-0.179612794	0.112103664	0
hypothetical protein; protein id: At1g68800.1	-0.11129882	-0.021177606	-0.007002795	-0.025516859
pectinesterase (pectin methylesterase) family; protein id: At5g48450.1	-0.201205731	-0.141540626	-0.110440345	0.003760095
MAP kinase (ATMPK6); protein id: At2g43790.1	-0.158916304	-0.219548897	-0.159592887	-0.013020511
putative translation initiation factor EIF-2B alpha subunit; protein id: At1g72340.1	-0.16166611	-0.141671612	0.131813966	0.010211176
putative protein; protein id: At5g42920.1	-0.169807809	-0.134214027	0.008754094	0.128369683
putative protein; protein id: At5g46140.1	-0.036287128	-0.199108336	-0.048861456	-0.012265118
hypothetical protein; protein id: At1g03910.1	-0.099239494	-0.050125742	-0.011605023	0.032979462
putative C2H2-type zinc finger protein; protein id: At2g45120.1	-0.397327408	-0.055460173	0.045214564	-0.011262781
unknown protein; protein id: At2g38190.1	-0.149983312	-0.189270956	-0.069151249	0.045916267
xyloglucan endotransglycosylase XTR9; protein id: At4g25820.1	-0.241004765	-0.166521904	-0.053735894	0.082683924
chloroplast lumen common protein family; protein id: At5g02590.1	-0.050821273	-0.081308546	-0.008026352	0.038391999
glyceraldehyde-3-phosphate dehydrogenase; protein id: At1g42970.1	-0.163535169	-0.46981334	-0.103108655	0.077542334
hypothetical protein; protein id: At1g10820.1	-0.124437962	-0.132915834	-0.025593439	0.081534739
hypothetical protein; protein id: At2g14520.1	-0.033749712	-0.172827059	0.012723031	-0.027278283
receptor protein kinase; protein id: At5g49660.1	-0.745187295	-0.09904684	-0.123035777	0.015327118
nodulin-like protein; protein id: At5g52480.1	-0.047904652	-0.136124201	0.007593045	-0.055979903
hypothetical protein; protein id: At3g47100.1	-0.112075535	-0.277200675	-0.074075749	0.060425344
putative protein; protein id: At4g34560.1	-0.075958984	-0.153885027	-0.067341065	0.023684719
unknown protein; protein id: At3g05170.1	-0.1064021	-0.072661874	0.03132367	-0.045223038
putative photosystem I reaction center subunit II precursor; protein id: At4g02770.1	-0.268782283	-0.090182409	-0.136342073	0.005837853
protein phosphatase 2C (PP2C); protein id: At3g06270.1	-0.092906558	-0.101411021	0.040068469	-0.047742021
putative protein; protein id: At4g26210.1	-0.16704089	-0.088622423	0.046477969	-0.056747657
leucine rich repeat protein family; protein id: At1g73070.1	-0.048817089	-0.034467853	0.030630399	-0.009938545
glycosyl hydrolase family 35 (beta-galactosidase); protein id: At2g28470.1	-0.180854704	-0.145053179	-0.082426752	0.074084132
putative transcription factor; protein id: At1g08970.1	-0.289823742	-0.040815425	0.012756854	-0.062098093
unknown protein; protein id: At1g11740.1	-0.133054723	-0.203838469	0.078688946	-0.088483664
B12D-like protein; protein id: At3g48140.1	-0.160397729	-0.134360127	0.09972273	-0.0554105
translation initiation factor; protein id: At4g27130.1	-0.136523767	-0.049294881	0.035757671	-0.037366489
hypothetical protein; protein id: At2g26200.1	-0.070995518	-0.077186215	0.075185672	-0.015803475
hypothetical protein; protein id: At1g48310.1	-0.427903984	-0.079878841	-0.098709017	0.044396236
translation initiation factor eIF-2 gamma subunit, putative; protein id: At1g04170.1	-0.195818179	-0.143854727	-0.137539741	0.057413316
dormancy related protein, putative; protein id: At1g54870.1	-0.088420318	-0.080275494	0.023044856	-0.082640697
putative protein; protein id: At5g62780.1	-0.072140519	-0.059947166	-0.045308087	0.032355782
hypothetical protein; protein id: At1g32260.1	-0.136118093	-0.037417601	-0.033363471	0.036466124
A.t. putative ethylene receptor (ERS2) gene, complete cds; protein id: At5g19600	-0.075762468	-0.407195632	-0.023795833	0.181384665
b/t unknown protein; protein id: At1g43995.1 and expressed protein; protein id: At1g44000.1	-0.02588063	-0.215548462	-0.043292766	0.017179291
hypothetical protein; protein id: At1g18335.1	-0.01832139	-0.139667853	-0.052696346	0.006094841
rhodanese-like domain protein; protein id: At4g27700.1	-0.097948654	-0.304467497	-0.131227226	0.069278231
expressed protein; protein id: At1g45688.1	-0.202117925	-0.162331695	-0.109487395	0.1348809
unknown protein; protein id: At1g50710.1	-0.376178496	-0.061052071	-0.035289085	0.131557164
sodium/hydrogen exchanger; protein id: At1g79610.1	-0.072650519	-0.160800154	-0.133457824	0.031125953
salt-inducible protein homolog; protein id: At4g14190.1	-0.114813638	-0.026360042	0.01299252	-0.061062098
epsilon-adaptin, putative; protein id: At1g31730.1	-0.204709111	-0.1203298	0.144946975	-0.082430417
hypothetical protein; protein id: At1g16480.1	-0.715866959	-0.121328786	-0.169089539	0.143608983
hypothetical protein; protein id: At1g63205.1	-1.317048293	-0.096519067	0.692886797	-0.034718107
unknown protein; protein id: At2g32880.1	-0.116875161	-0.166500658	0.044982412	-0.218892982
hypothetical protein; protein id: At2g24460.1	-0.076302801	-0.042584535	0.029309375	-0.0616672
decoy; protein id: At1g14620.1	-0.080683537	-0.236771874	0.043377153	-0.206566154
disease resistance protein (TIR-NBS-LRR class), putative; protein id: At5g45240.1	-0.035551614	-0.123874065	-0.02095159	0.096116694
expressed protein; protein id: At1g72020.1	-0.188225684	-0.193057919	0.100873527	-0.237468651
hypothetical protein; protein id: At4g03670.1	-0.054137199	-0.122392176	-0.029745321	0.126749486
b/t protease, putative; protein id: At1g75460.1and hypothetical protein; protein id: At1g75470.1	-0.597871358	-0.099546386	-0.111417822	0.204538426
hypothetical protein; protein id: At2g35350.1	-0.047886908	-0.082325663	-0.081632415	0.037583072
lipid transfer protein, putative; protein id: At1g73560.1	-0.414030515	-0.038849219	0.086596739	-0.055468047
putative protein; protein id: At5g19420.1	-0.09278993	-0.130290064	0.066492636	-0.151436581
unknown protein; protein id: At3g17630.1	-0.116094522	-0.110154917	-0.177361952	0.062798827
unknown protein; protein id: At3g02930.1	-0.083255552	-0.201357934	-0.154124201	0.091195148
not found!	-0.659272476	-0.028403641	-0.07137234	0.05042715
dTDP-glucose 4-6-dehydratase -like protein; protein id: At3g53520.1	-0.264202286	-0.037499593	-0.075568493	0.080024102
phosphoprotein phosphatase 2A, regulatory subunit A; protein id: At1g25490.1	-0.057710756	-0.084817802	-0.108024447	0.046884504
hypothetical protein; protein id: At3g29220.1	-0.211718567	-0.036997271	-0.155549736	0.041393258
WRKY family transcription factor; protein id: At4g39410.1	-0.112020957	-0.109367168	-0.106939218	0.140495365
copper/zinc superoxide dismutase (CSD2); protein id: At2g28190.1	-0.149172231	-0.087488699	-0.203761598	0.080192657
hypothetical protein; protein id: At3g19610.1	-0.14138519	-0.064018326	0.07477943	-0.146492611
1-aminocyclopropane-1-carboxylate oxidase - like protein; protein id: At5g59540.1	-0.009427455	-0.131342241	0.063462408	-0.014731277
unknown protein; protein id: At1g02740.1	-0.116122131	-0.087845226	-0.066472603	0.222301572
hypothetical protein; protein id: At3g07400.1	-0.037768967	-0.154207375	-0.042274636	0.184125251
homeodomain - like protein; protein id: At4g35550.1	-0.076116697	-0.084732983	0.090938584	-0.101411486
putative serine/threonine protein kinase; protein id: At3g20860.1	-0.64694298	-0.005870385	0.112878048	-0.010720159
hypothetical protein; protein id: At1g79280.1	-0.08896525	-0.148202144	-0.077322721	0.289504057
unknown protein; protein id: At3g08020.1	-0.003259523	-0.132211251	0.091926492	-0.006300405
putative protein; protein id: At4g11960.1	-0.037787585	-0.077347695	-0.099965199	0.053084943
expressed protein; protein id: At1g79510.1	-0.003533286	-0.123097109	-0.01842284	0.014324147
26S proteasome AAA-ATPase subunit RPT1a; protein id: At1g53750.1	-0.01264437	-0.144632682	0.0291297	-0.105984879
putative protein; protein id: At5g25270.1	-0.057247276	-0.154866696	-0.107169555	0.17069042
putative protein; protein id: At3g51120.1	-0.067129415	-0.008571364	-0.089008705	0.01951723
hypothetical protein; protein id: At1g67220.1	-0.039102959	-0.167464597	-0.119672376	0.14879427
similar to protein kinase - like protein; protein id: At1g43895.1	-0.029749136	-0.035849715	0.082721981	-0.036773436
hypothetical protein; protein id: At3g62040.1	-0.448278625	-0.020232148	-0.441328064	0.080671888
putative protein; protein id: At4g22500.1	-0.186916437	-0.006631394	0.045457811	-0.203932371
subtilisin-like serine protease; protein id: At5g11940.1	0.000454992	-0.206566189	-0.035799144	0.007575069
putative protein; protein id: At3g61680.1	-0.08761454	-0.045305875	-0.104928895	0.139643021
putative protein; protein id: At5g62930.1	-0.064003471	-0.002363893	-0.014625725	0.080018211
hypothetical protein; protein id: At2g33300.1	0.001821536	-0.15526339	-0.039893522	0.098674404
putative protein; protein id: At3g53700.1	0.003049977	-0.231655297	-0.045399432	0.162652384
putative retroelement pol polyprotein; protein id: At2g11130.1	0.001279682	-0.094696349	0.02580883	-0.099510901
auxin-regulated protein; protein id: At2g25625.1	-0.151937661	-0.008252435	0.057881182	-0.324150595
expansin, putative; protein id: At2g40610.1	0.006021928	-0.303466155	-0.195252497	0.226270998
hypothetical protein; protein id: At1g47730.1	-0.003465725	-0.00595238	-0.005061847	0.068584109
putative protein; protein id: At3g55530.1	-0.287733583	0.009893928	0.163027012	-0.022414774
probable ribosomal protein; protein id: At4g16030.1	-0.086869383	0.003754011	0.051424118	-0.009646883
hypothetical protein; protein id: At1g32040.1	0.014125768	-0.181687493	0.101608954	-0.023158072
putative protein; protein id: At3g57420.1	0.018202241	-0.150029244	0.098800771	-0.109768608
atc06	-0.756959781	0.042051239	-0.050628363	0.192073499
RRM-containing protein; protein id: At3g04500.1	0.000932892	-0.026281231	0.017015085	-0.078009957
expressed protein; protein id: At5g07900.1	0.004411028	-0.094873001	-0.12585018	0.134916629
putative protein; protein id: At4g22360.1	-0.02979761	-0.030401438	-0.077596479	0.193980965
b/t At5g26180.1 putative protein and At5g26190 CHP-rich zinc finger protein	-0.065737603	0.011765519	-0.086988847	0.065528533
expressed protein; protein id: At4g08240.1	-0.00717981	-0.046794202	-0.14256897	0.073304393
putative protein kinase; protein id: At1g71530.1	-0.235036226	0.039077782	-0.067627359	0.082414196
expressed protein; protein id: At3g13740.1	-0.003196236	-0.023704793	-0.056014204	0.050859656
pEARLI 1-like protein; protein id: At1g12090.1	-0.699157615	0.031777982	0.050275904	-0.043388203
putative self-incompatibility protein; protein id: At3g26880.1	-0.112449455	0.032635895	0.069859738	-0.085259492
E2FB transcription factor; protein id: At5g22220.1	0.015521191	-0.077980466	-0.215785326	0.099202496
hypothetical protein; protein id: At1g56505.1	0.003976317	-0.021624897	-0.063962259	0.034568494
hypothetical protein; protein id: At3g48490.1	0.032988977	-0.080008216	-0.064116224	0.049491275
putative protein; protein id: At5g53240.1	-0.053605847	0.019983851	0.064375782	-0.099456991
putative kinesin light chain; protein id: At2g31240.1	-0.297584978	0.120776396	-0.199141763	0.198029591
4-coumarate:CoA ligase 3; protein id: At1g65060.1	-0.132720732	0.023093607	-0.023513271	0.027182239
gibberellin 20-oxidase; protein id: At5g07200.1	-0.393942847	0.070787347	-0.065556975	0.078929952
unknown protein; protein id: At1g48110.1	-0.39819373	0.062564796	-0.062836531	0.053699707
putative 60s ribosomal protein L10; protein id: At1g26910.1	-0.195917762	0.087363281	0.081562315	-0.103853539
expressed protein; protein id: At3g10260.1	-0.035294386	0.011100576	0.122718268	-0.078887108
hypothetical protein; protein id: At1g71910.1	-0.784175043	0.132948583	0.076088445	-0.091813807
putative C2H2-type zinc finger protein; protein id: At2g18490.1	0.277435022	0.137267698	-0.003773568	0.002431228
expressed protein; protein id: At1g49500.1	0.708900833	0.569100122	0.041313235	0.011762935
Tic22 -like protein; protein id: At4g33350.1	0.176452992	0.208903634	0.075045977	0.069303324
MtN3-like protein; protein id: At5g50790.1	0.40411267	0.392143397	0.13560289	0.102244144
putative protein; protein id: At4g05370.1	0.2305331	0.255199927	0.08254449	0.104800874
putative protein; protein id: At5g64750.1	0.124409983	0.056190175	-0.008575421	-0.009289281
putative protein; protein id: At3g63450.1	0.263936267	0.209156217	0.039318083	0.013316488
putative protein; protein id: At5g07910.1	0.492783265	0.253754147	-0.032751659	0.010424441
hypothetical protein; protein id: At2g20660.1	0.378211353	0.312793139	0.061391433	0.112320442
putative Na+ dependent ileal bile acid transporter; protein id: At2g26900.1	0.314690649	0.248235418	0.11817337	0.08353592
putative fimbrin; protein id: At2g04750.1	0.148501266	0.222471258	-0.03387289	-0.013238825
putative protein; protein id: At5g13890.1	0.550612952	0.2665786	0.078256728	0.033843586
b/t putative protein; protein id: At3g53000.1 and putative protein; protein id: At3g53010.1	0.249060366	0.206552569	0.009130655	-0.028164829
MADS-box protein; protein id: At4g36590.1	0.24457082	0.181811341	0.034436875	0.066394822
AtHVA22b-like protein; protein id: At5g62490.1	0.609103932	0.426801717	0.161536227	0.079322529
unknown protein; protein id: At1g21820.1	0.208574331	0.158303954	0.018074647	0.050382736
putative protein; protein id: At5g12900.1	0.120914031	0.178719227	-0.064984854	-0.040160124
hypothetical protein; protein id: At2g43470.1	0.153517813	0.119861574	0.06921653	0.043127491
putative protein; protein id: At5g55490.1	0.431218985	0.306889634	0.06080513	-0.009174296
expressed protein; protein id: At2g39050.1	0.422313439	0.273927119	-0.156679271	-0.10299037
hypothetical protein; protein id: At1g63420.1	0.182061291	0.196471889	0.037992905	-0.000345394
putative protein; protein id: At5g47920.1	0.27880726	0.114505933	-0.023996564	0.009217101
GLABRA2 like protein; protein id: At4g17710.1	0.433972818	0.211652958	0.10015371	0.054466833
hypothetical protein; protein id: At3g50430.1	0.347950314	0.147182308	-0.005392549	0.037577152
b/t unknown protein; protein id: At1g64560.1 and hypothetical protein; protein id: At1g64570.1	0.498049888	0.218293694	0.077720955	0.114961066
storage protein, putative; protein id: At1g08040.1	0.140743924	0.260343654	-0.04616244	-0.085794651
fibrillarin 2 (AtFib2); protein id: At4g25630.1	0.601771271	0.513265537	0.086934303	0.247566758
germin-like protein; protein id: At3g04150.1	0.523380905	0.307756128	0.082215113	-0.02020912
putative protein; protein id: At5g24450.1	0.275465923	0.136301597	-0.004088909	-0.049176026
putative protein; protein id: At3g45750.1	0.344534915	0.048909634	0.003300264	0.0177185
glycosyl hydrolase family 5/cellulase; protein id: At5g17500.1	0.264413811	0.0769766	-0.009300366	0.019342973
nitrogen fixation protein (nifS), putative; protein id: At1g08490.1	0.239677179	0.099889161	0.0169073	0.049508944
putative protein; protein id: At4g39570.1	0.393106229	0.206333324	0.135302565	0.064584827
F12A21.7; protein id: At1g67800.1	0.138126154	0.154556671	-0.007775302	-0.053501994
unknown protein; protein id: At3g03350.1	0.206248842	0.052641457	0.025523431	0.021883832
putative protein; protein id: At3g58530.1	0.090029365	0.226537562	-0.027914418	0.010239047
unknown protein; protein id: At1g77500.1	0.461498808	0.24391699	-0.045992099	-0.154255995
hypothetical protein; protein id: At4g03440.1	0.1988236	0.313841094	0.0326507	-0.053674945
hypothetical protein; protein id: At5g36900.1	0.287853229	0.244689285	-0.008098211	-0.11044614
similar to putative retroelement pol polyprotein; protein id: At5g35025.1	0.65908325	0.201474116	0.081516889	0.158695496
hypothetical protein; protein id: At2g01800.1	0.149763897	0.127635558	0.009676787	0.070572295
chloroplast RNA-binding protein cp33, putative; protein id: At2g35410.1	0.520830006	0.241596664	0.012550194	0.149536092
putative protein; protein id: At4g32420.1	0.12381455	0.140079617	-0.017656134	-0.08374314
MAP kinase, putative; protein id: At1g32320.1	0.070342982	0.15051826	-0.026775976	0.014261801
putative C2H2-type zinc finger protein; protein id: At2g37430.1	0.143061703	0.179835848	0.020897885	-0.053716992
putative GTPase activating protein; protein id: At3g07940.1	0.367631227	0.205568553	0.095022806	-0.027833455
putative beta-1,4-N-acetylglucosaminyltransferase; protein id: At1g12990.1	0.259383391	0.165007352	0.102203606	0.002297246
thioredoxin-like protein; protein id: At1g76760.1	0.069581461	0.040010193	-0.035030106	-0.008349907
putative protein; protein id: At4g25350.1	0.452983615	0.306232758	0.174974672	-0.013678593
hypothetical protein; protein id: At3g05750.1	0.522873092	0.223659102	-0.051515594	0.101290945
putative calcium dependent protein kinase; protein id: At4g04710.1	0.189605024	0.182847971	0.012087138	-0.087778734
receptor protein kinase-like protein; protein id: At5g48740.1	0.615055385	0.272150019	-0.151588461	0.036225189
hypothetical protein; protein id: At3g23450.1	0.303855639	0.248153157	0.018050387	-0.134835967
peroxisomal targeting signal type 2 receptor Pex7p; protein id: At1g29260.1	0.166196435	0.127303697	-0.082859211	0.000833109
ribosomal protein, putative; protein id: At3g25520.1	0.505830249	0.154097892	0.105336769	-0.01394859
putative protein; protein id: At3g46980.1	0.145620902	0.117862965	-0.047200992	0.025253006
hypothetical protein; protein id: At1g65210.1	0.337416946	0.198580916	0.187643645	0.029362196
extensin-like protein; protein id: At4g08410.1	0.368239116	0.457846714	0.289951068	0.028194424
unknown protein; protein id: At1g23720.1	0.483258284	0.213708444	-0.045655447	0.114973096
hypothetical protein; protein id: At1g26280.1	0.070208641	0.127335956	0.025210952	-0.02408681
hypothetical protein; protein id: At3g31380.1	0.291278938	0.176725157	0.175178377	0.023515078
putative protein; protein id: At5g02010.1	0.317619453	0.157776258	0.008185475	-0.120658069
pseudogene, putative zinc finger protein	0.129924103	0.219466084	-0.031243195	0.066707324
putative helicase; protein id: At5g37110.1	0.492628452	0.436333925	0.356048293	0.02926353
two-component phosphorelay mediator, putative; protein id: At3g21510.1	0.11778302	0.298326187	-0.108107624	0.002855888
cytochrome p450 family; protein id: At3g53290.1	0.123744664	0.120066061	-0.032833787	0.046955759
synaptobrevin VAMP713; protein id: At4g01410.1	0.047376478	0.06029593	0.019119883	-0.015999123
RING-H2 finger protein RHA3b; protein id: At4g35480.1	0.165785484	0.387614065	0.091397682	-0.057179481
peroxiredoxin - like protein; protein id: At3g52960.1	0.065129333	0.095143142	0.0366417	-0.016985643
thylakoid lumen rotamase; protein id: At3g01480.1	0.336182475	0.129965108	0.008411511	0.171099759
bZIP family transcription factor; protein id: At1g27000.1	0.348040262	0.137955865	0.034311284	-0.116997144
putative protein; protein id: At5g52060.1	0.165858115	0.158449271	0	-0.149718046
LEA76 homologue type2; protein id: At3g15670.1	0.157721037	0.154989316	0.142062439	-0.003223449
putative response regulator 3; protein id: At1g10470.1	0.045356566	0.127285201	-0.049167826	0.007103943
No Hits Found	0.036922717	0.14290097	-0.057636371	-0.001748867
bHLH protein; protein id: At4g20970.1	0.297780397	0.0638395	0.074565356	-0.011990339
glycosyl hydrolase family 63 (alpha-glucosidase I); protein id: At1g67490.1	0.185493354	0.371508251	0.207531432	-0.023953361
hypothetical protein; protein id: At1g63300.1	0.212862221	0.059136838	0.086743495	-0.002292284
putative protein; protein id: At3g62600.1	0.077390805	0.043530442	-0.041359309	0.009691354
hypothetical protein; protein id: At1g68240.1	0.075281836	0.280987827	0.047818159	-0.048022095
putative protein; protein id: At3g52950.1	0.280164835	0.207224843	0.172141363	-0.051010102
hypothetical protein; protein id: At1g04050.1	0.218612655	0.088395828	-0.03449279	0.077655853
putative protease; protein id: At1g69020.1	0.117066172	0.099252689	-0.024160254	0.080561182
unknown protein; protein id: At2g39280.1	0.104959094	0.069609815	0.08500245	-0.006121762
plant defensin protein, putative (PDF2.3); protein id: At2g02130.1	0.251951161	0.393720248	-0.075091031	0.228760396
hypothetical protein; protein id: At1g12530.1	0.222030856	0.053462711	0.039089704	-0.039820642
short-chain alcohol dehydrogenase like protein; protein id: At4g13180.1	0.102293019	0.043318803	0.037872108	-0.022122736
hypothetical protein; protein id: At3g11150.1	0.081211232	0.132490196	0.013310682	-0.114882013
retrotransposon like protein; protein id: At4g16020.1	0.047463947	0.083767573	-0.035013547	0.035540038
armadillo-repeat-containing kinesin-related protein; protein id: At3g54870.1	0.191915533	0.082070198	-0.036726557	0.111120852
hypothetical protein; protein id: At3g43710.1	0.033669231	0.082709987	0.046000918	-0.017315391
putative protein; protein id: At5g51040.1	0.159226208	0.061967162	0.033198414	-0.091548347
maternal embryogenesis control protein (MEDEA), putative; protein id: At1g02580.1	0.117656319	0.060097739	0.031161328	-0.083456815
response reactor 2 (ATRR2); protein id: At3g48100.1	0.030067711	0.173555068	-0.030633702	0.04184878
putative protein; protein id: At5g14730.1	0.133846891	0.296544628	0.107077387	-0.163905992
myb family transcription factor; protein id: At1g79180.1	0.024614842	0.131656126	-0.01604781	0.053415092
peptide transport - like protein; protein id: At3g54140.1	0.244030589	0.202066552	-0.172829337	0.156033584
cytochrome c oxidase subunit 5c-like protein; protein id: At3g62400.1	0.138821477	0.199415236	0.04989299	-0.250968982
expressed protein; protein id: At2g21280.1	0.047094675	0.060680297	0.064833956	-0.022478481
auxin-regulated protein; protein id: At3g09150.2	0.151480888	0.119096674	0.090539951	-0.112151911
WRKY family transcription factor; protein id: At2g37260.1	0.22861321	0.066122169	0.159413509	-0.03985871
similar to putative Ta11-like non-LTR retroelement protein; protein id: At1g36960.1	0.153308759	0.085391025	0.054286062	-0.137213468
unknown protein; protein id: At3g06870.1	0.045535394	0.117705279	-0.038639457	0.071844755
UDP-glycosyltransferase family; protein id: At2g23210.1	0.019146783	0.130253418	0.063967416	-0.01227087
putative protein; protein id: At5g01660.1	0.102915629	0.100800697	0.070173483	-0.100626679
unknown protein; protein id: At2g38460.1	0.131764183	0.131529514	0.154128614	-0.077154582
unknown protein; protein id: At2g20540.1	0.113360062	0.108901327	0.191671802	-0.040104764
SYN1 splice variant 1 (gb AAF08981.1); protein id: At5g05490.1	0.29071926	0.038157823	0.112282065	-0.032385146
putative protein; protein id: At5g65980.1	0.173123952	0.070693714	0.128509348	-0.066498747
receptor protein kinase-like; protein id: At5g49760.1	0.024697199	0.085751624	-0.050159082	0.025212293
putative protein; protein id: At5g01770.1	0.424580728	0.010889554	-0.08072301	0.009278572
b/t putative inositol polyphosphate-5-phosphatase; protein id: At2g01900.1 and unknown protein; protein id: At2g01910.1	0.233950705	0.117065642	0.157242662	-0.150528907
similar to GI:3738224 from (Arabidopsis thaliana) (Plant Cell 10 (8), 1391-1406 (1998))	0.149433413	0.099969587	0.128406194	-0.11348196
Myb-related transcription factor, putative; protein id: At1g66390.1	0.047815772	0.060414626	-0.034365425	0.082333564
b/t pseudogene, Athila orf 1; protein id: At1g36750 and hypothetical protein; protein id: At1g36756.1	0.334468927	0.046548973	0.061080131	-0.150007907
isoflavone reductase family; protein id: At4g34540.1	0.046327486	0.042367691	0.032702281	-0.071931284
expressed protein; protein id: At1g77220.1	0.053908581	0.029814474	-0.087619493	0.022054608
cysteine-tRNA ligase-like protein; protein id: At3g56300.1	0.131114686	0.033737877	-0.065401308	0.066616096
hypothetical protein; protein id: At2g28580.1	0.177720262	0.076504278	0.29646914	-0.060190818
gibberellin 2- oxidase; protein id: At1g78440.1	0.018260901	0.07396058	0.083551924	-0.020105542
similar to mammalian MHC III region protein G9a; protein id: At2g35160.1	0.064259989	0.05844217	-0.108467996	0.050699947
hypothetical protein; protein id: At2g48000.1	0.020693122	0.193275079	0.056181882	-0.092773431
myb family transcription factor; protein id: At5g49330.1	0.2120291	0.010695754	0.109819466	-0.031539584
TINY-like protein; protein id: At1g21910.1	0.007773345	0.215162073	-0.043768171	0.169774896
dehydrodolichyl diphosphate synthase (DEDOL-PP synthase), putative; protein id: At5g58782.1	0.086884086	0.109510779	0.345690791	-0.100146745
putative pyruvate dehydrogenase kinase; protein id: At3g06483.1	0.093198945	0.00940953	-0.060006306	0.059427551
hypothetical protein; protein id: At3g14800.1	0.000880108	0.086706479	0.023794101	-0.04943563
putative transcription factor; protein id: At4g29000.1	0.0757902	-0.00070789	-0.011919969	0.039287799
auxin-induced protein-related; protein id: At4g34750.1	0.22019046	-0.001047698	0.091731993	-0.113120637
pyruvate dehydrogenase E1 alpha subunit; protein id: At1g01090.1	0.057953586	0.072543361	-0.106437312	0.169968563
expressed protein; protein id: At1g04290.1	0.151491518	-0.000254587	0.056127814	-0.11653046
putative protein; protein id: At5g12450.1	0.087391277	0.033417937	-0.135801705	0.103469286
hypothetical protein; protein id: At2g05900.1	-0.000555145	0.097978456	0.058189178	-0.055845641
putative protein; protein id: At5g12440.1	0.317054959	-0.00783938	-0.048776652	0.143158263
unknown protein; protein id: At2g25300.1	0.02349506	6.27E-05	0.012486162	-0.021810821
GDP-D-mannose 4,6-dehydratase; GMD1 (gb|AAF07199.1); protein id: At5g66280.1	0.111243401	-0.002644815	0.00935499	-0.02309394
hypothetical protein; protein id: At2g40820.1	0.244404462	-0.006506521	0.021410205	-0.032527585
putative protein; protein id: At3g42550.1	-0.001823963	0.116176076	0.088768612	-0.142687662
threonyl-tRNA synthetase, putative; protein id: At1g17960.1	0.158390267	0.002863857	-0.142648945	0.218772985
hypothetical protein; protein id: At2g01580.1	0.044239113	0.0187754	0.206146702	-0.050122282
putative protein; protein id: At5g37580.1	0.170721692	-0.012564846	-0.022122969	0.070589078
subtilisin-like serine protease; protein id: At4g10550.1	-0.010756139	0.163879521	0.021119354	-0.042261323
unknown protein; protein id: At5g45610.1	0.080760084	-0.013018444	-0.069752225	0.039740284
putative protein; protein id: At5g09320.1	0.015056605	0.038800979	-0.078732026	0.096824028
putative protein; protein id: At4g34930.1	0.293407026	-0.032895034	-0.069708453	0.072402595
glycosyl hydrolase family 18; protein id: At4g19740.1	-0.005465839	0.106981916	-0.256151982	0.127656303
Kip-related protein 6; protein id: At3g19150.1	0.042569616	0.014970812	-0.104979771	0.127399912
Expressed protein; protein id: At3g22435.1	0.076657034	-0.020591348	-0.048317711	0.068545485
hypothetical protein; protein id: At1g64100.1	0.046939345	-0.001666392	0.109714655	-0.087134698
hypothetical protein; protein id: At1g36430.1	0.02223381	0.010290235	-0.044726892	0.258326863
hypothetical protein; protein id: At3g19250.1	-0.000920131	0.036148867	0.065549821	-0.100871429
hypothetical protein; protein id: At4g00210.1	0.019986326	-0.00391834	0.02979627	-0.036920317
putative glycogen synthase; protein id: At1g11720.1	0.313649612	-0.06460622	-0.10504186	0.085965737
unknown protein; protein id: At1g17780.1	-0.027441435	0.085147409	-0.077207523	0.118362499
glucose-6-phosphate 1-dehydrogenase; protein id: At1g24280.1	0.110649133	-0.039929454	-0.102890378	0.066258629
putative MYB family transcription factor; protein id: At3g16350.1	0.038367628	-0.008062047	-0.099531316	0.084736549
expressed protein; protein id: At2g20830.1	-0.09808619	0.229682328	-0.125264169	0.096216944
G-box binding bZIP transcription factor; protein id: At2g46270.1	0.07073883	-0.02659262	-0.14171456	0.327278546
lysyl-tRNA synthetase; protein id: At3g11710.1	0.023029093	-0.011724365	-0.085345886	0.060477235
cytochrome p450 family; protein id: At4g31950.1	-0.083674716	0.106817393	0.148617966	-0.175631655
b/t hypothetical protein; protein id: At3g30240.1 and hypothetical protein; protein id: At3g30250.1	-0.004526472	0.00955699	0.066836702	-0.043059509
glycosyl hydrolase family 1; protein id: At3g21370.1	0.114082125	-0.091540205	-0.103946683	0.110855055
putative protein; protein id: At5g05850.1	0.185171634	0.191166979	-0.151941572	-0.126589609
MYB like protein; protein id: At5g11510.1	0.119248901	0.115085749	-0.270134942	-0.18790586
expressed protein; protein id: At2g28330.1	0.099355874	0.065058105	-0.03051287	-0.043605656
homeodomain protein; protein id: At5g03790.1	0.161270728	0.151343447	-0.095996064	-0.049046329
unknown protein; protein id: At2g20950.1	0.028708793	0.04713384	-0.119383864	-0.068466083
putative DNA polymerase Beta; protein id: At1g10520.1	0.429783197	0.230153367	-0.121168718	-0.175688858
hypothetical protein; protein id: At2g18810.1	0.070504996	0.030611151	-0.093137232	-0.121980263
putative protein; protein id: At4g35170.1	0.030172043	0.076884508	-0.109069575	-0.136056893
integral membrane protein, putative; protein id: At3g21690.1	0.054398434	0.054966199	-0.073150674	-0.03692187
unknown protein; protein id: At5g35520.1	0.114704069	0.099520145	-0.078267402	-0.157836184
Expressed protein; protein id: At3g56580.1	0.057324366	0.119843625	-0.071134343	-0.06191919
hypothetical protein; protein id: At1g16950.1	0.292792408	0.156897267	-0.163718014	-0.263805271
receptor kinase, putative; protein id: At1g61550.1	0.264507333	0.12785235	-0.170528057	-0.240742524
putative galactinol synthase; protein id: At2g47180.1	0.187982132	0.09507052	-0.313737077	-0.163697829
Retinoblastoma protein; protein id: At3g12280.1	0.015799485	0.047279391	-0.056431837	-0.07957251
putative protein; protein id: At4g18690.1	0.058198701	0.034184143	-0.099636477	-0.046350097
putative phospholipase; protein id: At2g39410.2	0.116161613	0.084566731	-0.158632727	-0.069457622
aldehyde oxidase AAO1; protein id: At5g20960.1	0.282901095	0.116324496	-0.189518548	-0.210523552
putative protein; protein id: At4g23230.1	0.149202358	0.305041844	-0.159365984	-0.294406456
putative sugar transport protein, ERD6; protein id: At1g08920.1	0.490436631	0.200772664	-0.191517767	-0.284902863
G-box binding factor(bZIP protein), putative; protein id: At4g01120.1	0.267805783	0.074161106	-0.041325535	-0.070026226
putative protein; protein id: At5g59080.1	0.153404684	0.057397856	-0.080320458	-0.059421597
transcription factor IIA large subunit; protein id: At1g07480.1	0.160069515	0.062495302	-0.260841744	-0.125160255
disease resistance protein (TIR class), putative; protein id: At1g57830.1	0.026424697	0.062345435	-0.080090357	-0.037215666
Exostosin family; protein id: At5g33290.1	0.160057934	0.0545481	-0.340798234	-0.134758089
AP2 domain containing protein, putative; protein id: At1g74930.1	0.073821038	0.286323371	-0.091230672	-0.038367298
phosphoinositide specific phospholipase C; protein id: At5g58670.1	0.1580163	0.080568534	-0.035874607	-0.118928802
disease resistance response protein family/ dirigent protein family; protein id: At4g23690.1	0.046542574	0.074925686	-0.153764314	-0.044970853
similar to En/Spm-like transposon protein; protein id: At5g35116.1	0.053982361	0.017447077	-0.007159243	-0.029120549
E2, ubiquitin-conjugating enzyme, putative; protein id: At3g13550.1	0.17050698	0.033394293	-0.182553755	-0.109432863
unknown protein; protein id: At5g53960.1	0.051220363	0.011257127	-0.009536608	-0.020356562
hypothetical protein; protein id: At1g25310.1	0.121126524	0.081933638	-0.282229393	-0.054168856
putative protein (fragment); protein id: At4g21070.1	0.30448699	0.058810852	-0.121521646	-0.195270331
putative phosphatidate cytidylyltransferase; protein id: At2g45150.1	0.078392105	0.04176204	-0.027950931	-0.145622086
unknown protein; protein id: At1g68280.1	0.231043533	0.069072803	-0.159929091	-0.024529971
expressed protein; protein id: At2g38180.1	0.07591626	0.15767653	-0.135832061	-0.007714149
hypothetical protein; protein id: At1g30300.1	0.409881164	0.055441939	-0.16223134	-0.095759381
putative phospholipase; protein id: At3g03540.1	0.020682096	0.139078139	-0.037994434	-0.217150826
hypothetical protein; protein id: At1g20770.1	0.034168987	0.090677745	-0.097137197	-0.011615615
unknown protein; protein id: At1g14010.1	0.018156853	0.150796348	-0.040880593	-0.041773443
similar to putative reverse transcriptase; protein id: At5g35720.1	0.302601194	0.023488373	-0.018071466	-0.074355618
hypothetical protein; protein id: At1g42380.1	0.362551406	0.031817734	-0.08360253	-0.223399953
putative protein; protein id: At4g11940.1	0.27261335	0.020955351	-0.030687584	-0.131521465
disease resistance protein (NBS-LRR class), putative; protein id: At3g14460.1	0.256399971	0.020591171	-0.063442861	-0.064896787
hypothetical protein; protein id: At1g03820.1	0.256133712	0.002740091	-0.183121702	-0.11420758
hypothetical protein; protein id: At3g06600.1	0.183148336	0.005562411	-0.016208655	-0.011086371
hypothetical protein; protein id: At2g18460.1	0.002650331	0.167224134	-0.464350439	-0.016915534
cinnamyl alcohol dehydrogenase, putative; protein id: At1g51410.1	0.184720044	0.004082453	-0.026581531	-0.044662178
hypothetical protein; protein id: At4g08540.1	0.14670544	0.055264614	-0.27143606	0.00487621
putative protein; protein id: At3g49310.1	-0.017163747	0.127806155	-0.054224776	-0.077947325
unknown protein; protein id: At2g45610.1	-0.059216796	0.162538478	-0.118113955	0.041719126
receptor kinase, putative; protein id: At1g61500.1	-0.140002738	0.242921145	0.093218832	-0.239171673
hypothetical protein; protein id: At1g24430.1	-0.068436804	0.092997708	-0.075286112	0.060718791
polyprotein, putative; protein id: At1g43715.1	0.103225077	-0.076216282	-0.069645421	0.057503658
myrosinase-associated protein, putative; protein id: At1g54020.1	-0.007188367	-0.021134217	-1.0369349	-1.166389826
neutral invertase, putative; protein id: At3g06500.1	-0.208066837	-0.155090712	-0.936488549	-0.690371113
galactokinase like protein; protein id: At4g16130.1	-0.044735836	-0.037598918	-0.177077847	-0.11680744
chloroplast thylakoidal processing peptidase, putative; protein id: At1g06870.1	0.046255594	0.025111018	-0.157323171	-0.126152655
calmodulin-like protein; protein id: At3g10190.1	0.184829478	0.110056583	-0.353895235	-0.37506739
expressed protein; protein id: At1g12730.1	-0.046520671	0.010931864	-0.40363731	-0.247698878
putative UDP-glucose 6-dehydrogenase; protein id: At3g01010.1	-0.058731978	-0.017757437	-0.2120724	-0.187777467
putative auxin-induced protein; protein id: At1g16510.1	-0.016793056	0.024547089	-0.209116011	-0.199065925
hypothetical protein; protein id: At2g11480.1	-0.028820421	0.092924832	-0.769911566	-0.445997938
hypothetical protein; protein id: At2g39380.1	-0.079774166	-0.124632913	-0.456740305	-0.235701407
mitochondrial carrier protein family; protein id: At1g25380.1	0.007347775	-0.026395072	-0.169046677	-0.123370332
ethylene responsive element binding factor 4 (AtERF4); protein id: At3g15210.1	-0.101540164	-0.200528432	-0.49198068	-0.307326314
expressed protein; protein id: At1g17830.1	-0.007462735	0.059798967	-0.320815475	-0.209011152
hypothetical protein; protein id: At4g09470.1	-0.022023206	-0.027283991	-0.132212164	-0.051683327
auxin-induced protein-like; protein id: At5g66260.1	0.018156483	0.041731924	-0.139045831	-0.074227385
hypothetical protein; protein id: At3g17200.1	0.002659895	0.008973838	-0.024319602	-0.019616408
alcohol dehydrogenase - like protein; protein id: At5g24760.1	0.045168426	-0.022291407	-0.22914103	-0.213591779
glycosyl hydrolase family 10; protein id: At1g10050.1	0.054974432	0.016952438	-0.179418914	-0.09319212
tRNA-Lys protein id: At3g30345	0.018557019	-0.019994004	-0.128450688	-0.106742084
TATA binding protein-associated factor, putative; protein id: At1g04950.1	-0.019524312	-0.03620028	-0.127182658	-0.051694684
Bax inhibitor-1 like; protein id: At5g47120.1	-0.023083263	0.064259784	-0.185439799	-0.366334241
hypothetical protein; protein id: At1g70350.1	0.103095896	-0.069473469	-0.349391581	-0.535843014
glycosyl hydrolase family 5/cellulase; protein id: At3g26130.1	-0.052202963	-0.00451955	-0.08892411	-0.180659045
putative protein; protein id: At5g13330.1	0.228173673	0.058933541	-0.330076717	-0.333614407
unknown protein; protein id: At5g22520.1	-0.012751971	0.072122488	-0.299184467	-0.143168297
putative glutamyl-tRNA reductase 2 precursor; protein id: At1g09940.1	-0.1111785	0.02162495	-0.288093157	-0.277749494
Expressed protein; protein id: At3g55605.1	-0.028315592	-0.183991214	-0.257772569	-0.307069149
leucine zipper protein, putative; protein id: At1g07000.1	0.047914203	-0.06766085	-0.201574682	-0.255832984
N-acetylglucosaminyltransferase family (Core-2/I-Branching enzyme family); protein id: At3g15350.1	0.047504665	0.002127909	-0.067216279	-0.118979678
putative zinc transporter; protein id: At1g05300.1	0.07756645	0.000888682	-0.47953453	-0.106100078
expressed protein; protein id: At3g11210.1	-0.059669811	0.002702303	-0.170831072	-0.087216687
hypothetical protein; protein id: At1g31960.1	0.110946881	-0.002103892	-0.170186936	-0.212263748
Ac-like transposase; protein id: At2g18580.1	-0.07094654	0.037931349	-0.191134186	-0.195399112
clathrin heavy chain, putative; protein id: At3g08530.1	0.041986704	-0.012942952	-0.150874404	-0.073693077
1-aminocyclopropane-1-carboxylate synthase (ACC synthase); protein id: At1g01480.1	0.071920435	-0.075324531	-0.385315	-0.198206697
putative phloem-specific lectin; protein id: At2g02360.1	-0.00147514	-0.075457944	-0.093272062	-0.109302507
glycosyltransferase family; protein id: At1g19300.1	-0.012133382	-0.1043003	-0.279687762	-0.085526696
putative protein; protein id: At5g37130.1	0.061192572	-0.029188556	-0.142370265	-0.121286439
putative metal ion transporter (NRAMP); protein id: At2g23150.1	0.060117494	-0.048886769	-0.305796357	-0.115599967
protein kinase, putative; protein id: At1g61860.1	-0.073537545	-0.003403885	-0.073595555	-0.108464102
putative protein; protein id: At5g63900.1	-0.024770794	0.007557886	-0.058490009	-0.036386854
putative protein; protein id: At3g58220.1	0.011200606	-0.014724594	-0.038446508	-0.031400926
sodium-dicarboxylate cotransporter-like; protein id: At5g47560.1	-0.082181259	0.197436983	-0.417323802	-0.294685791
PISTILLATA, MADS-box protein; protein id: At5g20240.1	-0.108642291	0.010579918	-0.096853602	-0.21220166
hypothetical protein; protein id: At3g30600.1	-0.162265785	0.046730007	-0.23394923	-0.248555643
glucuronosyl transferase-like protein; protein id: At3g46690.1	0.033397516	-0.044141922	-0.072449486	-0.131209751
glycosyl hydrolase family 1; protein id: At2g44450.1	-0.00235801	0.162628856	-0.219873476	-0.128621235
expressed protein; protein id: At1g08210.1	0.004217013	-0.060953083	-0.163283546	-0.045342415
xyloglucan fucosyltransferase, putative; protein id: At2g15350.1	-0.067777992	0.028765032	-0.072936503	-0.27553283
aldo/keto reductase-like protein; protein id: At5g53580.1	0.026644564	-0.103263719	-0.241892528	-0.08760646
unknown protein; protein id: At1g31440.1	0.060443894	-0.063442534	-0.236995413	-0.090156005
hypothetical protein; protein id: At3g06020.1	0.045404591	-0.128015318	-0.142599893	-0.190375233
putative protein; protein id: At5g05270.1	0.021960505	-0.184466678	-0.315464877	-0.119785784
hypothetical protein; protein id: At3g52770.1	0.043743457	-0.01707371	-0.038056915	-0.085698668
putative protein; protein id: At3g54070.1	0.02884811	-0.126189299	-0.150193078	-0.091104392
putative cinnamyl alcohol dehydrogenase; protein id: At1g09490.1	-0.075167018	0.101497221	-0.294540535	-0.095128074
unknown protein; protein id: At5g13950.1	0.004001837	-0.040440416	-0.140170213	-0.013211097
chalcone synthase; protein id: At5g13930.1;	0.226186199	-0.405570982	-0.625744423	-0.367696866
glucuronosyl transferase-like protein; protein id: At3g46700.1	0.11290344	-0.095208038	-0.129127258	-0.158966435
expressed protein; protein id: At2g36290.1	0.046643779	-0.118842908	-0.195724483	-0.071198329
putative thiamin pyrophosphokinase; protein id: At2g44750.1	0.041604003	-0.083505357	-0.089074568	-0.066076465
putative protein; protein id: At5g12290.1	-0.170608679	0.077423401	-0.153056163	-0.141410119
20S proteasome alpha subunit B (PAB1); protein id: At1g16470.1	-0.306736604	0.055503976	-0.171621231	-0.155384601
hypothetical protein; protein id: At2g20110.1	0.021271549	-0.104022432	-0.064219452	-0.05180904
b/t Dof zinc finger protein; protein id: At5g39660.1 and calcium-binding protein - like; protein id: At5g39670.1	0.231868611	-0.053312453	-0.174038852	-0.103624542
putative protein; protein id: At5g22270.1	-0.081756691	0.080618791	-0.151538504	-0.063829398
cycloartenol synthase ((S)-2,3-epoxysqualene mutase) (CAS1), putative; protein id: At3g45130.1	-0.499744637	0.113010757	-0.16387946	-0.489325223
ethylene responsive element binding factor 1	-0.049487504	0.155344938	-0.061406921	-0.137594292
prolyl 4-hydroxylase, putative; protein id: At3g28480.1	-0.00762771	0.041693834	-0.011542979	-0.025418564
putative protein; protein id: At3g62590.1	0.140177671	-0.071317893	-0.100225249	-0.084220905
b/t cytochrome p450 family; protein id: At5g36110.1and putative protein; protein id: At5g36120.1	-0.050919242	0.025047412	-0.014003672	-0.12504142
1-aminocyclopropane-1-carboxylate oxidase; protein id: At1g05010.1	-0.212615352	0.042011145	-0.142754445	-0.046786843
unknown protein; protein id: At3g04680.1	0.068805722	-0.205316101	-0.127858387	-0.078690869
hypothetical protein; protein id: At4g01290.1	0.278101393	-0.126011574	-0.181753658	-0.129597576
26S proteasome regulatory subunit (RPN12), putative; protein id: At1g64520.1	-0.273185664	0.058157025	-0.087214136	-0.10007655
putative protein; protein id: At3g59690.1	0.110440412	-0.10082404	-0.115565774	-0.061819748
hypothetical protein; protein id: At4g21250.1	-0.075042961	0.185277068	-0.037660838	-0.275984553
putative protein; protein id: At4g23060.1	-0.06913832	0.010078131	-0.095173644	-0.005872892
putative protein; protein id: At4g19990.1	0.033538793	-0.17467446	-0.078924567	-0.036949512
hypothetical protein; protein id: At3g20520.1	0.168669576	-0.038346482	-0.063667778	-0.051064952
expressed protein; protein id: At1g14530.1	0.173193492	-0.02608453	-0.210434249	-0.011766537
26S proteasome regulatory subunit S5A (RPN10); protein id: At4g38630.1	-0.106929632	0.068455473	-0.062278259	-0.054511931
disease resistance protein family; protein id: At5g27060.1	-0.247686071	0.108190675	-0.092903022	-0.112875256
putative AAA-type ATPase; protein id: At2g29080.1	-0.040761819	0.132210127	-0.03027945	-0.064426286
ferulate-5-hydroxylase (FAH1); protein id: At4g36220.1	0.180194044	-0.028847332	-0.054323898	-0.028079607
hypothetical protein; protein id: At3g17260.1	0.121669124	-0.053523844	-0.11333225	-0.018286238
b/t hypothetical protein; protein id: At1g17680.1 and expressed protein; protein id: At1g17690.1	0.160724229	-0.045105763	-0.135936966	-0.015111926
hypothetical protein; protein id: At2g23470.1	0.16510732	-0.025651798	-0.075230882	-0.013825938
gibberellin 20-oxidase - like protein; protein id: At4g21200.1	0.196982753	-0.10765638	-0.042034706	-0.152726782
expressed protein; protein id: At3g06050.1	-0.31889005	0.082022603	-0.049965334	-0.121175602
CHP-rich zinc finger protein, putative; protein id: At5g55800.1	0.011847928	-0.118462975	-0.117457913	-0.000656725
DP-E2F-like protein 3; protein id: At3g01330.1	0.05117015	-0.235716279	-0.035014045	-0.064502826
Dof zinc finger protein; protein id: At2g34140.1	-0.037393751	0.093149817	-0.129122529	-0.000437575
pEARLI 1-like protein; protein id: At4g12500.1	-0.675115524	0.232598663	-0.401693111	-0.06064131
putative protein; protein id: At5g37740.1	-0.090721125	0.083869171	-0.06895761	-0.021516084
expressed protein; protein id: At3g57280.1	0.128869652	-0.08926505	-0.049890457	-0.044456348
putative protein; protein id: At4g13540.1	0.051526237	-0.093605556	-0.03531005	-0.024686598
hypothetical protein; protein id: At1g34440.1	-1.055756015	0.185053929	-0.193646088	-0.096716383
putative ribulose-1,5 bisphosphate carboxylase oxygenase large subunit N-methyltransferase; protein id: At1g14030.1	-0.047507415	0.086216677	-0.053999317	-0.006089892
expressed protein; protein id: At1g19340.1	-0.46839791	0.051836443	-0.057713609	-0.017735301
expressed protein; protein id: At1g15010.1	0.196228384	-0.108128024	-0.037520238	-0.057977873
putative protein; protein id: At5g47970.1	0.196659775	-0.092103633	-0.111058865	0.00724243
transposase, putative; protein id: At1g19260.1	-0.497801267	0.17999291	-0.103754514	-0.056875506
hypothetical protein; protein id: At1g77360.1	0.163160586	-0.148421919	-0.056967704	-0.032180158
putative protein; protein id: At3g51100.1	0.038069817	-0.069908042	0.017158083	-0.081113979
hypothetical protein; protein id: At1g08220.1	0.02127035	-0.039592601	-0.15079864	0.018364509
phospholipase D, putative; protein id: At1g52570.1	0.229936607	-0.122880813	-0.077303064	-0.003767265
putative protein; protein id: At5g11470.1	0.158448779	-0.167490712	-0.010591927	-0.052230498
unknown protein; protein id: At2g19560.1	0.193484459	-0.11238992	0.031180728	-0.098373356
hypothetical protein; protein id: At2g46880.1	-0.375547085	0.101709564	-0.023576192	-0.03367983
shoot gravitropism 2; protein id: At1g31480.1	0.182092235	-0.146782822	-0.084126794	0.018776087
WRKY family transcription factor; protein id: At5g49520.1	0.052992138	-0.075150385	0.017847648	-0.043581587
unknown protein; protein id: At1g23140.1	0.063874993	-0.068674194	-0.020830003	0.002924644
At14a-like protein; protein id: At3g28320.1	-0.088922188	0.082163046	0.045575963	-0.089132153
pseudogene, putative glucose 6 phosphate/phosphate translocator	-0.621013072	0.285964019	-0.056280806	-0.043126879
expressed protein; protein id: At1g06990.1	0.083531549	-0.103561839	-0.17947884	0.080494664
BLANK	-0.028235428	0.025961996	0.031268955	-0.144439754
unknown protein; protein id: At3g14140.1	-0.050064544	0.03859467	0.028682781	-0.051941144
putative protein; protein id: At4g13110.1	-0.932009055	0.314774838	0.001018567	-0.102218265
hypothetical protein; protein id: At1g32420.1	-0.063937476	0.062793698	0.029210792	-0.047734065
putative protein; protein id: At3g63430.1	-0.015181473	0.014734842	0.020310045	-0.034832458
expressed protein; protein id: At2g01400.1	0.143307515	-0.171075572	0.026088123	-0.034486705
polygalacturonase, putative; protein id: At4g23820.1	0.021485036	0.056866851	0.512354373	0.537256392
unknown protein; protein id: At1g02450.1	-0.032170023	-0.021048728	0.151786901	0.149831886
F-box containing tubby family protein; protein id: At2g18280.1	-0.024277599	-0.011609654	0.126987228	0.169452061
polygalacturonase, putative; protein id: At3g16850.1	0.183279912	0.193132431	0.581408464	0.434873807
hypothetical protein; protein id: At2g13600.1	-0.044983266	-0.025374562	0.108547723	0.154409835
alpha NAC-like protein; protein id: At3g49470.1	0.078543101	0.052976015	0.15270091	0.220434042
similar to MuDR transposable element - like protein; protein id: At5g37125.1	-0.015802559	-0.01335243	0.123304207	0.048652688
expressed protein; protein id: At1g78020.1	0.010725298	-0.038429912	0.31036769	0.24122358
hypothetical protein; protein id: At2g02740.1	-0.018700529	-0.061073035	0.209551608	0.229695105
putative serine/threonine-specific receptor protein kinase; protein id: At4g29180.1	-0.034334505	-0.014871792	0.183936802	0.098655499
may be a pseudogene; protein id: At4g07610.1	0.036343418	0.044615884	0.192759802	0.093901733
hypothetical protein; protein id: At1g16650.1	0.038459599	-0.005572253	0.191706774	0.167341328
unknown protein; protein id: At2g47440.1	-0.026944554	0.091168844	0.38215683	0.450335219
putative N2,N2-dimethylguanosine tRNA methyltransferase; protein id: At3g02320.1	-0.028635112	-0.052927721	0.234502552	0.081042251
CONSTANS B-box zinc finger family protein; protein id: At1g68520.1	0.139581903	0.007526506	0.349775523	0.360476027
expressed protein; protein id: At2g25190.1	-0.011297447	0.104584923	0.502693726	0.221231318
putative protein; protein id: At5g03040.1	0.038536886	-0.020377887	0.11302389	0.218447532
unknown protein; protein id: At2g43240.1	-0.071842838	-0.023771135	0.091284912	0.20668874
putative protein; protein id: At5g42520.1	0.043860702	-0.012740676	0.147683947	0.09758391
ripening-related protein-like; protein id: At5g51520.1	0.081133227	-0.058387672	0.212797269	0.561321197
leucine-rich repeat transmembrane protein kinase, putative; protein id: At3g14350.1	0.034788048	-0.073050073	0.197361041	0.238336592
expressed protein; protein id: At3g09210.1	-0.006189532	-0.115392562	0.158331114	0.269520239
unknown protein; protein id: At1g04940.1	-0.009618416	-0.042777411	0.046177759	0.210904043
unknown protein; protein id: At2g17660.1	0.008345852	-0.010250823	0.027774696	0.042744855
putative heat shock protein; protein id: At2g04030.1	0.006120258	-0.121835829	0.196684873	0.231034266
leucine-rich repeat transmembrane protein kinase, putative; protein id: At3g42880.1	0.056530449	-0.045788086	0.229751251	0.149377667
UDP glucose:flavonoid-o-glucosyltransferase-like protein	-0.076502855	0.027550412	0.098766365	0.262264456
hypothetical protein; protein id: At3g02430.1	0.071629936	0.001207651	0.065755184	0.089460704
hypothetical protein; protein id: At1g36020.1	0.129895725	-0.031045063	0.262388116	0.155148388
putative phosphoribosylaminoimidazolecarboxamide formyltransferase; protein id: At2g35040.1	-0.001036595	-0.084182565	0.063606791	0.16124076
putative protein; protein id: At4g31680.1	-0.003770804	0.121245699	0.238758374	0.080379914
No Hits Found	0.042228084	-0.046567053	0.066356532	0.222730876
expressed protein; protein id: At4g38100.1	0.129029001	-0.030701236	0.141935885	0.163149528
putative protein; protein id: At3g58460.1	-0.075546915	0.002694176	0.296517602	0.03843469
hypothetical protein; protein id: At1g10455.1	0.022033504	-0.104219235	0.090634573	0.143143013
expressed protein; protein id: At3g17210.1	0.067372175	-0.061379531	0.177992921	0.096918452
leucine-rich repeat transmembrane protein kinase, putative; protein id: At3g03770.1	0.177094779	-0.120841879	0.205663431	0.420124951
AtRAD3 (dbj|BAA92828.1); protein id: At5g40820.1	0.01193527	-0.082436049	0.13508038	0.049965771
expressed protein; protein id: At1g26470.1	0.155623075	-0.015203187	0.239792102	0.081130339
non-phototropic hypocotyl, putative; protein id: At3g26490.1	0.103777177	-0.081387786	0.146749219	0.168323991
phytocyanin/early nodulin-like protein; protein id: At5g57920.1	-0.012321405	0.093858647	0.043912449	0.236196378
UVB-resistance protein UVR8 - like; protein id: At5g60870.1	0.132720731	-0.015230393	0.129945735	0.074006844
hypothetical protein; protein id: At2g16300.1	0.025940138	-0.175270494	0.12732471	0.12627325
b/t syntaxin SYP131; protein id: At3g03800.1 and putative auxin-independent growth promoter protein; protein id: At3g03810.1	-0.081123764	0.045039422	0.076892739	0.115871175
putative protein; protein id: At3g43420.1	0.12474332	-0.065435027	0.113431201	0.173585242
Expressed protein; protein id: At4g38490.1	0.053788013	-0.015376738	0.079084232	0.028757576
hypothetical protein; protein id: At3g50470.1	0.054248959	-0.090078595	0.064994179	0.169340212
putative protein; protein id: At5g40210.1	0.120776201	-0.022541419	0.155348453	0.047907398
hypothetical protein; protein id: At2g39160.1	-0.03850199	0.081398254	0.197328116	0.04560937
hypothetical protein; protein id: At4g08640.1	0.113298658	-0.054994755	0.075631687	0.164772591
expressed protein; protein id: At1g55370.1	0.114648035	-0.030951648	0.065707301	0.102878902
putative protein; protein id: At4g20300.1	0.138063466	-0.047769187	0.149226702	0.082022667
hypothetical protein; protein id: At3g19880.1	-0.208560123	0.117905124	0.609022634	0.116034788
hypothetical protein; protein id: At2g16840.1	0.093771101	-0.08067698	0.130436286	0.093184456
No Hits Found	0.076984973	-0.089216652	0.224970352	0.061678416
60S ribosomal protein - like; protein id: At5g02450.1	-0.015031818	0.129985014	0.134953696	0.028404215
pseudouridine synthase, putative; protein id: At3g52260.1	0.108438151	-0.09217263	0.068879445	0.242323619
hypothetical protein; protein id: At1g65470.1	0.052929514	-0.166640721	0.178036061	0.068133402
hypothetical protein; protein id: At1g80090.1	0.046119011	-0.091115756	0.063031305	0.077110291
putative protein; protein id: At4g20940.1	0.072609667	-0.07153985	0.061586197	0.093302997
putative protein; protein id: At5g02680.1	0.050317907	-0.157482983	0.091557993	0.086987301
mitochondrial carrier protein family; protein id: At4g01100.1	-0.074695373	0.022195443	0.162412656	0.017523885
expressed protein; protein id: At5g52900.1	0.18946252	-0.174269578	0.198936655	0.156191907
hypothetical protein; protein id: At1g28270.1	-0.0367667	0.190894865	0.113186509	0.057612764
b/t expressed protein; protein id: At1g59580.1and expressed protein; protein id: At1g59590.1	0.096430131	-0.111079872	0.08619888	0.109598873
putative protein; protein id: At3g62820.1	0.020044168	-0.059775739	0.055434679	0.020155934
putative protein; protein id: At4g13370.1	-0.073014121	0.097428918	0.054370854	0.109508915
putative adenosine deaminase; protein id: At4g04880.1	0.045144258	-0.105784222	0.084772177	0.045116969
hypothetical protein; protein id: At1g03720.1	0.127924246	-0.078143074	0.039909878	0.28344109
expressed protein; protein id: At1g14270.1	0.230392485	-0.040286202	0.122943682	0.055211753
putative protein; protein id: At5g19570.1	-0.035866772	0.158900398	0.040125827	0.100845569
unknown protein; protein id: At1g06750.1	0.106244189	-0.024624612	0.135259198	0.016179672
GDSL-motif lipase acylhydrolase-like protein; protein id: At5g08460.1	-0.013787569	0.018087329	0.142527521	0.004197892
hypothetical protein; protein id: At1g27500.1	0.196316128	-0.105056614	0.075264906	0.142791918
hypothetical protein; protein id: At2g14820.1	0.165850712	-0.08606384	0.074882125	0.097162952
putative HMG protein; protein id: At2g34450.1	0.118477136	-0.019996642	0.034439302	0.027576031
expressed protein; protein id: At4g30840.1	0.112474865	-0.034791258	0.167371679	0.009734707
putative glycogenin; protein id: At2g35710.1	0.180889198	-0.028470318	0.14937971	0.012307087
hypothetical protein; protein id: At1g50870.1	0.189093477	-0.085047657	0.072325469	0.086023605
putative YABBY3 axial regulator; protein id: At4g00180.1	-0.097791212	0.035756644	0.008056983	0.162613193
b/t glutamine:fructose-6-phosphate amidotransferase, putative; protein id: At3g24090.1 and unknown protein; protein id: At3g24100.1	0.23239558	-0.081306339	0.071602294	0.088257762
dermal glycoprotein - like; protein id: At5g19110.1	0.261325391	-0.010784165	0.279058413	0.001641711
protein kinase PK4, putative; protein id: At1g29230.1	0.354324472	-0.124917909	0.105856786	0.116064484
pseudogene, putative protein kinase; protein id: At1g65365	-0.760518619	0.102963518	0.063669815	0.219678397
homeobox-leucine zipper protein, HAT7; protein id: At5g15150.1	0.117397715	-0.043311655	6.48E-05	0.167558649
nucleoid DNA-binding - like protein; protein id: At3g54400.1	-0.099803197	0.233189668	0.02523221	0.154343456
F-box protein family; protein id: At4g12560.1	0.092492955	-0.175056312	0.086172741	0.040982288
expressed protein; protein id: At3g25540.1	0.112437775	-0.019868647	0.147632838	-0.001434263
putative protein; protein id: At4g39530.1	-0.134586218	0.011411818	0.007652084	0.01976891
SEC14 cytosolic factor, putative; protein id: At5g47510.1	0.086633339	-0.02821559	0.015855406	0.027441733
unknown protein; protein id: At5g55010.1	0.187494627	-0.037670577	0.013972512	0.065485342
b/t similar to non-LTR reverse transcriptase, putative; protein id: At4g20725.1and putative protein; protein id: At4g20730.1	0.039491764	-0.085428422	0.013940005	0.042359503
putative MAP kinase; protein id: At3g15220.1	-0.211350065	0.206592918	0.006328773	0.279439224
tumor-related protein, putative; protein id: At1g73320.1	-0.646986426	0.155243828	0.147681223	0.095217922
phytochrome A supressor spa1, putative; protein id: At1g53090.1	0.103998774	-0.042367064	-0.010626808	0.313213904
putative pyruvate dehydrogenase kinase; protein id: At3g06483.1	-0.150407396	0.054666814	0.06606188	0.016799346
putative protein kinase; protein id: At2g16750.1	0.208669102	-0.129945735	0.030629442	0.106106137
hyaluronan mediated motility receptor-like protein; protein id: At5g52280.1	0.124913253	-0.039828437	0.006132112	0.055404054
unknown protein; protein id: At1g07010.1	0.181923419	-0.145129498	0.018188739	0.121590518
terpene synthase/cyclase family; protein id: At1g33750.1	-0.18341426	0.030039185	0.00387709	0.05459115
expressed protein; protein id: At3g22900.1	-0.041775427	0.20482446	0.097136517	-0.003824014
G-Box binding protein, putative; protein id: At1g32150.1	-0.17283643	0.059932481	0.071466082	0.00487469
putative protein; protein id: At4g35290.1	0.065039507	-0.169143632	-0.015280311	0.140904399
oleosin; protein id: At5g51210.1	-0.209706015	0.075265693	-0.006032858	0.11383812
hypothetical protein; protein id: At4g08230.1	-0.088896456	0.079557093	-0.006865629	0.078809871
putative mutT domain protein; protein id: At2g04440.1	0.148186844	-0.098824456	0.102029849	-0.007460484
hypothetical protein; protein id: At3g19890.1	-0.198529624	0.10130756	-0.012081002	0.116911365
b/t expressed protein; protein id: At2g05590.1 and hypothetical protein; protein id: At2g05600.1	0.091785068	-0.11880621	0.04203229	0.018355447
developmentally regulated GTP-binding protein; protein id: At1g17470.1	-0.23624535	0.144072495	0.040135222	0.06124947
putative protein; protein id: At5g62240.1	0.135184345	-0.07379441	0.045713024	0.007718546
hypothetical protein; protein id: At1g61760.1	0.182428073	-0.09282247	0.199265805	-0.050592671
b/t expressed protein; protein id: At1g77930.1 and ribosomal protein L30, putative; protein id: At1g77940.1	0.134989833	-0.083812305	0.099524018	-0.024539673
SEC14 - like protein; protein id: At4g39170.1	-0.053871385	0.136969805	0.044576889	-0.00383645
putative auxin-induced protein; protein id: At4g36110.1	-0.845816385	0.111466496	0.021761869	0.070986632
expressed protein; protein id: At5g09270.1	0.076657846	-0.083804551	0.053811799	-0.010539731
unknown protein; protein id: At1g65230.1	0.123010914	-0.12785269	-0.023453868	0.096667699
hypothetical protein; protein id: At1g34070.1	0.237566742	-0.064225302	0.036685697	0.007331202
leucine-rich repeat transmembrane protein kinase, putative; protein id: At2g45340.1	0.209626647	-0.071713133	-0.000760451	0.044310848
exonuclease, putative; protein id: At1g54490.1	-1.482657449	0.321465281	0.261201392	-0.042513008
hypothetical protein; protein id: At4g01650.1	-0.398474534	0.359998025	0.029995529	0.10260041
putative protein; protein id: At5g01760.1	-0.155483465	0.161181908	0.009800379	0.044531903
unknown protein; protein id: At3g20975.1	-1.724727402	0.142537914	0.024246919	0.067375178
expressed protein; protein id: At2g15960.1	0.152979953	-0.106617988	-0.032760792	0.085684703
putative protein; protein id: At5g61040.1	0.06297652	-0.075646078	0.026940943	-0.004307656
disease resistance protein (TIR-NBS-LRR class), putative; protein id: At1g63880.1	0.219922525	-0.21744546	0.03082793	0.027274815
unknown protein; protein id: At2g23920.1	-0.440010288	0.227105768	0.004420129	0.069341355
hypothetical protein; protein id: At3g49540.1	0.186115811	-0.132921794	0.016680119	0.017852424
putative protein; protein id: At4g12100.1	-0.065373952	0.089678546	0.002035011	0.015009231
protein kinase - like protein; protein id: At3g57710.1	0.195086646	-0.277852956	-0.064532107	0.126141168
receptor serine/threonine kinase PR5K, putative; protein id: At1g66910.1	0.200754109	-0.130382291	-0.028345452	0.064105758
putative protein; protein id: At4g33640.1	-0.076357057	0.057358809	0.008857662	0.004009438
hypothetical protein; protein id: At2g05020.1	0.041169558	-0.044718049	0.093240867	-0.047803895
RRM-containing protein; protein id: At4g20030.1	0.141519133	-0.115464029	0.014964066	0.000601504
unknown protein; protein id: At1g03290.1	0.132975141	-0.091752404	0.044441782	-0.02931549
Kelch repeat containing F-box protein family; protein id: At3g24610.1	-0.079014006	0.075093882	0.075030251	-0.057763151
tryptophan synthase alpha 1-like protein; protein id: At4g02610.1	-0.034889966	0.065706933	0.000678059	0.003905728
putative glutaredoxin; protein id: At3g02000.1	0.018622464	-0.020712191	0.018635139	-0.014859779
