# Supplementary material for: Vector analysis as a fast and easy method to compare gene expression responses between different experimental backgrounds
Source: BMC Bioinformatics. 2005 Jul 19;6:181. doi: 10.1186/1471-2105-6-181 (PMC1190156; doi:10.1186/1471-2105-6-181)
Supplement: Additional File 5 — Output generated by vector analysis script [file 1471-2105-6-181-S5.txt]

Gene description	0	0	1	1	Length	Vsum - 0	Vsum - 1	Vrep - 0	Vrep - 1	Vsum length	Angle	p-value	Class
expressed protein; protein id: At3g24450.1	-0.135008486	-0.123300705	-0.077441107	-0.079480871	0.151152384044049	-3.41652185508676	-2.07854848467305	-0.129132165607382	-0.0785616128127934	3.99912307755364	-148.684444986514	0.00245	0 down, 1 down
expressed protein; protein id: At2g29670.1	-0.33192421	-0.298669157	-0.217752139	-0.246762076	0.391904266606451	-3.21761630740405	-2.37120675332779	-0.315489290638725	-0.23249830467471	3.99695836464427	-143.61182164097	0.00712	0 down, 1 down
hypothetical protein common family; protein id: At1g02170.1	-0.299465449	-0.293741263	-0.162009533	-0.121806032	0.329305230359989	-3.60522217988501	-1.71859404431391	-0.29725836549331	-0.141701795636791	3.99389439713746	-154.513061326253	0.01232	0 down, 1 down
SMC-like protein; protein id: At5g07660.1	-0.171240852	-0.196184083	-0.116330737	-0.15405675	0.228720588271301	-3.21724365175614	-2.35840189712736	-0.184466306867972	-0.135223108711718	3.98907460736686	-143.756703693234	0.01961	0 down, 1 down
Mutator-like transposase; protein id: At2g27110.1	-0.190965204	-0.139945731	-0.082835587	-0.085338429	0.185964998542006	-3.54472194526055	-1.83594283210277	-0.165130490414241	-0.0855271992893526	3.99195938756412	-152.618687107829	0.01562	0 down, 1 down
leucine-rich repeat transmembrane protein kinase, putative; protein id: At1g75640.1	-0.094944268	-0.116289717	-0.05812269	-0.074880689	0.125140136340523	-3.37333177117305	-2.12983614887028	-0.105814355741605	-0.0668085012727698	3.98943219762413	-147.732724275727	0.01921	0 down, 1 down
putative protein; protein id: At5g10730.1	-0.133911999	-0.1839413	-0.117580117	-0.129447949	0.201923015135534	-3.13079005398877	-2.46892641915866	-0.158553603106967	-0.125034631135631	3.98715989463359	-141.740852886789	0.02228	0 down, 1 down
putative AP2 domain transcription factor; protein id: At2g47520.1	-0.1955144	-0.229263137	-0.136394084	-0.090782068	0.241825406991476	-3.5163185422514	-1.87273498308768	-0.21344173372424	-0.113675651620669	3.98392173711551	-151.960949451018	0.02662	0 down, 1 down
Sm protein, putative; protein id: At3g14080.1	-0.217443223	-0.197771889	-0.116827824	-0.072241418	0.229055997106187	-3.63019739837259	-1.64029080375748	-0.208736632735008	-0.0943168487851454	3.98357717033854	-155.684350447628	0.02721	0 down, 1 down
(no apical meristem)-like protein; protein id: At5g22290.1	-0.289754684	-0.193699161	-0.164631562	-0.184232456	0.299538911455212	-3.19988287347545	-2.36735344665587	-0.240802072164095	-0.178151400548105	3.98040359076249	-143.505037177128	0.03099	0 down, 1 down
DnaJ protein, putative; protein id: At1g56300.1	-0.078343526	-0.102557481	-0.096016772	-0.070667412	0.123616409985396	-2.92818950724625	-2.69544378609695	-0.0909497857299359	-0.083720686173468	3.9799134405607	-137.369952066283	0.03162	0 down, 1 down
hypothetical protein; protein id: At2g34090.1	-0.057103876	-0.080947949	-0.166759656	-0.109440668	0.155300258582146	-1.81790794741982	-3.53622861006185	-0.0710039033155888	-0.138118123465503	3.97614160813119	-117.206834991865	0.03658	0 down, 1 down
unknown protein; protein id: At1g32130.1	-0.249685856	-0.226453454	-0.262374344	-0.169618133	0.32339034414825	-2.97031978053496	-2.64285910344257	-0.241600933460137	-0.214965819700514	3.97586516865028	-138.33872732627	0.03695	0 down, 1 down
putative GTP-binding protein, ERG; protein id: At1g30960.1	-0.194730325	-0.337576417	-0.122906093	-0.088423147	0.288089594817913	-3.663198017425	-1.54269299205621	-0.265505944598126	-0.111813273028771	3.97478570272736	-157.162442274376	0.0382	0 down, 1 down
unknown protein; protein id: At1g72060.1	-0.27458338	-0.166586353	-0.153985136	-0.111440273	0.259606754854007	-3.36430809172849	-2.10000078343245	-0.2202252431036	-0.137464575312291	3.96592640205119	-148.027593824018	0.04869	0 down, 1 down
putative reversibly glycosylatable polypeptide; protein id: At3g08900.1	-0.428438255	-0.235047269	-0.154103477	-0.198454258	0.37904039531223	-3.44872966506005	-1.95217817861056	-0.329859753220039	-0.186719480729961	3.9629201283534	-150.487657842085	0.05199	0 down, 1 down
bHLH protein; protein id: At1g68810.1	-0.13782022	-0.108496716	-0.190761716	-0.11372234	0.197663570148449	-2.54161475139621	-3.03981164810406	-0.126789395103257	-0.151642132183575	3.96235541066976	-129.899308881329	0.05258	0 down, 1 down
gag-pol polyprotein, putative; protein id: At1g36035.1	-0.037797147	-0.07986529	-0.123522587	-0.137968231	0.144684386119732	-1.60076438166077	-3.62591276566346	-0.058433953529895	-0.132359528035233	3.96354512902212	-113.820451988394	0.0514	0 down, 1 down
putative protein kinase; protein id: At2g29250.1	-0.052506783	-0.099777763	-0.15306187	-0.11972121	0.157776720997251	-1.91244367110887	-3.46760054030774	-0.0761965111767446	-0.138157827766423	3.96001190683904	-118.877520742814	0.05516	0 down, 1 down
hypothetical protein; protein id: At4g14170.1	-0.11897528	-0.068384401	-0.109407824	-0.134560364	0.155302368870241	-2.38155390967877	-3.16551450671502	-0.0933674412758139	-0.124102162295086	3.96134839630769	-126.955731439244	0.05382	0 down, 1 down
unknown protein; protein id: At2g26570.1	-0.19927522	-0.248004617	-0.140893744	-0.066173738	0.248985266094297	-3.60124810592282	-1.64422617291093	-0.226494677227535	-0.103410946807592	3.95884675481358	-155.459926375716	0.05655	0 down, 1 down
E2, ubiquitin-conjugating enzyme, putative; protein id: At2g36060.1	-0.343304514	-0.214620122	-0.222969277	-0.131780457	0.334603278166137	-3.31789209988758	-2.14676435505314	-0.280927059022981	-0.181767272269306	3.95183567252273	-147.096059582416	0.06334	0 down, 1 down
serine/threonine kinase - like protein; protein id: At4g23310.1	-0.158600093	-0.332044453	-0.132218154	-0.099407859	0.274417237561446	-3.50246077909357	-1.8281641463868	-0.243271563412536	-0.126979394807487	3.95087530241374	-152.436988665149	0.06431	0 down, 1 down
expressed protein; protein id: At1g34180.1	-0.103032326	-0.168631492	-0.265989641	-0.166884096	0.258390821610357	-2.1327571015138	-3.33137102091747	-0.139318021960566	-0.217615039575556	3.95558917647754	-122.627534848557	0.05967	0 down, 1 down
MAP protein kinase; protein id: At5g66850.1	-0.108041092	-0.148454673	-0.147275694	-0.268653564	0.247069197961724	-2.15819485342703	-3.31362812539682	-0.134840246264171	-0.207029699726554	3.95448307352298	-123.076548480365	0.06082	0 down, 1 down
unknown protein; protein id: At1g50500.1	-0.087423233	-0.098347283	-0.04792083	-0.092888061	0.117983381150098	-3.18821961014666	-2.33354439610194	-0.095206192782361	-0.0696839944571006	3.9509712389617	-143.798591263153	0.06424	0 down, 1 down
F-box protein; protein id: At3g50710.1	-0.033552595	-0.062472116	-0.050009495	-0.041662823	0.0672073653736439	-2.79700629099618	-2.78902550866346	-0.0475906311908834	-0.0474548394088505	3.94992499673699	-135.081858616305	0.0654	0 down, 1 down
predicted proline-rich protein; protein id: At4g28300.1	-0.100351325	-0.13149561	-0.124015087	-0.066234499	0.151938877028098	-3.08423706029012	-2.46419763272767	-0.118704234337952	-0.0948405351250196	3.9477573655441	-141.376367307089	0.0675	0 down, 1 down
putative cinnamyl-alcohol dehydrogenase; protein id: At1g72680.1	-0.247284313	-0.159944038	-0.155888439	-0.273366883	0.300250732013147	-2.73790961502516	-2.83596873729321	-0.20854198197554	-0.216010980804551	3.94193705415899	-133.992121109965	0.07304	0 down, 1 down
alcohol dehydrogenase-like protein; protein id: At5g63620.1	-0.118985585	-0.062366563	-0.069403595	-0.096579295	0.124817622116734	-2.85108682252831	-2.71793750372173	-0.0903437548388825	-0.0861245885475666	3.93902022636743	-136.369618880026	0.07571	0 down, 1 down
putative mitochondrial processing peptidase; protein id: At3g02090.1	-0.047128212	-0.069854665	-0.168234103	-0.0716165	0.135661492250153	-1.90119073276831	-3.43768957407332	-0.0656550071806783	-0.118715881463447	3.92838844948619	-118.944487868735	0.08524	0 down, 1 down
receptor-like serine/threonine kinase, putative; protein id: At1g29740.1	-0.389653462	-0.179584229	-0.310657458	-0.255892817	0.408987834187966	-2.69269887809115	-2.85661472436061	-0.280533371424174	-0.29761061142229	3.92566872411659	-133.308086930038	0.08763	0 down, 1 down
putative protein; protein id: At5g37890.1	-0.153234386	-0.083305819	-0.081396909	-0.036101799	0.134550876371673	-3.48928720288747	-1.79493160670924	-0.119648301602509	-0.0615485357747863	3.92388897103347	-152.77816138732	0.08914	0 down, 1 down
putative protein; protein id: At5g37550.1	-0.16696513	-0.075381638	-0.085781073	-0.05242182	0.142181672960054	-3.32465680975948	-2.07864182181134	-0.120557897464175	-0.075375204707763	3.92098134732407	-147.985554714969	0.09194	0 down, 1 down
unknown protein; protein id: At2g43650.1	-0.274540168	-0.221091083	-0.169554359	-0.050566814	0.276814405775648	-3.60262119660012	-1.53810547385933	-0.254582661996603	-0.108691689910722	3.91722451933873	-156.880393482092	0.09538	0 down, 1 down
unknown protein; protein id: At3g10320.1	-0.277830554	-0.093997304	-0.413864108	-0.317175395	0.41883438459208	-1.72189867342241	-3.5164356628586	-0.184193895541919	-0.376158012757563	3.9153869301204	-116.089679072317	0.09684	0 down, 1 down
putative phragmoplastin; protein id: At1g10290.1	-0.267189777	-0.16762531	-0.244074326	-0.112642654	0.287475003478139	-3.05591375358031	-2.44499461782533	-0.224470817681805	-0.179596017867931	3.91364376898513	-141.337178119102	0.09858	0 down, 1 down
unknown protein; protein id: At3g16830.1	-0.211792408	-0.090969084	-0.098391708	-0.135539094	0.195554711685487	-2.98534885487672	-2.52493468205044	-0.149311643333545	-0.126284117874854	3.90993643604789	-139.776279545001	0.10151	0 down, 1 down
putative protein; protein id: At5g24230.1	-0.266384344	-0.150964659	-0.194766185	-0.430926162	0.384908296838138	-2.2763078234993	-3.17495212482402	-0.224276611522632	-0.312816876940427	3.90664796241595	-125.638939750302	0.10404	0 down, 1 down
b/t putative metalloproteinase; protein id: At1g24140.1 and unknown protein; protein id: At1g24150.1	-0.229762674	-0.08113712	-0.331581744	-0.22621483	0.326882932089865	-1.85744037568205	-3.43616400279373	-0.155441927391394	-0.287559139135788	3.90606039422195	-118.393721758573	0.10462	0 down, 1 down
RING-H2 zinc finger protein ATL3, putative; protein id: At1g72200.1	-0.046264153	-0.126322398	-0.116789208	-0.212730732	0.190692536205293	-1.82564961312624	-3.44555771289823	-0.0892811648275782	-0.16850079219825	3.89934154221203	-117.917150494951	0.11019	0 down, 1 down
chloroplast FtsH protease; protein id: At1g50250.1	-0.03597556	-0.090210835	-0.124356918	-0.073677182	0.120388357819256	-2.07837160430311	-3.30121824405736	-0.0641406864609784	-0.101878992136415	3.90098326329025	-122.193581021617	0.10879	0 down, 1 down
expressed protein; protein id: At1g78560.1	-0.110790468	-0.210407424	-0.063280717	-0.154867435	0.199744994978787	-3.21316360018102	-2.1900693804615	-0.165052083983898	-0.112498322617041	3.88855039992582	-145.721936819162	0.11841	0 down, 1 down
putative ADP-ribosylation factor; protein id: At1g23490.1	-0.496479697	-0.184389595	-0.218343802	-0.277443501	0.432506614617599	-2.98704356949317	-2.48724784426261	-0.332367750421624	-0.276755578385776	3.88700799135267	-140.216568481334	0.11963	0 down, 1 down
putative protein; protein id: At5g64720.1	-0.241669478	-0.103427955	-0.046548642	-0.119339756	0.19674574710106	-3.4454183213209	-1.7980047953349	-0.174423591545346	-0.0910236217406057	3.88635158637777	-152.442022383243	0.12015	0 down, 1 down
actin depolymerizing factor, putative; protein id: At1g01750.1	-0.099830462	-0.07969419	-0.030114633	-0.091518314	0.111563365049156	-3.28666682997681	-2.07218275441392	-0.0943723162131893	-0.0595000029718402	3.88537259718554	-147.769325663499	0.12094	0 down, 1 down
expressed protein; protein id: At1g62730.1	-0.518857246	-0.120086998	-0.095691864	-0.096411204	0.340724215677834	-3.528439033308	-1.61329740526074	-0.309870123953713	-0.141680970600098	3.87976939129023	-155.428843653897	0.12511	0 down, 1 down
AMP-binding protein; protein id: At5g16370.1	-0.201927707	-0.219123046	-0.048482387	-0.183121835	0.247562897233414	-3.45683727207296	-1.76252242490216	-0.220549801873534	-0.112450758023888	3.88023314040224	-152.984529607743	0.12484	0 down, 1 down
hypothetical protein; protein id: At2g44440.1	-0.056408155	-0.087696888	-0.057343736	-0.015817411	0.0832285512228675	-3.48520391884562	-1.70766744797547	-0.074739130621747	-0.0366204054123232	3.88107903408471	-153.896239316915	0.12427	0 down, 1 down
putative GTP-binding protein; protein id: At2g31060.1	-0.130236944	-0.115416487	-0.107144523	-0.028137437	0.144542017571822	-3.45412396143218	-1.76370561748193	-0.128731426972039	-0.0657313818010489	3.87835401247453	-152.95074979165	0.12632	0 down, 1 down
pheromone receptor, putative (AR401); protein id: At1g66680.1	-0.127840053	-0.097211084	-0.04067795	-0.12799358	0.145290191960246	-3.18692729145095	-2.19311583143657	-0.119688320299981	-0.0823647124903282	3.86862541622895	-145.465807339781	0.13355	0 down, 1 down
peroxidase, putative; protein id: At3g17070.1	-0.158529049	-0.175019296	-0.02607548	-0.135661975	0.191925705300952	-3.52596832324431	-1.57247979653808	-0.175284471768235	-0.0781717999805469	3.86071823978942	-155.964512073841	0.13913	0 down, 1 down
hypothetical protein; protein id: At4g07470.1	-0.143516665	-0.107777012	-0.040964288	-0.138231718	0.159772863577152	-3.23147358870113	-2.11210088603984	-0.133739923872626	-0.0874128176996218	3.86049112254946	-146.831248157053	0.13929	0 down, 1 down
putative protein; protein id: At5g50890.1	-0.197559591	-0.229814298	-0.187933892	-0.041615578	0.25124757992468	-3.46117563075969	-1.70659003513891	-0.225344153201007	-0.111109671208809	3.85903955602947	-153.753633884977	0.14036	0 down, 1 down
expressed protein; protein id: At1g27760.1	-0.332755547	-0.145231228	-0.37742766	-0.156905333	0.372317222419834	-2.60421145302425	-2.84377065477743	-0.251448608804407	-0.274579152960942	3.85602759702727	-132.482206303175	0.14259	0 down, 1 down
unknown protein; protein id: At1g63830.1	-0.355043463	-0.145903171	-0.278022287	-0.119493044	0.332032450434035	-2.97343163113459	-2.45459534037967	-0.256056936653813	-0.21137737185587	3.85568851828637	-140.460011461692	0.1428	0 down, 1 down
expressed protein; protein id: At5g52200.1	-0.095652244	-0.089898078	-0.29780582	-0.079611634	0.217099759115215	-2.1120414847326	-3.21212170071256	-0.119274448001301	-0.18139986621238	3.8442743207815	-123.325809767212	0.15135	0 down, 1 down
calcium-binding protein, putative; protein id: At1g18210.1	-0.704381561	-0.193088183	-0.604361863	-0.557568003	0.762746038696204	-2.17458947515155	-3.16933157107264	-0.43153449297929	-0.628935212017786	3.84363135496078	-124.455383816287	0.15184	0 down, 1 down
unknown protein	-0.147192802	-0.120843315	-0.154488863	-0.041462004	0.172550089553721	-3.21433487885559	-2.10732022676804	-0.144303105045499	-0.0946052180338104	3.84353317295081	-146.751122798299	0.15188	0 down, 1 down
leaf development protein Argonaute; protein id: At1g48410.1	-0.102612366	-0.160199408	-0.154018533	-0.042726639	0.171062662338337	-3.16472011717706	-2.16737765626388	-0.141136785654502	-0.0966583787438786	3.83575016456196	-145.594471422131	0.15689	0 down, 1 down
expressed protein; protein id: At1g49560.1	-0.100999277	-0.049691186	-0.219982428	-0.064223714	0.167119310480308	-2.09336862402073	-3.21170807996414	-0.0912544690469483	-0.140005306379341	3.83370069083926	-123.096024499101	0.15793	0 down, 1 down
unknown protein; protein id: At3g01200.1	-0.043664966	-0.135038157	-0.096126732	-0.043259065	0.118650056313875	-2.89097584139179	-2.49926536621024	-0.0897584775687942	-0.0775967239502932	3.82152700975003	-139.156395470854	0.16582	0 down, 1 down
1-aminocyclopropane-1-carboxylate synthase-like protein; protein id: At3g61510.1	-0.043553118	-0.144897757	-0.195813415	-0.08150294	0.175712503741168	-2.15483180702689	-3.15221905517419	-0.0991609053702254	-0.145058604767684	3.81834847655083	-124.356200135791	0.168	0 down, 1 down
b/t expressed protein; protein id: At3g20300.1 and ethylene responsive element binding factor 7; protein id: At3g20310.1	-0.198377962	-0.127140899	-0.208085376	-0.053447103	0.218679461741049	-3.09883335290302	-2.22478283859348	-0.177639076111035	-0.127534566395833	3.81476432141807	-144.323843042129	0.17038	0 down, 1 down
hypothetical protein; protein id: At1g48320.1	-0.438771143	-0.108257459	-0.587109712	-0.2712692	0.534471838848718	-2.0011911531029	-3.23907723091269	-0.280920549488232	-0.454690874548368	3.80741215776206	-121.708914791904	0.17466	0 down, 1 down
nucleic acid binding protein - like; protein id: At5g26210.1	-0.043640104	-0.183773692	-0.147174061	-0.129788292	0.187715635313801	-2.20037028200026	-3.1085676278216	-0.108452611836337	-0.153216156873682	3.80851966972081	-125.292408661878	0.17406	0 down, 1 down
similar to H+-transporting ATP synthase beta chain; protein id: At5g08680.1	-0.162089379	-0.108032116	-0.015843302	-0.124100033	0.160181514817374	-3.43526908824397	-1.60454093804904	-0.145130865505317	-0.0677875325326575	3.79152018727579	-154.963724760265	0.18436	0 down, 1 down
glycosyl hydrolase family 1; protein id: At3g18080.1	-0.290218126	-0.086455073	-0.289495148	-0.110471328	0.29071518783805	-2.54502783186325	-2.80766391192161	-0.195245426805468	-0.215393926913605	3.78947797292259	-132.190968366418	0.18549	0 down, 1 down
unknown protein; protein id: At2g20920.1	-0.12192686	-0.157712485	-0.192175667	-0.039298392	0.191708739828342	-3.0922300271014	-2.1659598310013	-0.157020541905431	-0.109985409697358	3.77535012019001	-144.99058851813	0.19472	0 down, 1 down
hypothetical protein; protein id: At1g26370.1	-0.13508967	-0.118336028	-0.139473776	-0.021095444	0.158502424406037	-3.3151928646509	-1.81061898144052	-0.139107421607255	-0.0759746260035064	3.7774124511079	-151.358488088361	0.19331	0 down, 1 down
putative nucleotide-binding protein; protein id: At2g27200.1	-0.092990427	-0.086257926	-0.151959728	-0.034344567	0.136215723272208	-2.88274594661186	-2.4390039196238	-0.103989531083196	-0.0879823885312727	3.77610438317684	-139.766452325012	0.19411	0 down, 1 down
histone H3, putative; protein id: At1g19890.1	-0.298259893	-0.061164342	-0.095194791	-0.124897791	0.222164792259357	-2.85541026006347	-2.42971171146644	-0.169199660198395	-0.143974546043358	3.74924882531327	-139.605038006368	0.20967	0 down, 1 down
putative protein; protein id: At4g35750.1	-0.090841856	-0.016117818	-0.050312319	-0.153719417	0.122448027698645	-1.79291599928629	-3.29228069184328	-0.0585621505494348	-0.107536012620487	3.7488211392891	-118.57190496679	0.20991	0 down, 1 down
hypothetical protein; protein id: At2g46620.1	-0.324709619	-0.067287137	-0.168775185	-0.129726262	0.260862364248216	-2.64669806201076	-2.64878920408992	-0.184384691651494	-0.184530373016889	3.74447524750196	-134.977374393847	0.21276	0 down, 1 down
SCARECROW transcriptional regulator-like; protein id: At5g52510.1	-0.471153658	-0.112585813	-0.302227464	-0.091216661	0.376768877513046	-2.94955621806299	-2.29660519218928	-0.297280909566039	-0.231471051905048	3.73821846503181	-142.094698768904	0.21608	0 down, 1 down
membrane protein common family; protein id: At5g46150.1	-0.34382398	-0.070009279	-0.175604444	-0.105238995	0.265271419297965	-2.77098735022624	-2.50902711500551	-0.196639625179443	-0.178049947221686	3.7381262631092	-137.840317778017	0.21614	0 down, 1 down
hypothetical protein; protein id: At2g36560.1	-0.049164996	-0.078200302	-0.023350344	-0.120349954	0.10239256033692	-2.78452758668275	-2.4793884986174	-0.0764711307301857	-0.0680911343509316	3.72839928227564	-138.317613373055	0.22138	0 down, 1 down
putative protein; protein id: At3g56740.1	-0.094236422	-0.19912997	-0.161295351	-0.016719989	0.18465124233311	-3.26263923152972	-1.75122536279791	-0.162696099301469	-0.0873273185621058	3.70291844717427	-151.775269382665	0.23486	0 down, 1 down
putative ligand-gated ion channel protein; protein id: At2g29120.1	-0.269839801	-0.012523223	-0.278652462	-0.217385905	0.307771028075832	-1.57679835883225	-3.34306729845401	-0.131292682935352	-0.278361701982316	3.69626730992344	-115.251478547114	0.23824	0 down, 1 down
RNA binding protein 47 (RBP47), putative; protein id: At3g19130.1	-0.131463068	-0.108550349	-0.186229806	-0.026148234	0.172301673556722	-3.0332630010269	-2.1101692138963	-0.141441739656679	-0.0983976676214405	3.69506407856135	-145.174578913782	0.23878	0 down, 1 down
hypothetical protein; protein id: At1g63520.1	-0.076727952	-0.120007054	-0.00298327	-0.100179526	0.119835571178773	-3.37466123677913	-1.4984413800613	-0.109524082427294	-0.0486316716574902	3.69237931861011	-156.057477145312	0.24022	0 down, 1 down
putative photosystem I reaction center subunit IV; protein id: At2g20260.1	-0.111088005	-0.050419886	-0.259569534	-0.041777455	0.182731518003292	-2.29014458779991	-2.89102966069818	-0.113465014456239	-0.143235813141242	3.68819938887065	-128.384693056288	0.24233	0 down, 1 down
unknown protein; protein id: At2g02560.1	-0.014664814	-0.153579208	-0.085840793	-0.122820718	0.145842298846751	-1.94083233916733	-3.09112456202181	-0.0775512393447983	-0.123514296374917	3.64991523554894	-122.123584729193	0.26105	0 down, 1 down
light-harvesting chlorophyll a/b binding protein; protein id: At3g47470.2	-0.384487874	-0.051105674	-0.077350945	-0.128240307	0.257064799015337	-2.8504328545588	-2.27692071817536	-0.200851574697396	-0.160439882306027	3.64819618650154	-141.382201954191	0.26175	0 down, 1 down
putative protein; protein id: At4g18520.1	-0.009582747	-0.069107493	-0.025685999	-0.023187005	0.0497811884426316	-2.61689457135377	-2.52759424458275	-0.035806249798107	-0.034584377949536	3.63825093456027	-135.9944657695	0.26622	0 down, 1 down
putative nuclear matrix constituent protein; protein id: At1g13220.1	-0.082781219	-0.043106941	-0.173185352	-0.023802875	0.126449972764104	-2.50926210262766	-2.63234739695472	-0.0872481585173802	-0.0915278889047956	3.63670855553998	-133.62865486365	0.26686	0 down, 1 down
unknown protein; protein id: At3g05250.1	-0.018578207	-0.138838295	-0.089826518	-0.037285178	0.110626359520944	-2.45389162172689	-2.67688913572101	-0.0747542233811066	-0.0815475168692748	3.63143491420714	-132.511337758043	0.26931	0 down, 1 down
hypothetical protein; protein id: At3g11950.1	-0.558939476	-0.036453529	-0.085934334	-0.020675942	0.315021009889738	-3.24804986064283	-1.60287570254363	-0.282495285904239	-0.139408213939611	3.62202131620268	-153.734184321452	0.27368	0 down, 1 down
cinnamoyl CoA reductase - like protein; protein id: At5g14700.1	-0.075780603	-0.038838593	-0.023473381	-0.186868517	0.129306334547364	-2.39035124508831	-2.71891229723434	-0.0853772340964567	-0.0971125947141444	3.62025733269713	-131.320550720797	0.27442	0 down, 1 down
unknown protein; protein id: At5g64480.1	-0.26136975	-0.123862125	-0.33478375	-0.034198383	0.293446188253711	-2.91785239084465	-2.12197859045595	-0.237324230537596	-0.172591642324796	3.60786026795818	-143.973857982994	0.28039	0 down, 1 down
cytokinin oxidase, putative; protein id: At1g75450.1	-0.067578249	-0.025891949	-0.115123103	-0.012596813	0.0872567104655822	-2.60795147297465	-2.45875863657377	-0.0634890878238405	-0.0598570735049009	3.58425793133206	-136.686627103531	0.2908	0 down, 1 down
RRM-containing protein; protein id: At5g16840.1	-0.098599464	-0.101539996	-0.010858751	-0.167537412	0.147904673815619	-3.01383429472373	-1.93282150224226	-0.124501407295267	-0.0798448001938914	3.58036256761559	-147.3272794965	0.29247	0 down, 1 down
ABC transporter family protein; protein id: At1g15520.1	-0.475194342	-0.103253433	-0.41414167	-0.037370142	0.410906071596364	-2.93301966289653	-2.04603777561818	-0.337008894427258	-0.235093183124635	3.57615364913118	-145.100855187346	0.29429	0 down, 1 down
4-coumarate--CoA ligase -like protein; protein id: At5g38120.1	-0.093071074	-0.070954664	-0.032129064	-0.310850018	0.204919997178911	-2.3655863888674	-2.6717134352927	-0.135843808997594	-0.153423156012482	3.5684802988833	-131.522295040203	0.29751	0 down, 1 down
glucosyltransferase-like protein; protein id: At5g12890	-0.148829959	-0.098072218	-0.15969324	0.002961386	0.163168481864274	-3.20445417183626	-1.53361063474418	-0.147181173611395	-0.0704390204947819	3.55253263438906	-154.424821660613	0.30421	0 down, 1 down
putative calcium binding protein; protein id: At2g27480.1	-0.015316282	-0.160946286	-0.04474701	-0.057066572	0.111049174474241	-2.48902445128747	-2.51397871881678	-0.078130987763728	-0.0789143073369757	3.5377014738062	-134.714219178991	0.3103	0 down, 1 down
pyruvate kinase - like protein; protein id: At3g55650.1	-0.445581783	-0.030104479	-0.102316561	-0.0065227	0.260066016755249	-3.23411509424256	-1.40952920370928	-0.238407226595365	-0.103905377041074	3.52792758130278	-156.450911480525	0.31458	0 down, 1 down
pyruvate,orthophosphate dikinase; protein id: At4g15530.1	-0.070006932	-0.783652737	-0.260650569	-0.184102035	0.524425657684784	-2.5372092805206	-2.44478588912027	-0.377639312677328	-0.36388297563738	3.52340871554826	-136.062799683413	0.31627	0 down, 1 down
ABC transporter family protein; protein id: At1g64550.1	-0.036752153	-0.010301698	-0.188791873	-0.009358117	0.108312765780752	-1.95483928581516	-2.89923745956399	-0.0605523777010751	-0.0898057057531553	3.49670909289083	-123.990204726091	0.3264	0 down, 1 down
glucosyltransferase -like protein; protein id: At4g34135.1	-0.181711726	-0.045554294	-0.115018089	0.003888514	0.141559564664823	-3.20933776039112	-1.35812169560901	-0.130366985932777	-0.0551684631551158	3.48487351282026	-157.062979195957	0.33058	0 down, 1 down
ubiquitin-specific protease 12 (UBP12); protein id: At5g06600.1	-0.150624153	-0.004661847	-0.118116043	-0.009105409	0.117687453311714	-2.2802498181497	-2.56675521773567	-0.078162193558289	-0.0879829992961905	3.43333243088184	-131.617195236229	0.34858	0 down, 1 down
GTPase activator protein of Rab-like small GTPases-like protein; protein id: At5g53570.1	-0.3402338	-0.019036826	-0.065582512	-0.058977359	0.205516936371804	-2.55317328691976	-2.27208120850971	-0.153527799859862	-0.136625128749592	3.41775465051305	-138.333960626136	0.35339	0 down, 1 down
expressed protein; protein id: At1g70570.1	-0.031539626	-0.180644401	-0.250537121	-0.006916834	0.193612854921976	-2.68581045289136	-2.055784649792	-0.153744573212261	-0.117679835990784	3.3822815251219	-142.568677920466	0.36442	0 down, 1 down
1-acylcerol-3-phosphate acyltransferase - like protein; protein id: At3g57650.1	-0.179273108	0.000852635	-0.119642344	-0.05993446	0.146035556159167	-1.75882972838356	-2.87205052857411	-0.0762666364981413	-0.124538282547888	3.36781178989096	-121.483099347166	0.36838	0 down, 1 down
putative SF16 protein {Helianthus annuus}; protein id: At2g43680.1	-0.02474749	-0.077034246	-0.0693711	0.003835096	0.0698729061834489	-3.06606869656416	-1.40817736957486	-0.0634962664452542	-0.0291624273001124	3.37397995788852	-155.331730209687	0.3667	0 down, 1 down
putative protein; protein id: At3g44330.1	-0.061382114	-0.156040923	-0.24963608	0	0.192221846057646	-2.76881797368411	-1.81904538065551	-0.160653193650155	-0.105545201083778	3.3128958734437	-146.696069358678	0.38337	0 down, 1 down
leucine-rich repeat transmembrane protein kinase, putative; protein id: At5g65700.1	0.003085087	-0.234639089	-0.206286734	-0.040750283	0.199438409301975	-1.64583105704139	-2.82842036452677	-0.100305613898866	-0.172378835491118	3.2724183147623	-120.194720253603	0.39338	0 down, 1 down
putative protein; protein id: At4g21570.1	-0.370205374	0.03971026	-0.214690515	-0.181062397	0.310940613766584	-1.36726808711455	-2.90112612850089	-0.132558878819738	-0.281268926359799	3.20717240501854	-115.233974116547	0.40916	0 down, 1 down
patatin, putative; protein id: At2g26560.1	-0.164963456	-0.015984381	0.000277444	-0.237427653	0.177006499373516	-2.63760890381663	-1.7999402528931	-0.146207076922393	-0.0997737013359539	3.19323748623206	-145.689839881195	0.41212	0 down, 1 down
putative protein; protein id: At5g08240.1	-0.391583023	0.018013085	-0.076551447	-0.345563502	0.336481600392541	-1.45010629493107	-2.82559345991673	-0.153633081293106	-0.299360558081908	3.17597019307847	-117.167082911892	0.41633	0 down, 1 down
putative protein; protein id: At5g11780.1	0.013751665	-0.194086874	-0.149006757	-0.034215826	0.157071169901191	-1.31319594130306	-2.70621072135133	-0.0685722300030316	-0.14131242580375	3.00799934318672	-115.885103503537	0.44982	0 down, 1 down
putative potassium transporter/channel; protein id: At2g25600.1	-0.121444283	0.004119839	-0.129777988	-0.008376292	0.109662371648673	-1.20782496201286	-2.69580214218221	-0.0448383161003141	-0.100076776351459	2.95401258099141	-114.134248837538	0.45999	0 down, 1 down
NADH dehydrogenase (ubiquinone) (EC 1.6.5.3) 76K chain precursor - like protein; protein id: At5g37510.1	-0.062773064	-0.061546154	0.017884088	-0.177212931	0.12624035829414	-2.58398321670012	-1.33422507075403	-0.112169946188092	-0.0579183151895261	2.90811378794168	-152.690688047044	0.46858	0 down, 1 down
xyloglucan fucosyltransferase, putative; protein id: At2g15370.1	-0.04626383	-0.056500029	-0.123845578	0.017821645	0.0942878436027261	-2.65184031352688	-1.18627983283584	-0.0860685087971675	-0.0385020680572361	2.90508466145814	-155.899021777637	0.46919	0 down, 1 down
putative protein; protein id: At4g33910.1	-0.279146418	0.035694078	-0.106305028	-0.077344909	0.196421996920529	-1.16089046775729	-2.47886838772162	-0.0833046589701399	-0.177881799710137	2.73723494822336	-115.094382848437	0.49818	0 down, 1 down
glycosyl hydrolase family 19 (chitinase); protein id: At2g43610.1	-0.122680873	-0.045029371	0.028443987	-0.260067948	0.182671232909369	-2.41685668859512	-1.12984702518246	-0.165481586947249	-0.0773603497539213	2.66791127167315	-154.944562452197	0.50905	0 down, 1 down
expressed protein; protein id: At3g16560.1	-0.017935445	-0.12918096	-0.272673102	0.022408966	0.183700193242792	-2.10393124802619	-0.949910656082958	-0.167426472039793	-0.0755919139706582	2.30843170809989	-155.701147528449	0.56531	0 down, 1 down
b/t hypothetical protein At3g28153 & hypothetical protein At3g28155	0.022715956	-0.150911249	-0.058805714	0.000576876	0.099660060882258	-0.571735246527903	-1.26669123988223	-0.0409997645589061	-0.0908358246572884	1.38974382147096	-114.29256847749	0.72248	0 down, 1 down
putative protein; protein id: At4g28940.1	-0.160287568	0.008560735	-0.042356033	0.001095098	0.0944809340672591	-0.776765735042329	-1.10194212812219	-0.0544352381809879	-0.0772233885969845	1.34819934018168	-125.180242864732	0.73105	0 down, 1 down
hypothetical protein; protein id: At1g50690.1	-0.096169711	0.014122914	-0.119769814	0.012049685	0.0974218910536083	-0.740498304151432	-0.999478207962422	-0.0579954794425356	-0.0782786638918393	1.24390290080975	-126.534188036652	0.75427	0 down, 1 down
unknown protein; protein id: At3g12940.1	0.003020204	-0.066048511	-0.208076905	0.035174948	0.134135567641406	-1.08512174433963	-0.486636634527751	-0.1223914187981	-0.0548879869467829	1.18924531283633	-155.845544555257	0.7676	0 down, 1 down
MutT/nudix family protein; protein id: At3g46200.1	-0.59475613	0.059663183	0.010698331	-0.122781608	0.34981867125005	-0.557825644356449	-0.907127227340789	-0.18324220224661	-0.297985566883638	1.06491748792321	-121.588875891771	0.79717	0 down, 1 down
unknown protein; protein id: At5g65850.1	-0.230163306	0.030376345	0.030674368	-0.102783941	0.158654413154743	-0.917261263067374	-0.524100457870272	-0.137753765365278	-0.078709103292846	1.05643244680566	-150.257418323821	0.79938	0 down, 1 down
putative protein; protein id: At5g08550.1	-0.069096635	0.025408729	-0.177697941	0.025249507	0.1198877277662	-0.450788169902766	-0.873844697510582	-0.0549636613523361	-0.106546061399229	0.983267272663768	-117.287743017882	0.81692	0 down, 1 down
putative protein; protein id: At3g58910.1	-0.096736332	0.023874514	0.014908852	-0.049047451	0.0722587863812031	-0.59437065165773	-0.669360015620152	-0.0479783400403711	-0.054031574993284	0.895164399461375	-131.60406938378	0.83743	0 down, 1 down
putative Ta11-like non-LTR retroelement protein; protein id: At2g41590.1	-0.091202524	0.029540297	-0.192140299	0.054127233	0.143700850018655	-0.657751566619275	-0.503627614275315	-0.114096211004722	-0.0873612553163579	0.828418914107322	-142.559420102725	0.85379	0 down, 1 down
FtsH protease, putative; protein id: At3g16290.1	0.082512679	-0.20509591	-0.150319805	0.075185715	0.188958434826208	-0.525111674315259	-0.450050406026964	-0.143474056794648	-0.12296538179039	0.691583428421481	-139.401555761759	0.88488	0 down, 1 down
hypothetical protein; protein id: At3g23420.1	-0.441498572	0.13608217	0.081178431	-0.155549287	0.320532012272811	-0.40944501645607	-0.391785232280856	-0.231589676652124	-0.22160097599023	0.566692941313085	-136.262642418998	0.91198	0 down, 1 down
putative protein; protein id: At5g12360.1	0.044657635	-0.060020673	-0.091636047	0.046036071	0.0878153957500503	-0.207033581776327	-0.409094319639474	-0.039652752673363	-0.0783530659014888	0.458498709206928	-116.842962373388	0.93385	0 down, 1 down
putative protein; protein id: At5g37190.1	0.033279613	-0.057860194	-0.143880078	0.07213552	0.118668171039951	-0.354531052594604	-0.21397490051383	-0.101597945390892	-0.0613187761645353	0.414098448806248	-148.88719322345	0.94218	0 down, 1 down
putative protein; protein id: At4g37620.1	-0.020805313	0.019011726	-0.105338659	0.057637598	0.0840960013588791	-0.0424299130050813	-0.0748801988227571	-0.0414587590139858	-0.0731663088147328	0.086065914817391	-119.537508235719	0.99389	0 down, 1 down
putative protein; protein id: At4g19390.1	0.459690384	0.452351091	0.283574682	0.283746094	0.537049244500042	3.39644682571347	2.11280388203865	0.456017774764172	0.283671782377449	3.999973910397	31.8842145201275	0.00018	0 up, 1 up
myb family transcription factor; protein id: At4g09460.1	0.331014834	0.317658687	0.238875314	0.22910557	0.399971024767876	3.24345869897418	2.34027335513695	0.324353760602562	0.234033028944294	3.99961294486295	35.8118181894432	0.00122	0 up, 1 up
cytochrome P450 monooxygenase, putative; protein id: At3g10560.1	0.094109201	0.107799492	0.125126388	0.115848064	0.157306566087072	2.56552460155743	3.06505337921633	0.100967740587533	0.120626991568036	3.99705750504566	50.0698443950571	0.00695	0 up, 1 up
putative protein; protein id: At5g65470.1	0.18942758	0.17453722	0.068907348	0.087957437	0.198379633918002	3.66989495713741	1.58024571118533	0.182205759766506	0.0784572511712643	3.99566083447309	23.2965658316059	0.00952	0 up, 1 up
hypothetical protein; protein id: At4g01440.1	0.106380363	0.094721896	0.242085518	0.18665574	0.237135439581945	1.71436849011355	3.60730995038032	0.101787992312676	0.214178480073693	3.99396349482654	64.5806680590973	0.01221	0 up, 1 up
abscisic acid-insensitive protein 3 (ABI3); protein id: At3g24650.1	0.603851834	0.47917348	0.507658756	0.445852947	0.723027967726619	2.98843017681976	2.64589957569655	0.541339706321674	0.479291940756829	3.9914282514406	41.521070929026	0.01634	0 up, 1 up
unknown protein; protein id: At3g14830.1	0.275654269	0.202831899	0.325465282	0.277930946	0.386381984246967	2.46889669480708	3.12954251438088	0.239312203413646	0.303349150399221	3.98616196847879	51.7300847000604	0.02353	0 up, 1 up
putative protein; protein id: At4g37920.1	0.089882093	0.12233281	0.089561905	0.079457327	0.136084996841596	3.10308748081204	2.50359556649679	0.105911893085984	0.0854505545231881	3.98712210424446	38.8968643298073	0.02231	0 up, 1 up
putative phosphoribosylaminoimidazole carboxylase; protein id: At2g37690.1	0.065102236	0.088347583	0.078560417	0.087237578	0.113316442275028	2.69500311282611	2.93853625409721	0.076591477767582	0.0835126434933518	3.98723426635383	47.4753069299702	0.02216	0 up, 1 up
putative protein; protein id: At5g21160.1	0.143318178	0.124856357	0.153798489	0.111460022	0.189312523178489	2.84738600528157	2.78782743670271	0.135271424297924	0.13244196163081	3.98492018488523	44.3944634758334	0.02526	0 up, 1 up
Mg-chelatase, putative; protein id: At1g08520.1	0.105181248	0.090612832	0.081798974	0.058078314	0.120774037021864	3.24898837099327	2.30698398915443	0.0984742011081608	0.0699228126913389	3.98473343663844	35.377123023232	0.02552	0 up, 1 up
putative protein; protein id: At5g52940.1	0.472090882	0.283175746	0.868973402	0.909275993	0.969939072865823	1.54534623623389	3.67176895807788	0.376254785794238	0.893987774658437	3.98371463226805	67.1751175459025	0.02692	0 up, 1 up
putative protein; protein id: At5g35320.1	0.224301851	0.317835403	0.133829731	0.174951607	0.313330758590582	3.44494965109039	1.99768945479788	0.27105389987219	0.157181257289239	3.98226584451094	30.108987019767	0.0288	0 up, 1 up
putative protein; protein id: At3g58250.1	0.172461056	0.168250768	0.1984916	0.131487481	0.23838939727813	2.88564513046185	2.73976068745266	0.172880101372599	0.164140108699946	3.979099953943	43.5144734231418	0.03272	0 up, 1 up
unknown protein; protein id: At1g61740.1	0.610744415	0.399787839	0.513268929	0.55713859	0.740199994768092	2.70183981058338	2.91870128330507	0.502831546955189	0.543191004750019	3.97727991763465	47.2095891799331	0.03507	0 up, 1 up
GH3-like auxin-regulated protein; protein id: At1g23160.1	0.549044179	0.415456595	0.285481137	0.170606225	0.536744445345664	3.59140830491003	1.70426153652038	0.48491587824417	0.230111257082545	3.97526363873386	25.3861402965277	0.03755	0 up, 1 up
E3 ubiquitin ligase SCF complex subunit Cullin, putative; protein id: At1g26830.1	0.1638436	0.109464557	0.198668446	0.15881494	0.226352807763364	2.40438587099855	3.16669998143409	0.136879064005527	0.180276774486702	3.9760608885016	52.7916237199494	0.03668	0 up, 1 up
metal ion transporter, putative; protein id: At1g15960.1	0.188391697	0.120824394	0.229295666	0.313811518	0.314557460717051	1.97501611571819	3.44793387527931	0.156348670536605	0.272949609478005	3.97352949726628	60.1954232971602	0.03987	0 up, 1 up
expressed protein; protein id: At3g14770.1	0.260928967	0.162436741	0.196732037	0.194065048	0.290042265612991	2.87942366890013	2.73675554455546	0.210232965265845	0.199816456172775	3.97251955006861	43.5448249715413	0.04104	0 up, 1 up
putative GDP-mannose pyrophosphorylase; protein id: At1g74910.1	0.256638898	0.282426241	0.22160845	0.130969172	0.324377727760488	3.34151445689175	2.14612160509972	0.2729336539151	0.175294411855056	3.97134194064077	32.7110171118209	0.04225	0 up, 1 up
similar to hypthetical protein; protein id: At4g00238.1	0.430559472	0.366304685	0.361841162	0.221385148	0.497362588848862	3.22214573132947	2.32064919365593	0.403584988204155	0.290669403416827	3.9708482461485	35.7621340199541	0.04285	0 up, 1 up
hypothetical protein; protein id: At1g57680.1	0.181274053	0.100897522	0.062676895	0.073593095	0.15777796847207	3.52902852955791	1.81989503513058	0.14022967823193	0.0723154525543659	3.97064985881739	27.2798375957455	0.04315	0 up, 1 up
putative protein; protein id: At4g39790.1	0.117344405	0.083990809	0.157787546	0.267768904	0.237093166742432	1.76730373952216	3.55522903205866	0.105538417022311	0.212308295288666	3.97026648704111	63.5680370782581	0.04357	0 up, 1 up
RIBOSOMAL PROTEIN S28- like; protein id: At5g03850.1	0.100444439	0.168092338	0.104231514	0.101270483	0.170353777217526	3.1045385184081	2.47310541181836	0.133244027434024	0.10614348103129	3.96918250906214	38.5411661939559	0.04494	0 up, 1 up
putative protein; protein id: At5g55710.1	0.21618941	0.364479092	0.219799598	0.216032858	0.365811571881205	3.12517311325375	2.44608531242619	0.288065125396298	0.22546970894693	3.96863204939325	38.0504267123108	0.04557	0 up, 1 up
hypothetical protein; protein id: At1g16960.1	0.064695833	0.073042712	0.089101002	0.158010718	0.142536030012059	2.02003410550726	3.41568474935596	0.0725568429926127	0.122686691970009	3.96830443569988	59.3999530750313	0.04588	0 up, 1 up
SAUR-AC - like protein (small auxin up RNA); protein id: At4g13790.1	0.379417307	0.254142331	0.228233067	0.143096136	0.37037970852174	3.40796193713427	2.02713947169556	0.318322489341405	0.189346035776141	3.96528674910935	30.7452213560941	0.04953	0 up, 1 up
putative protein; protein id: At4g34810.1	0.119438076	0.108347708	0.173079039	0.34847691	0.286948448351969	1.71970419312562	3.57155476527846	0.124486639098043	0.258539143453513	3.96401134625484	64.289177404066	0.05079	0 up, 1 up
putative AT-hook DNA-binding protein; protein id: At2g45850.1	0.024552539	0.044256559	0.07045929	0.052645341	0.0711713996175433	1.92710802613653	3.46286212181529	0.0346091068832713	0.0621898532259271	3.96297355770928	60.9037431662102	0.05193	0 up, 1 up
hypothetical protein; protein id: At2g28090.1	0.092661577	0.102870129	0.063548985	0.111066745	0.132326806923988	2.99557749090839	2.59266957433491	0.100055719750606	0.08659813378986	3.96174456845958	40.876158214988	0.05336	0 up, 1 up
hypothetical protein; protein id: At3g21910.1	0.42089617	0.389799027	0.386726733	0.208020266	0.508001291043734	3.22498283145023	2.29477310835823	0.413910325754363	0.294522586461579	3.95809270760462	35.4341842855898	0.05718	0 up, 1 up
nuclear antigen homolog; protein id: At4g16830.1	0.792098802	0.452841195	0.301646156	0.472318708	0.742065363672247	3.31775286598668	2.14425394416273	0.623232377231483	0.402793257059275	3.95035556080971	32.8744674987695	0.06482	0 up, 1 up
TITL putative protein; protein id: At5g11640.1	0.393603973	0.2729418	0.336581413	0.199454515	0.432634844502972	3.08927290404024	2.46864775344883	0.337978864643167	0.270079980251454	3.95446947215997	38.6284622925637	0.06084	0 up, 1 up
putative protein; protein id: At4g17210.1	0.15096192	0.141577625	0.088737491	0.036077115	0.1608785878999	3.65105886068292	1.5171982238457	0.148562131751331	0.0617350229137883	3.95374774797429	22.5653371542502	0.06143	0 up, 1 up
expressed protein; protein id: At1g60060.1	0.201680716	0.128333592	0.162042358	0.094980105	0.212001099837246	3.10890047057089	2.43122254734527	0.166999625258561	0.130597057760511	3.9466574731836	38.0261208596985	0.06844	0 up, 1 up
b/t F-box protein family; protein id: At1g30780.1 and hypothetical protein; protein id: At1g30790.1	0.480510157	0.204369281	0.157177129	0.099952036	0.370420526395063	3.62048584811833	1.56353099555178	0.340064375355654	0.146859071864031	3.94367175998158	23.3574239149286	0.07139	0 up, 1 up
putative protein; protein id: At5g65490.1	0.396845794	0.194465634	0.222618536	0.227808233	0.376930728040059	3.04654195844687	2.50079190842936	0.291345150601263	0.239154295303128	3.94149439601822	39.3812874781456	0.07355	0 up, 1 up
hypothetical protein; protein id: At3g24260.1	0.266638551	0.140854363	0.128343321	0.07099165	0.230034176109044	3.49955109093273	1.81458561027794	0.204213797261095	0.105888843540625	3.94202724179783	27.4076214134061	0.07293	0 up, 1 up
putative protein; protein id: At5g38640.1	0.442404763	0.427602126	0.399174389	0.171107573	0.528935868314771	3.33453681706065	2.08453342579115	0.448509640076608	0.280378771572052	3.93248208992407	32.0109173028822	0.08166	0 up, 1 up
CONSTANS B-box zinc finger family protein; protein id: At4g15250.1	0.200418746	0.165516805	0.256538924	0.121805584	0.267720150032185	2.81775378595198	2.74038606035932	0.191923236952015	0.186653555688383	3.93057911230119	44.2025105516508	0.08341	0 up, 1 up
putative protein; protein id: At4g00080.1	0.201757325	0.101593504	0.116524432	0.066159524	0.180286811994347	3.31130951639102	2.11117194373738	0.15201832886941	0.0969214231573035	3.9270622212241	32.5201203444827	0.0865	0 up, 1 up
Expressed protein; protein id: At3g45443.1	0.232694213	0.198073663	0.045447592	0.143144459	0.239473284442505	3.61837359127857	1.52502045976661	0.220674433719848	0.0930067108552116	3.92661620848905	22.8537556629559	0.08692	0 up, 1 up
putative protein; protein id: At5g11430.1	0.11200454	0.284693057	0.104507318	0.070328081	0.220490570476639	3.48761031104883	1.79840404959063	0.195970314520002	0.101053092461564	3.92398812527741	27.2781258292415	0.08908	0 up, 1 up
hypothetical protein; protein id: At4g28460.1	0.258159837	0.13440022	0.133623788	0.061798556	0.223398784795216	3.47831924178688	1.8152970499653	0.198049791660015	0.103360036142622	3.9235198645346	27.5595672034752	0.0896	0 up, 1 up
Chr5 W/13776170-13776214	0.093724676	0.15348064	0.189472774	0.097176369	0.192972566770202	2.61191833828293	2.92809816975003	0.128455576224092	0.144005473725192	3.92375793054976	48.2664414011014	0.08934	0 up, 1 up
unknown protein; protein id: At3g12010.1	0.035807621	0.081078154	0.038364553	0.023674255	0.0673913848786131	3.38032291722499	1.99056226330361	0.0580708902108565	0.0341960592170503	3.92287154375527	30.4924479272352	0.09015	0 up, 1 up
kinase - like protein; protein id: At5g14270.1	0.253838487	0.156471212	0.33260206	0.16727575	0.329754683955105	2.55050751977659	2.98035786470802	0.214403481083601	0.250538018850563	3.92270590411311	49.4440066616847	0.09031	0 up, 1 up
putative protein; protein id: At5g41300.1	0.769016945	0.335761415	0.47654343	0.434143753	0.729895332011205	2.90858411562781	2.62685761346264	0.541680470965798	0.489213105983495	3.91921452322899	42.0864432107311	0.09352	0 up, 1 up
putative tropinone reductase; protein id: At2g29310.1	0.65592402	0.300456022	0.468934152	0.347458599	0.641214950427085	2.89073828819185	2.64809495182503	0.472816683214664	0.433129307164838	3.92030288685703	42.4916096436458	0.09252	0 up, 1 up
unknown protein; protein id: At3g03620.1	0.174838793	0.278089086	0.14976061	0.051826575	0.25282424722295	3.58175592355535	1.59210155896686	0.231028688583084	0.102692964877989	3.91966361694324	23.9652945831728	0.09309	0 up, 1 up
retroelement protein, putative; protein id: At1g43745.1	0.114501092	0.106474278	0.076626993	0.175878665	0.171104994906398	2.70619656200143	2.83380838299716	0.11817121065125	0.123743623088772	3.91841419246783	46.3195522528574	0.09426	0 up, 1 up
putative protein; protein id: At4g33910.1	0.098106372	0.063348081	0.042061928	0.088827005	0.106057536899833	3.07409827821502	2.43254435424066	0.0831686708996311	0.0658116502911773	3.92012145978574	38.3546876464522	0.09273	0 up, 1 up
putative replication protein; protein id: At3g42400.1	0.431598129	0.223198199	0.403473451	0.219936717	0.462418082458424	2.81784529549031	2.71385596726327	0.33306692606986	0.320775475594534	3.91219456576067	43.9230351336791	0.09968	0 up, 1 up
oligosaccharyl transferase STT3-like protein; protein id: At5g19690.1	0.137785829	0.191755707	0.154333124	0.06047552	0.201144505076144	3.31438783382761	2.0756344535689	0.170474379678372	0.106759532574853	3.91068089951951	32.0568445859366	0.10089	0 up, 1 up
pseudogene, unknown protein	0.433913787	0.190051843	0.364758408	0.241770569	0.44560268269411	2.71909754521937	2.80322107477319	0.310252819973873	0.319851431953099	3.90532199113857	45.8727403749534	0.10535	0 up, 1 up
putative metalloproteinase; protein id: At2g45040.1	0.122452118	0.057818393	0.103965967	0.058534731	0.124398809251164	2.85328634888369	2.66389173291759	0.090929297707948	0.0848936190855757	3.9035320100433	43.0339129079648	0.10678	0 up, 1 up
cadmium-transporting ATPase-like protein; protein id: At4g30120.1	0.198386188	0.14348846	0.12640813	0.036703392	0.194081234752369	3.54582383191974	1.62813907927296	0.176376427839678	0.0809869210769202	3.9017564645254	24.6632097406889	0.10823	0 up, 1 up
hypothetical protein; protein id: At1g12380.1	0.37271637	0.315994741	0.290207355	0.089981696	0.403348184055789	3.45938719883291	1.79932263471334	0.357838599562684	0.186121718894168	3.899348886063	27.4801845111299	0.11019	0 up, 1 up
disease resistance protein (TIR-NBS-LRR class), putative; protein id: At4g08450.1	0.326767652	0.231762418	0.360170192	0.146327847	0.386683120370832	2.97129662376808	2.52411897887934	0.294701651370068	0.250349300497281	3.89868955496003	40.3479288600524	0.11056	0 up, 1 up
expressed protein; protein id: At1g15390.1	0.203996961	0.067381804	0.204162756	0.250101835	0.27134353066877	1.91243689667311	3.39749771737572	0.133100288547046	0.236456390957163	3.89876975767099	60.6250262454724	0.11052	0 up, 1 up
putative protein; protein id: At5g01790.1	0.484716671	0.187307999	0.277566373	0.200431598	0.423067490791952	3.03405742311199	2.43858977157927	0.329757933085438	0.26503925620975	3.89258583987457	38.7901917773619	0.11528	0 up, 1 up
photosystem I subunit VI precursor; protein id: At3g16140.1	0.184809311	0.375456025	0.311282765	0.138449955	0.370202610087467	3.01890677141935	2.44366531155009	0.287747942821538	0.232918642271387	3.88397969219649	38.9885678992987	0.12214	0 up, 1 up
expressed protein; protein id: At1g30795.1	0.195877876	0.107037622	0.364044116	0.137539084	0.30161861683667	2.18847237373408	3.20383813496609	0.17012706090959	0.249059376793428	3.87994718078226	55.6638640342277	0.12498	0 up, 1 up
putative calcium-dependent protein kinase	0.155557506	0.17182103	0.209163862	0.07275609	0.22241927119027	3.05818913599729	2.38871487322477	0.175285581192917	0.136913466184565	3.88052567793296	37.992968517514	0.12464	0 up, 1 up
expressed protein; protein id: At2g42070.1	0.093895873	0.13789001	0.054938091	0.149303455	0.159207400351172	3.00293452025881	2.4562725574206	0.123233281648097	0.10079957649127	3.87954773257136	39.2817043302326	0.12529	0 up, 1 up
not found	0.300303836	0.226326071	0.143939296	0.40642	0.392939513044535	2.82636863363982	2.64680438114195	0.286811607226853	0.268589953035525	3.87220003166872	43.1209099647306	0.13081	0 up, 1 up
transporter-like protein; protein id: At3g43790.1	0.287134909	0.12389456	0.170401543	0.063761297	0.244510061918002	3.31341243969649	1.99354160234679	0.209512226752667	0.126054738983842	3.86689928958886	31.0335620943771	0.13489	0 up, 1 up
putative Na+/H+-exchanging protein; protein id: At4g23700.1	0.072622859	0.127304096	0.203058621	0.07238626	0.176075282300577	2.44548805879849	2.98909588443516	0.111493812690829	0.136277785309604	3.86200803366244	50.7121529607453	0.13826	0 up, 1 up
lysine decarboxylase - like protein; protein id: At5g11950.1	0.145872501	0.047744948	0.079818278	0.083847437	0.131007976669513	2.75240821575454	2.70553405437791	0.0934287695305235	0.0918376555398275	3.8594903168102	44.5079417379883	0.14002	0 up, 1 up
putative protein; protein id: At4g23630.1	0.500216092	0.171617396	0.416450943	0.262160538	0.494849494099384	2.58296598577665	2.86527127110724	0.331335957526713	0.3675493233027	3.85765378704617	47.966179329188	0.14133	0 up, 1 up
RRM-containing protein; protein id: At5g53720.1	0.429282787	0.178990698	0.320617639	0.130586715	0.393315964496836	3.05322010920637	2.35195885080345	0.311587462728647	0.240022292711324	3.8540710256993	37.6078071142114	0.14398	0 up, 1 up
No hits	0.043076317	0.129830105	0.072952382	0.119062163	0.134104097833575	2.45747076946298	2.96718997439575	0.0855389711700805	0.103281138001676	3.85271059475269	50.3679414004954	0.14496	0 up, 1 up
hypothetical protein; protein id: At3g28960.1	0.171797763	0.109191198	0.017433223	0.105422902	0.159149408981338	3.5541150237704	1.47622358249411	0.146975437934535	0.061047154094689	3.84850226292025	22.555856355714	0.14796	0 up, 1 up
hypothetical protein; protein id: At3g48500.1	0.055317742	0.139420509	0.064393326	0.148948509	0.150343021167783	2.59099999495922	2.84534884870799	0.101224013089891	0.111160798790915	3.84828416891509	47.6787273425867	0.14817	0 up, 1 up
putative protein kinase; protein id: At2g23200.1	0.219276143	0.084039992	0.355922162	0.131492601	0.298872548213066	2.15047466680502	3.18152441169669	0.167368542699391	0.247613753636695	3.84013526777276	55.9442217637417	0.15411	0 up, 1 up
actin depolymerizing factor 4 - like protein	0.141217097	0.471049644	0.185033477	0.25708507	0.392202177975034	2.89668659843505	2.51609163128063	0.296097899720401	0.257193666697933	3.83686204424314	40.9779150464878	0.15615	0 up, 1 up
hypothetical protein; protein id: At3g24730.1	0.099303959	0.039654509	0.034508001	0.093333584	0.0988461971457054	2.81866527880393	2.58994030488118	0.0727855494785199	0.0668792529659055	3.82787992716371	42.5784568356162	0.16162	0 up, 1 up
aquaporin (plasma membrane intrinsic protein 2C); protein id: At2g37180.1	0.285240682	0.050124469	0.259068956	0.377621182	0.375845149898015	1.66452552340127	3.44336987579727	0.163574358919385	0.338382927769669	3.82458380998539	64.2008701276071	0.16385	0 up, 1 up
11-beta-hydroxysteroid dehydrogenase-like; protein id: At5g50600.1	0.030444221	0.097212132	0.173510255	0.055911161	0.137713544567653	2.00666619887104	3.23416990964715	0.072605428626371	0.117019109940932	3.80612194210309	58.1821409960799	0.17549	0 up, 1 up
putative protein; protein id: At5g22490.1	0.538211235	0.152282987	0.457176426	0.215021731	0.507776149202792	2.58476443146933	2.78321779464049	0.345541813271689	0.372071865343416	3.79832969324576	47.1172506928179	0.18026	0 up, 1 up
b/t protein kinase, putative; protein id: At1g26970.1 and polyprotein, putative; protein id: At1g26990.1	0.029172095	0.11886677	0.082204371	0.060017392	0.107910210514569	2.48673748173073	2.86132033399448	0.070786220272014	0.0814489076225127	3.79091247020751	49.0065056467831	0.18465	0 up, 1 up
putative protein; protein id: At5g40450.1	0.834727391	0.234577756	0.211239456	0.557221121	0.696230869955622	2.93225553401252	2.39137201131993	0.539550842084531	0.440025355047906	3.78375245137302	39.1986241483352	0.18911	0 up, 1 up
putative protein; protein id: At3g54160.1	0.027422613	0.180076062	0.236702277	0.133477415	0.224029010919502	1.72516910267545	3.36424398112249	0.102224215868466	0.199346952381138	3.7807864257777	62.8514539971485	0.19108	0 up, 1 up
CHP-rich zinc finger protein, putative; protein id: At1g55700.1	0.151279552	0.076328287	0.204394868	0.047271004	0.180186033729271	2.74940215870522	2.56537040496759	0.131743593913535	0.122925311526275	3.76036401761539	43.0168423887774	0.20336	0 up, 1 up
expressed protein; protein id: At1g23000.1	0.02599345	0.112847452	0.042218649	0.108214919	0.109426830875303	2.41620830979373	2.86642503044946	0.0705263145708039	0.0836676178008687	3.74892718674336	49.8713079925339	0.20987	0 up, 1 up
putative protein; protein id: At5g06570.1	0.005609942	0.0487595	0.031719047	0.076120297	0.0642761535767004	1.62529110552101	3.36936532711169	0.0279258946362439	0.0578927312136936	3.74088143159178	64.2485901467462	0.21477	0 up, 1 up
putative protein; protein id: At4g26430.1	0.175141	0.091750427	0.010476044	0.126391511	0.159991815308128	3.39011434772644	1.56759510454718	0.145218328561737	0.0671492220008952	3.73500062951279	24.8159079518283	0.21774	0 up, 1 up
b/t At3g19780.1 unknown protein and At3g19790 hypothetical protein	0.048087484	0.199749795	0.011874357	0.087076699	0.141752776561804	3.36918776737062	1.57406820814631	0.128427954372932	0.0600009183143458	3.71875206698386	25.0417536262799	0.22661	0 up, 1 up
putative protein; protein id: At5g04810.1	0.209482338	0.054803059	0.035765121	0.161133064	0.178109352961657	2.93781304617054	2.27125524929689	0.140909102292821	0.108938361027928	3.71340085389505	37.7079999584418	0.22964	0 up, 1 up
extensin precursor -like protein; protein id: At3g54590.1	0.239578569	0.222305813	0.484510372	0.087428363	0.391873981779403	2.73029350499488	2.5141000346493	0.288274869254066	0.265448332735761	3.71149587196872	42.6393907760188	0.23046	0 up, 1 up
hypothetical protein; protein id: At1g13040.1	0.159119582	0.037934611	0.035920852	0.151040233	0.147622117748632	2.67044097024901	2.56610932221028	0.106443207285181	0.102284570055482	3.70353507194396	43.8586049997446	0.23445	0 up, 1 up
putative protein; protein id: At3g42450.1	0.221048926	0.122562148	0.015363784	0.187851846	0.214872459348365	3.29825908870932	1.67879563668901	0.191493876281959	0.0974693240610825	3.70092796552698	26.9758423081406	0.23601	0 up, 1 up
disease resistance protein (TIR-NBS-LRR class), putative; protein id: At1g63730.1	0.272515532	0.081767931	0.157161566	0.018235962	0.212162048488798	3.30160474738687	1.67113831863082	0.189294834662874	0.0958133622670575	3.70044553911604	26.8466816958229	0.23624	0 up, 1 up
putative calmodulin-like protein; protein id: At2g15680.1	0.152152883	0.025258398	0.069090304	0.078995453	0.123759998924974	2.44595179642771	2.76593714059601	0.0819843701575945	0.0927097642310236	3.69230124125543	48.5132801582386	0.24025	0 up, 1 up
hypothetical protein; protein id: At1g64450.1	0.307821579	0.084585812	0.32681543	0.063371868	0.301627544597505	2.71596456539634	2.49727863955736	0.22203443992326	0.204156516300323	3.6895615083744	42.5979561063821	0.24164	0 up, 1 up
putative protein; protein id: At4g39390.1	0.008340798	0.193249139	0.206366817	0.147969536	0.22021405204352	1.57417016129816	3.3354688122875	0.0939882463108833	0.199149286397995	3.68827383669706	64.7350934226699	0.24227	0 up, 1 up
putative ARF1 family auxin responsive transcription factor; protein id: At2g46530.1	0.169986065	0.015341151	0.131104427	0.114755818	0.166885535734066	1.86938698592013	3.1546519072981	0.0850774200986444	0.143570939352659	3.66693828136596	59.3498208830392	0.25315	0 up, 1 up
putative protein; protein id: At5g60480.1	0.205177525	0.152313631	0.007519315	0.208978	0.227318412047942	3.2877064674349	1.60762530543856	0.204211900586051	0.0998556964575915	3.65970940631899	26.0577449450635	0.25675	0 up, 1 up
COP1-interacting protein CIP8; protein id: At5g64920.1	0.168450657	0.004428183	0.154773709	0.130851606	0.18195606763869	1.58851756452036	3.28905645002266	0.0791333967541447	0.163847233936636	3.65257174936035	64.2208232950271	0.25979	0 up, 1 up
hypothetical protein; protein id: At4g34140.1	0.355700559	0.051852657	0.112005722	0.149157729	0.259991613729678	2.62450227643861	2.53908527625903	0.186857413575179	0.180775955817571	3.65170730469282	44.0522892804561	0.26012	0 up, 1 up
putative protein; protein id: At3g59460.1	0.002753664	0.065968968	0.033855181	0.115298853	0.0890712430078639	1.49124076481006	3.32097729054182	0.0364865897774704	0.0812552465836917	3.64042431358293	65.8181686189786	0.26532	0 up, 1 up
KH domain/zinc finger protein; protein id: At3g12130.1	0.013943593	0.093223155	0.138286688	0.025767787	0.107944958250462	2.09907126145065	2.97004908051035	0.0623008654716529	0.088151665742498	3.63693438231822	54.7493812140275	0.26677	0 up, 1 up
myb-related transcription factor mixta, putative; protein id: At1g18710.1	0.211296577	0.096519865	0.230765966	0.020792716	0.218519423600193	3.03394299705407	1.96861437981283	0.183311367054889	0.1189440254869	3.61666319772512	32.9780610354207	0.27618	0 up, 1 up
putative protein; protein id: At5g15320.1	0.002192984	0.319733761	0.194914363	0.204644546	0.288415331443858	1.71806916293834	3.05948025303034	0.14121846569952	0.251477132871647	3.50887176558538	60.6833547535197	0.32179	0 up, 1 up
puative protein; protein id: At4g39770.1	0.011043893	0.165015128	0.015487617	0.052658784	0.10294506226169	2.73414039957201	2.19036123404671	0.0803428659767647	0.0643638852983786	3.50331358290782	38.6987456550025	0.32375	0 up, 1 up
RRM-containing protein; protein id: At3g48840.1	0.035700014	0.026960242	0.007777375	0.098318735	0.0677861715731987	2.5436547785682	2.39438714750672	0.0493584116167053	0.0464619442041228	3.49331782760719	43.2685846036297	0.32759	0 up, 1 up
arabinogalactan-protein (AGP27); protein id: At3g06360.1	0.220527284	0.012251966	0.17377841	0.042521331	0.180954825435686	2.1145554951108	2.76669713165042	0.109883181941096	0.143771816344371	3.48223462164541	52.6097273246024	0.33167	0 up, 1 up
CHP-rich zinc finger protein, putative; protein id: At5g44770.1	0.079880118	0.06720202	0.605379426	0.032494434	0.345151760254805	2.06771734585702	2.79742270728567	0.205158783812868	0.27756010345764	3.47865330632351	53.5300095143885	0.33319	0 up, 1 up
putative carbonyl reductase; protein id: At2g24190.1	0.122945372	0.004716546	0.076903553	0.048611515	0.100777735867093	1.93553862930919	2.89145332046938	0.0560597994120903	0.0837463487942829	3.4794844575025	56.2016510210266	0.33284	0 up, 1 up
expressed protein; protein id: At4g29770.1	0	0.107847672	0.058341239	0.068860997	0.0944439129926377	1.72239628567341	3.0139602132151	0.0468600367363562	0.08199871741941	3.47139815229328	60.2532083593063	0.3359	0 up, 1 up
putative protein; protein id: At3g58370.1	0.083724696	0.062916128	0.167780116	0.005517431	0.128440652934278	2.79163695721619	1.98422824094744	0.104689965978181	0.0744111036719044	3.42496695065349	35.4042970230911	0.35123	0 up, 1 up
putative protein; protein id: At5g24650.1	0.186456368	0.001966768	0.002766048	0.008151047	0.0962225740699455	2.81297928105161	1.8455920935741	0.0804522645274534	0.052784627431202	3.36438146046028	33.268828872889	0.36919	0 up, 1 up
putative protein; protein id: At4g09870.1	0.085469406	0.005519975	0.000909063	0.071510558	0.0685578585543937	2.83057192478122	1.81186480849948	0.0577415561606565	0.0369606907634315	3.36080221162128	32.623533279418	0.37012	0 up, 1 up
hypothetical protein; protein id: At1g51640.1	0.037922475	0.058474297	0.094383784	-0.001944295	0.0773064199875799	2.89761380316566	1.69354644583362	0.0667428316202954	0.0390086785036484	3.35622784037256	30.3046820112815	0.37154	0 up, 1 up
ribosomal protein 3 precursor-like protein; protein id: At5g15760.1	0.01127975	0.364938995	0.039427216	0.112338277	0.225703228287064	2.32491907816944	2.35804189568029	0.15846348699367	0.16072109553201	3.31143628986272	45.405249160265	0.3837	0 up, 1 up
acyl CoA synthetase, putative; protein id: At1g49430.1	0.001580927	0.151711882	0.057175785	0.04684373	0.106243865468443	1.95261157062837	2.64673109582794	0.0630737559436017	0.0854953815176208	3.28905418614141	53.5821492036905	0.38922	0 up, 1 up
putative protein; protein id: At4g24310.1	0.20562665	0.001688688	0.044938507	0.011588424	0.118278468890098	2.15710795040598	2.25861573553669	0.081691329277813	0.0855355068016193	3.12321304917206	46.3168721488148	0.4275	0 up, 1 up
CHP-rich zinc finger protein, putative; protein id: At3g50010.1	0.163918871	-0.016174018	0.037111274	0.059981923	0.111305745624311	1.25453900229285	2.44668687009508	0.0507851448566514	0.0990446266633012	2.7495717391204	62.8535114924231	0.49625	0 up, 1 up
auxin response transcription factor (ARF7); protein id: At5g20730.1	-0.004985498	0.053783063	0.005827031	0.039967076	0.0422626769610825	1.02293839875456	2.45632319826164	0.0162477079945462	0.0390146876040392	2.66081315051712	67.3906618079003	0.51023	0 up, 1 up
putative G protein-coupled receptor; protein id: At1g52920.1	0.141036505	-0.017060392	0.039086234	0.029594207	0.0918168064413089	1.04289612921523	2.25528326057179	0.038537382625554	0.0833378430573555	2.48474041335256	65.1830663850295	0.53834	0 up, 1 up
expressed protein; protein id: At2g20570.1	0.018637286	0.004884896	0.214679823	-0.002917758	0.113694233863087	1.95571664521799	1.32853153948655	0.0940470804882947	0.0638868176178981	2.3642807886952	34.1885327671569	0.55643	0 up, 1 up
hypothetical protein; protein id: At1g43880.1	0.17343725	-0.010807502	-0.023162504	0.14627026	0.143521984395168	1.25911942544861	0.603396185008348	0.129427696886645	0.0620244410159852	1.39623374963674	25.604708718328	0.72116	0 up, 1 up
Pto kinase interactor 1, putative; protein id: At1g48220.1	0.184565199	-0.020570026	0.162597144	-0.035474029	0.159703713264448	1.10523915596385	0.59930055699861	0.140392699140392	0.0761259880627384	1.25726478893451	28.4681471401426	0.75104	0 up, 1 up
GTP-binding protein LepA, putative; protein id: At5g08650.1	-0.015736218	0.079137334	-0.01795919	0.140127285	0.101741354310334	0.696331955623598	0.89105814037968	0.0626472285065471	0.0801662518604266	1.13086816294362	51.9935705827955	0.78124	0 up, 1 up
hypothetical protein; protein id: At2g13980.1	0.111368179	-0.041352242	-0.02553968	0.126777618	0.116240104502864	0.473760038442984	0.952997495889181	0.0517447169116412	0.104087684989968	1.06426162253299	63.5668247653309	0.79737	0 up, 1 up
putative protein; protein id: At4g21170.1	-0.033813028	0.146994924	0.118240331	-0.033598373	0.127520435327925	0.769756933861617	0.660561509290267	0.0967728933026452	0.0830449790659155	1.01433093454941	40.6343117228057	0.8094	0 up, 1 up
expressed protein; protein id: At3g12210.1	0.315911141	-0.053740847	-0.036715119	0.112881078	0.210904076310286	0.679448032757842	0.559829871771544	0.162769790832222	0.134113849384505	0.880374417248846	39.486749225608	0.84088	0 up, 1 up
F-box containing tubby family protein; protein id: At1g47270.1	0.132528161	-0.058091388	0.072793191	-0.055269135	0.117027249740113	0.451199185334528	0.188847334325994	0.107953010863737	0.0451832339168936	0.489125771687176	22.7115226385222	0.92791	0 up, 1 up
putative protein; protein id: At4g30010.1	0.044508728	-0.027657329	0.106434454	-0.047008663	0.0861532779723236	0.314747763017167	0.302393338258191	0.0621266562966437	0.0596880715283645	0.436472089998024	43.8531603876502	0.93824	0 up, 1 up
b/t putative protein; protein id: At5g35070.1 and putative protein; protein id: At5g35080.1	0.209052923	-0.058927495	-0.025014801	0.047722374	0.141205000704287	0.270220067915644	0.342342637237615	0.0874868125382937	0.110837312561191	0.436139159414906	51.7150371964363	0.9383	0 up, 1 up
putative protein; protein id: At5g46790.1	0.072876703	-0.051812859	0.075313375	-0.046990422	0.0882189238795975	0.228297424723339	0.328797262863057	0.0503146478783459	0.0724638857594063	0.400284091866698	55.2261669018054	0.94482	0 up, 1 up
putative protein; protein id: At5g49340.1	0.095299841	-0.063946853	-0.029097308	0.037097145	0.0865231278918898	0.113111932614949	0.158372435135842	0.0502872390148159	0.0704091276218013	0.194617927002487	54.4650137934006	0.98007	0 up, 1 up
putative DNA replication licensing factor, mcm5; protein id: At2g07690.1	0.049881571	-0.041738782	-0.112184362	0.162706817	0.145156990292308	0.102210913387717	0.073736851251659	0.117720644795101	0.0849258595467056	0.126032511869202	35.8073801216155	0.98908	0 up, 1 up
hypothetical protein; protein id: At1g77030.1	-0.066818805	-0.078374261	0.074240173	0.057106873	0.0981765363010372	-2.96337433904722	2.66957641432408	-0.0729429544447146	0.0657111685860566	3.98851171556998	137.985671713268	0.02038	0 down, 1 up
putative protein; protein id: At3g45210.1	-0.199942784	-0.195518775	0.116269883	0.18075391	0.248643590041821	-3.20006286533558	2.36327552447449	-0.200012630098643	0.147711146058477	3.9781243754664	143.553795108686	0.03396	0 down, 1 up
DNA-binding protein; protein id: At1g75560.1	-0.11608709	-0.167896878	0.132977835	0.099524685	0.184696621841368	-3.06096411568141	2.5349930216507	-0.142248559328376	0.117805727741119	3.97437931472413	140.369527803458	0.03874	0 down, 1 up
class 1 non-symbiotic hemoglobin (AHB1); protein id: At2g16060.1	-0.161413552	-0.117794436	0.199018586	0.134463774	0.219089694414288	-2.56653543803586	3.02947056122606	-0.141620145664152	0.167164674918508	3.97049065431834	130.270918397898	0.04334	0 down, 1 up
b/t pseudogene, hypothetical protein At3g33008 and pseudogene, hypothetical protein At3g33009	-0.086241386	-0.157714964	0.041195885	0.058969258	0.132858827603074	-3.63202071759768	1.59840934553158	-0.121603729424549	0.0535163625642135	3.96818433656269	156.246273337001	0.04603	0 down, 1 up
hypothetical protein; protein id: At3g30760.1	-0.193254905	-0.116881888	0.101822107	0.063008794	0.17737554979109	-3.46971103440797	1.90750018569268	-0.15543518242106	0.0854516806705599	3.95947618009126	151.199868086363	0.05584	0 down, 1 up
homeodomain protein; protein id: At1g20710.1	-0.060291852	-0.078036965	0.049193916	0.08252436	0.0964611067529667	-2.89775434886627	2.69951099765473	-0.0705798423832272	0.0657512810914437	3.96034593095505	137.028447953772	0.05481	0 down, 1 up
CHP-rich zinc finger protein, putative; protein id: At3g11370.1	-0.038542438	-0.069972574	0.053256191	0.065997145	0.081571871702851	-2.61379787199999	2.96540941112385	-0.053937918580602	0.0611937185689735	3.95292199407648	131.393887485675	0.06224	0 down, 1 up
G-protein, putative; protein id: At1g31930.1	-0.031280196	-0.019696289	0.094545196	0.042590427	0.0739819505473947	-1.52974313269032	3.64199038967898	-0.0286499206566616	0.0682093179350457	3.95021620301057	112.783838886721	0.06502	0 down, 1 up
auxin-regulated protein (IAA8); protein id: At2g22670.1	-0.069538671	-0.061231318	0.185249117	0.085265838	0.15199449532718	-1.88058606221943	3.47290201182621	-0.0723754796655746	0.133656711589588	3.9493863220962	118.43566778921	0.06605	0 down, 1 up
expressed protein; protein id: At1g80950.1	-0.081495897	-0.050966457	0.043748665	0.019523342	0.0745109059499	-3.54618036478099	1.71499753234968	-0.0670783263846779	0.0324403026327664	3.93911306203868	154.19074199288	0.07562	0 down, 1 up
expressed protein; protein id: At1g62690.1	-0.141239662	-0.082643262	0.064808216	0.117898496	0.147095434604173	-3.03747043465403	2.49380621727201	-0.113687609321855	0.0933391363152234	3.93005039289598	140.613520142818	0.0839	0 down, 1 up
3-isopropylmalate dehydratase, small subunit; protein id: At2g43100.1	-0.166475349	-0.106154619	0.209385383	0.103351505	0.211590454280134	-2.64061957964228	2.8996986344117	-0.142464898949389	0.156442554664048	3.92187760324048	132.322657298822	0.09109	0 down, 1 up
ABC transporter-like; protein id: At5g64940.1	-0.15991244	-0.072832316	0.066751884	0.023211776	0.127527460171161	-3.60244883132186	1.50817842681039	-0.117634502364975	0.0492481162183039	3.90541159794823	157.283197846542	0.10528	0 down, 1 up
putative carboxyl-terminal peptidase; protein id: At1g10750.1	-0.0906797	-0.078334595	0.09034194	0.033387418	0.107339961573717	-3.22187923574971	2.19891946008157	-0.0886592338977355	0.0605095661471277	3.90073744331512	145.686622645134	0.10893	0 down, 1 up
hypothetical protein similar to extensin-like protein; protein id: At4g02270.1	-0.107447217	-0.065369324	0.064276699	0.019260793	0.0985474967057465	-3.51474684321003	1.67357069241461	-0.0889758062576424	0.0423664372796629	3.89285039968966	154.538226707741	0.11504	0 down, 1 up
b/t hypothetical protein; protein id: At1g19410.1 and pseudogene, pol polyprotein; protein id: At1g19415	-0.149911398	-0.086290491	0.048489797	0.128463056	0.152179441195501	-3.1401856555634	2.2784535201205	-0.123172151203396	0.0893711558082515	3.87970570981301	144.036140419285	0.12519	0 down, 1 up
expressed protein; protein id: At3g54970.1	-0.120342822	-0.052086416	0.079260685	0.024834205	0.104881276654717	-3.26633622884365	2.01822032279922	-0.0892232851987881	0.0551297340013445	3.83955279052344	148.288700959356	0.15451	0 down, 1 up
hypothetical protein; protein id: At1g03560.1	-0.141151951	-0.053784161	0.031388486	0.092429415	0.120633498489024	-3.17937228951667	2.13325571652129	-0.100173846171402	0.0672134026882251	3.82873191898013	146.13966977761	0.16107	0 down, 1 up
expressed protein; protein id: At3g01520.1	-0.099762286	-0.088593504	0.301166138	0.07609304	0.218360421241194	-2.1503684785917	3.16665129987836	-0.122670980278576	0.180646351089982	3.82776240756164	124.179132998317	0.16168	0 down, 1 up
acyltransferase family; protein id: At4g15390.1	-0.053310079	-0.025832496	0.253655048	0.045530455	0.159154706991155	-1.56087574543451	3.49267798121637	-0.0649365915245751	0.145304713752207	3.82558917987274	114.079839766144	0.16306	0 down, 1 up
hypothetical protein; protein id: At1g71015.1	-0.075728922	-0.063221361	0.039703199	0.142219893	0.11923104827257	-2.60871919334619	2.7926087296975	-0.0813916033437543	0.0871289261801669	3.8215284045674	133.050104235996	0.16582	0 down, 1 up
putative protein; protein id: At5g25870.1	-0.123020869	-0.18479848	0.056843702	0.211652576	0.213661451655222	-3.02380428968608	2.33129943342162	-0.169209863726967	0.130457801380056	3.81816047732359	142.368414623093	0.1681	0 down, 1 up
FKBP-type peptidyl-prolyl cis-trans isomerase; protein id: At5g13410.1	-0.039323193	-0.030312269	0.154936174	0.031392216	0.102919295027341	-1.91414263509879	3.29392646762122	-0.0517105470157445	0.0889853955222836	3.80971043540038	120.161416867587	0.17345	0 down, 1 up
putative protein; protein id: At4g32900.1	-0.093483581	-0.121995798	0.146063209	0.035507296	0.147696023314798	-3.07510416512584	2.2443007838142	-0.11930186027435	0.0870699801199285	3.80698721229837	143.876940783621	0.17487	0 down, 1 up
expressed protein; protein id: At2g44130.1	-0.060509594	-0.06691393	0.083179633	0.019490688	0.0857199870786308	-3.12701590020821	2.17409348844794	-0.0703808736014865	0.0489331055202122	3.80853133591765	145.190601252525	0.17406	0 down, 1 up
expansin (At-EXP2); protein id: At5g05290.1	-0.021876548	-0.011946239	0.054275603	0.011836723	0.0389460297611538	-2.17866467953309	3.08383671449046	-0.0224721779416744	0.0318087166153305	3.77579510401244	125.240388254642	0.19442	0 down, 1 up
expressed protein; protein id: At3g05810.1	-0.054240245	-0.082031107	0.077114178	0.011355312	0.0862738071004823	-3.27325516010674	1.84489519657646	-0.0751579166108004	0.0423610358978059	3.75737110617468	150.593215295997	0.20509	0 down, 1 up
b/t hypothetical protein; protein id: At3g16070.1 and putative ribosomal protein; protein id: At3g16080.1	-0.766095078	-0.046063039	0.065496556	0.032075165	0.417964719662441	-3.39140035388383	1.51642122215989	-0.381558706071314	0.170609087400664	3.71498717135608	155.908805677213	0.22874	0 down, 1 up
hypothetical protein; protein id: At3g24700.1	-0.101972376	-0.035587412	0.015235014	0.085351267	0.0918167503711923	-3.05999950799384	2.10614466165505	-0.0756332054307429	0.0520570253183648	3.71476006287628	145.461036868942	0.22888	0 down, 1 up
unknown protein; protein id: At1g33480.1	-0.01808276	-0.098215991	0.066435597	0.033253715	0.082243195030481	-2.51583342917225	2.72438643148999	-0.0557960781646387	0.0604213603808063	3.70832836618163	132.720915482121	0.23219	0 down, 1 up
F-box protein; protein id: At1g60400.1	-0.098641013	-0.019860973	0.01744748	0.074430595	0.0818037347997364	-2.79206129800014	2.40268001762154	-0.0620058293165467	0.0533584872157456	3.68354144253436	139.286693025032	0.24474	0 down, 1 up
putative protein; protein id: At3g62940.1	-0.01899112	-0.058490278	0.086769807	0.015096665	0.0695335471747708	-2.52382627913136	2.67826476305547	-0.0476869548966549	0.0506050246061642	3.68005451430527	133.299515523236	0.24647	0 down, 1 up
b/t contains similarity to an Arabidopsis thaliana hypothetical protein, which contains similarity to retrotransposon Athila (GB:AF076275); protein id: At4g07460.1 and hypothetical protein; protein id: At4g07470.1	-0.219958994	-0.035931304	0.063905366	0.21965052	0.208947324437978	-2.31943407288081	2.84415553162501	-0.132053905362646	0.161928226286411	3.67001295726781	129.197549160113	0.25154	0 down, 1 up
drought-induced-19-like 1; protein id: At4g02200.1	-0.125176814	-0.017375256	0.064040671	0.036295332	0.0943839569234239	-2.54433994747442	2.60102184846068	-0.0660003209175239	0.0674706526076826	3.63854097468806	134.368848592642	0.2661	0 down, 1 up
Serine/arginine-rich protein, putative; protein id: At1g55300.1	-0.036327962	-0.098216742	0.146787571	0.019890677	0.117364841874474	-2.65357488979217	2.48057024594186	-0.0857372988418155	0.080147499621196	3.6324493720887	136.929958431647	0.2689	0 down, 1 up
similar to pirin-like protein; protein id: At2g43120.1	-0.074646905	-0.294417591	0.008192527	0.160930497	0.220639173181945	-3.29189759628676	1.52370297624772	-0.200230253596748	0.0926795030575499	3.62743167327308	155.162250507226	0.27123	0 down, 1 up
unknown protein; protein id: At2g03440.1	-0.008825323	-0.097588343	0.11205363	0.03605867	0.100538096999009	-1.91101886278329	3.06894207502729	-0.0531436304000788	0.0853443817487822	3.61530061734655	121.910368953391	0.27682	0 down, 1 up
expressed protein; protein id: At1g71900.1	-0.109624709	-0.080510611	0.124711711	0.003231519	0.126183375885803	-3.20134788535732	1.66078605953495	-0.112008024386391	0.0581072011285664	3.60649949655166	152.580748246213	0.28085	0 down, 1 up
unknown protein; protein id: At1g06900.1	-0.0930816	-0.011382271	0.015323481	0.077405245	0.0781803565874056	-2.49737823994335	2.59395517876758	-0.0542234703897428	0.0563203641237038	3.60076402209277	133.913293041068	0.28361	0 down, 1 up
multidrug resistance P-glycoprotein (pgp1); protein id: At2g36910.1	-0.247534128	-0.001888024	0.175619954	0.186095189	0.243731215965522	-1.63578932422193	3.17944785841389	-0.111504740693509	0.216729320671905	3.57556924105955	117.225298797592	0.29462	0 down, 1 up
putative poly (ADP-ribose) polymerase; protein id: At2g31320.1	-0.023136427	-0.23081557	0.070985357	0.096949603	0.166541764208422	-2.41980482176149	2.60466958991899	-0.113353282539831	0.122013083573438	3.55524388025194	132.892875053989	0.30324	0 down, 1 up
putative protein; protein id: At5g40410.1	-0.289001896	-0.190296962	0.428369019	0.024828828	0.366863419102633	-2.95318182880997	1.9578375137772	-0.305771097330777	0.202713601696598	3.5432203776179	146.457266617086	0.30799	0 down, 1 up
myb family transcription factor; protein id: At4g28110.1	-0.47256058	-0.043592899	0.117580188	0.140423025	0.31309667419216	-2.57309608977143	2.4189679533424	-0.228119501230807	0.21445517141911	3.53160437287284	136.768424293906	0.313	0 down, 1 up
ATPase, putative; protein id: At3g19740.1	-0.247489366	-0.00787631	0.093503217	0.008087963	0.15432719384856	-2.71653863242033	2.09897662886673	-0.122120422954077	0.0943582802868329	3.43297029261263	142.307963156309	0.34874	0 down, 1 up
expressed protein; protein id: At2g36470.1	0.000250264	-0.160372177	0.068624994	0.109581909	0.136720293114263	-1.73909258484376	2.95756724360981	-0.0693006117952225	0.117855266127814	3.43098338951565	120.456147832189	0.34925	0 down, 1 up
putative protein; protein id: At3g63160.1	-0.063753489	-0.051897831	0.199856273	0.011415077	0.133542239904957	-2.51624845055346	2.31166534803219	-0.0983417874478926	0.0903461270912408	3.41691424332035	137.426460027838	0.35357	0 down, 1 up
peptide transporter, putative; protein id: At1g52190.1	0.001298588	-0.109036788	0.028282501	0.163446281	0.125221777803691	-1.46911195705025	3.08187187885986	-0.0538835018250767	0.113035666350864	3.41412129545147	115.486889746434	0.35448	0 down, 1 up
hypothetical protein; protein id: At1g31360.1	-0.908805395	-0.048343839	0.165444918	0.143346028	0.541856233460994	-2.57166283831367	2.24233114241391	-0.408407450143505	0.356106069040974	3.41196405406076	138.913582334366	0.35514	0 down, 1 up
putative protein; protein id: At3g62880.1	-0.135137718	-0.029370334	0.091737937	-0.005210842	0.106181527933708	-3.11615973986477	1.30081800267097	-0.0979867013759027	0.0409038290115546	3.37677049863134	157.342261568091	0.36602	0 down, 1 up
WD-repeat protein-like; protein id: At5g07590.1	-0.016694128	-0.194989109	0	0.106540606	0.135430291260683	-3.03235303068947	1.46743167953624	-0.121906243171742	0.0589934883415564	3.36875654163939	154.176495915535	0.36799	0 down, 1 up
calcineurin B-like protein 3; protein id: At4g26570.1,	-0.397370863	-0.000736137	0.182014945	0.169954469	0.305308920831751	-1.83697447792483	2.80966303593788	-0.167072919796267	0.255538992347936	3.35688570077429	123.176898943425	0.3714	0 down, 1 up
hypothetical protein; protein id: At1g27660.1	-0.631860466	-0.014004677	0.074615787	0.025794542	0.343476860908703	-2.65387932521674	2.01972752180281	-0.273325338525743	0.208013493070725	3.33502244897101	142.72715139719	0.37757	0 down, 1 up
GTP-binding protein, putative; protein id: At1g07620.1	0.000859058	-0.016455282	0.015255557	0.003832264	0.0146354306260655	-1.43231272398403	2.88089026619723	-0.00651555153840817	0.0131050912915829	3.2173045341025	116.435513816626	0.40701	0 down, 1 up
allergen like protein; protein id: At4g17030.1	-0.766020941	0.049113945	0.274203933	0.221692943	0.529177680416939	-1.50947446092232	2.5756806054889	-0.267561741810687	0.456552003358526	2.985405119857	120.372382841385	0.45413	0 down, 1 up
unknown protein; protein id: At4g31430.1	-0.159272175	0.000409371	0.018186727	0.022861296	0.0905669915302812	-1.94299150125221	2.25511561689848	-0.059116034841717	0.0686124943391431	2.97670328039557	130.747952283837	0.45589	0 down, 1 up
putative protein; protein id: At3g57350.1	-0.460671406	0.003110495	0.032771564	0.017298756	0.2433316783962	-1.7253129419167	2.08822579279166	-0.154987145422109	0.187588087215094	2.70876202521108	129.563856559805	0.50269	0 down, 1 up
hypothetical protein; protein id: At1g76220.1	-0.781563449	0.036030933	0.090971805	0.054086176	0.433277209520118	-1.06825401192813	1.94662487595746	-0.208446320880038	0.379841113626627	2.22047630964551	118.756764909523	0.57891	0 down, 1 up
putative protein; protein id: At5g02670.1	-0.042622237	-0.187726252	-0.056503773	0.723889699	0.434950165188788	-1.86957658668103	0.879694269941988	-0.393559679035803	0.185182140702039	2.06619907608987	154.801547925701	0.60319	0 down, 1 up
S-adenosyl-L-methionine:carboxyl methyltransferase family; protein id: At2g14060.1	-0.669201501	0.010862874	0.022163734	0.004655378	0.343821792554753	-0.640176859787075	1.33191526721726	-0.148944505223258	0.309885397202519	1.47777694218487	115.670979547939	0.7049	0 down, 1 up
putative nonsense-mediated mRNA decay protein; protein id: At2g03820.1	-0.056047204	0.006939418	-0.017917047	0.079976578	0.0639981909701104	-1.07880368284699	0.578183570540116	-0.0564076154735656	0.030231595459603	1.22397452071796	151.810969225873	0.75913	0 down, 1 up
hypothetical protein; protein id: At1g20400.1	-0.086380631	0.014819389	-0.025299473	0.079915733	0.0795714603766141	-1.00596607481623	0.518399235267935	-0.0707320140363826	0.0364499588041474	1.13168260161918	152.736827330318	0.78105	0 down, 1 up
unknown protein; protein id: At4g03180.1	0.019490946	-0.053267384	0.105863955	-0.015416207	0.0766142946230583	-0.444664304373495	0.978405838186023	-0.0316993435998912	0.0697488477032045	1.07471127647404	114.440769871322	0.79502	0 down, 1 up
disease resistance protein (TIR-NBS-LRR class), putative; protein id: At5g44510.1	-1.172155693	0.095000522	-0.024140771	0.174841754	0.663633044169804	-0.542220682322948	0.759326082593526	-0.385655826020702	0.540072588797442	0.933048427492161	125.529928052416	0.82906	0 down, 1 up
putative photomorphogenesis repressor protein; protein id: At2g46340.1	0.040944853	-0.248325588	-0.018624268	0.061140814	0.155832695860081	-0.501510199753759	0.581133750651766	-0.101811380942938	0.117975725509583	0.767612478144828	130.793728260984	0.86764	0 down, 1 up
phospholipase A2-like protein; protein id: At4g29460.1	0.061764461	-0.146950228	0.121316233	-0.076473549	0.14766248492252	-0.576206991028114	0.288203300349767	-0.132064190400059	0.0660549700436731	0.644263640788591	153.427010009617	0.89558	0 down, 1 up
putative protein; protein id: At5g54210.1	0.038155123	-0.060076781	0.127491017	-0.041641594	0.100897743743361	-0.28585990116801	0.555643572020898	-0.0461581964695235	0.0897205416344649	0.624864515094214	117.224294241763	0.89956	0 down, 1 up
expressed protein; protein id: At3g22570.1	-0.225540638	0.141116928	0.167623371	-0.110002379	0.232496775856143	-0.268686442225402	0.30834504148873	-0.152740732062109	0.175285537203252	0.408985413977602	131.068320806923	0.94325	0 down, 1 up
RRM-containing protein; protein id: At5g54580.1	-0.179093043	0.036315085	0.022099043	-0.008896218	0.109916174997438	-0.165701815148023	0.354762818175891	-0.0465155672301556	0.0995884909581635	0.391552996034317	115.03623118028	0.94657	0 down, 1 up
elongation factor, putative; protein id: At1g35550.1	-0.049824275	0.040061406	-0.06228571	0.101437967	0.0939737305963462	-0.157250829965356	0.20571671275559	-0.0570701646656071	0.0746596165757309	0.25893472040605	127.39446751894	0.9701	0 down, 1 up
expressed protein; protein id: At2g15340.1	0.127250493	-0.198750298	-0.054658394	0.070314266	0.175207114708391	-0.112853672395563	0.15733480336453	-0.10211948200091	0.142369745523075	0.193623840791676	125.651253254357	0.98021	0 down, 1 up
unknown protein; protein id: At3g10300.1	-0.507814625	0.163119788	0.060736268	-0.04802573	0.341404341691652	-0.0920484205842278	0.0911085873590431	-0.242644873946667	0.240167420091311	0.129513267361345	135.293999149949	0.9886	0 down, 1 up
putative protein; protein id: At5g50820.1	-0.397208034	-0.242982588	0.011059571	0.016785571	0.320430087777536	-3.99530903513968	0.184439642889733	-0.320089195148595	0.014776613355018	3.99956400975632	177.356871357044	0.00132	0 down, 1 unchanged
expressed protein; protein id: At3g51010.1	-0.287781512	-0.191835076	0.011634184	0.006877136	0.240006525745288	-3.99642248648326	0.160646174652019	-0.239812854510833	0.00963987612417009	3.99964997017231	177.698092467908	0.00112	0 down, 1 unchanged
conserved hypothetical protein; protein id: At1g23230.1	-0.207975762	-0.195362392	0.03466639	0.040968936	0.205210977095115	-3.93086542524976	0.73765121184925	-0.201690453676656	0.037848461210945	3.9994790037912	169.371700112889	0.00152	0 down, 1 unchanged
GAMM1 protein-like; protein id: At5g41970.1	-0.09100983	-0.234813693	0.002283443	0.003455664	0.162944449694209	-3.99880975080313	0.0874641180274787	-0.16290548671647	0.00356315644039617	3.99976616754787	178.746995678495	0.00083	0 down, 1 unchanged
unknown protein	-0.21222066	-0.267876389	-0.046632612	-0.051005635	0.245035466577704	-3.91654468331282	-0.806854166432117	-0.239995578807527	-0.0494419056448371	3.99879180531755	-168.359254565985	0.00317	0 down, 1 unchanged
unknown protein; protein id: At5g44190	-0.370752207	-0.190662366	-0.027183977	-0.018124751	0.281763713069088	-3.9816303408851	-0.357737451293391	-0.280633286614099	-0.0252140525629756	3.99766885265835	-174.865932662902	0.0059	0 down, 1 unchanged
60S ribosomal protein L2; protein id: At2g18020.1	-0.283712884	-0.176779879	0.023120548	0.031045991	0.231957649294696	-3.96724418193996	0.492656770646864	-0.230189569000431	0.0285851952891118	3.99771648479487	172.921185629184	0.00583	0 down, 1 unchanged
hypothetical protein; protein id: At1g13030.1	-0.102795105	-0.103113717	0.009157615	0.017786778	0.103920229212122	-3.96293926952619	0.517681462001322	-0.10304475113476	0.0134608061822211	3.99660878121096	172.557555827962	0.00776	0 down, 1 unchanged
rac GTPase activating protein, putative; protein id: At1g08340.1	-0.408630426	-0.3869847	-0.027680982	0.006042767	0.398311836298696	-3.9949337503708	-0.108534264691742	-0.398164920853017	-0.0108173350576382	3.99640780657629	-178.44377243894	0.00821	0 down, 1 unchanged
plastid ribosomal protein S6, putative; protein id: At1g64510.1	-0.187224264	-0.266387799	-0.008023645	0.010429834	0.227002793222959	-3.99631598594833	0.0218213023392912	-0.22699940920089	0.00123949726608959	3.99637556152847	179.687147836568	0.00826	0 down, 1 unchanged
putative protein; protein id: At4g29440.1	-0.212401831	-0.139662506	0.004165662	0.019361459	0.176611976227061	-3.98576146749615	0.277517369995217	-0.176185423906495	0.0122672959415051	3.99541116362585	176.017083908374	0.00999	0 down, 1 unchanged
putative villin; protein id: At4g30160.1	-0.325842462	-0.248274518	-0.111145643	-0.09330555	0.305115387250117	-3.75660881081937	-1.3585157325104	-0.286929550708874	-0.10376334837886	3.99470584061004	-160.118310235907	0.01107	0 down, 1 unchanged
hypothetical protein; protein id: At4g17800.1	-0.100842349	-0.119873607	-0.002432083	0.009210171	0.110564731014254	-3.99242005407555	0.123165163823086	-0.110512155917185	0.00340927247224096	3.99431940958208	178.232999892523	0.01169	0 down, 1 unchanged
Cyclin A1;1; protein id: At1g44110.1	-0.142329082	-0.251200289	-0.039547725	-0.035068652	0.200559434926317	-3.91268682510489	-0.800737913236252	-0.19648697456354	-0.0402113884966747	3.99378259261108	-168.434027738546	0.01252	0 down, 1 unchanged
S-adenosyl-L-methionine:carboxyl methyltransferase family; protein id: At4g36470.1	-0.088977515	-0.076700092	0.009031257	0.018670187	0.0841298929134174	-3.93834275083892	0.659791590924363	-0.0829735660779626	0.0139005832226221	3.9932278380453	170.489541511731	0.01334	0 down, 1 unchanged
high mobility group protein 2-like; protein id: At3g51880.1	-0.230235151	-0.19316617	-0.051645772	-0.026008606	0.215629125174787	-3.92655585843127	-0.7228612586807	-0.212065495438217	-0.039040303126226	3.99253920565377	-169.568899077698	0.01461	0 down, 1 unchanged
unknown protein; protein id: At1g63190.1	-0.184383296	-0.178380049	-0.083464342	-0.058465843	0.19512079331876	-3.72025036771627	-1.44990301340194	-0.181801624620291	-0.070854027907842	3.99280372003998	-158.707513611047	0.01417	0 down, 1 unchanged
unknown protein; protein id: At1g10660.1	-0.576459171	-0.226152267	-0.053699208	-0.031523603	0.40426358216032	-3.95756986741805	-0.516435313186386	-0.400864938636122	-0.0523100834768204	3.99112323640867	-172.565310129092	0.01683	0 down, 1 unchanged
putative protein; protein id: At5g57380.1	-0.086751214	-0.261897516	-0.014734547	-0.000262699	0.174738643105826	-3.98429656924273	-0.22765328411649	-0.174454104177208	-0.00996789497301156	3.99079505480404	-176.729810295333	0.0172	0 down, 1 unchanged
hypothetical protein; protein id: At1g67460.1	-0.104231117	-0.227593715	-0.020677634	-0.005787249	0.166713101068702	-3.97492181518662	-0.365928608102011	-0.166011119858553	-0.0152828711717552	3.99172984845843	-174.740214692073	0.01596	0 down, 1 unchanged
auxin response factor-like protein; protein id: At3g61830.1	-0.613064262	-0.516533607	-0.150657369	-0.061660842	0.576429786726457	-3.91903634959078	-0.737253434244255	-0.566492971896869	-0.106569281769946	3.98777990061121	-169.345970707735	0.02127	0 down, 1 unchanged
putative protein; protein id: At4g08180.1	-0.287910836	-0.212571991	-0.022709561	-0.064589703	0.25495543234423	-3.92379992483317	-0.694483603881607	-0.251053456741512	-0.0444346074582774	3.98478522961792	-169.963016260495	0.02542	0 down, 1 unchanged
hypothetical protein; protein id: At3g20220.1	-0.169836652	-0.149692775	0.02154243	-0.009420752	0.160629757123781	-3.9783449034351	0.150083315902756	-0.160515576419122	0.00605546038560484	3.98117484825779	177.839537574342	0.03012	0 down, 1 unchanged
expressed protein; protein id: At1g07080.1	-0.254884781	-0.166869601	-0.047123725	-0.008680534	0.2136819880657	-3.94376786677166	-0.539557704395376	-0.211709810731434	-0.0289646001831593	3.98050593560079	-172.209573269873	0.03081	0 down, 1 unchanged
hypothetical protein; protein id: At1g06420.1	-0.277741557	-0.238400272	-0.075799526	-0.022965457	0.264063230146856	-3.90969858693099	-0.744581409620434	-0.259400995859727	-0.0494015471678071	3.97996790391612	-169.217442747684	0.03152	0 down, 1 unchanged
expressed protein; protein id: At1g78890.1	-0.065617868	-0.06334685	-0.005020479	0.008502629	0.0648591282613618	-3.97678096351987	0.106240077719907	-0.0648359957843701	0.00173209972949637	3.97819981724497	178.469701844607	0.03383	0 down, 1 unchanged
similar to F12A21.2; protein id: At1g24570.1	-0.49100148	-0.144337351	-0.036268313	-0.051931108	0.322074700636086	-3.90253768403133	-0.761087637389812	-0.316119120680471	-0.061650744764599	3.97606020667094	-168.964478608645	0.03668	0 down, 1 unchanged
putative protein; protein id: At4g13640.1	-0.052168002	-0.167475255	-0.017402892	-0.018493908	0.111803403603434	-3.87973804613868	-0.863698763944113	-0.109131886122384	-0.0242947008354347	3.97471292818671	-167.449595530535	0.03831	0 down, 1 unchanged
cyclic nucleotide-regulated ion channel (CNGC6); protein id: At2g23980.1	-0.126872923	-0.128638968	-0.041003201	-0.010517049	0.131181536557526	-3.89756767719153	-0.775309573305021	-0.128660698033228	-0.0255933646712573	3.97393240163274	-168.74950281253	0.03938	0 down, 1 unchanged
nodulin-like protein; protein id: At4g08300.1	-0.055719371	-0.073682533	0.033570196	0.017325312	0.0700157988390489	-3.69490951463911	1.45647246410491	-0.0651378624527213	0.0256762723571887	3.97160778024045	158.486458017801	0.04196	0 down, 1 unchanged
similar to GB:AAC64917 gag-pol polyprotein (Ty1_Copia-element) (Glycine max); protein id: At3g42553.1	-0.219607682	-0.134199714	0.03773325	0.074630526	0.186931794780464	-3.76899780386691	1.24779603055025	-0.17745928326291	0.0587511589984387	3.97018127790288	161.681925012051	0.04372	0 down, 1 unchanged
putative cell differentiation protein; protein id: At3g20800.1	-0.234011776	-0.186205462	-0.022050798	0.029063196	0.211706128765851	-3.96906405567087	0.0660487510167472	-0.21167682211088	0.00352249032102222	3.96961357256967	179.046635336716	0.04441	0 down, 1 unchanged
expressed protein; protein id: At3g25940.1	-0.196079087	-0.150501245	0.079150581	0.033547554	0.183655059686503	-3.77408777734392	1.2259946509993	-0.174670160289894	0.0567407794514278	3.96822396487089	162.003855980167	0.046	0 down, 1 unchanged
putative histone H2B; protein id: At2g28720.1	-0.273235176	-0.19209125	-0.000903207	-0.059923938	0.23657004457244	-3.93139644335714	-0.520030344747463	-0.234527180314672	-0.0310223739042565	3.96564112777485	-172.464873824611	0.04902	0 down, 1 unchanged
putative protein; protein id: At5g23590.1	-0.181648484	-0.184007534	-0.038995876	-0.093854955	0.196226271396835	-3.73522994335521	-1.33061774097117	-0.184847627826938	-0.0658491007763825	3.96515905132753	-160.392347211916	0.04969	0 down, 1 unchanged
clathrin binding protein - like; protein id: At5g11710.1	-0.094947381	-0.184555082	-0.039508442	-0.009111547	0.142934828569542	-3.89531499376083	-0.738343233962072	-0.140434336639231	-0.0266188337630224	3.96467270171896	-169.267114575646	0.05012	0 down, 1 unchanged
myb family transcription factor; protein id: At4g34990.1	-0.16956565	-0.167523675	0.064848578	0.016455286	0.174968070487429	-3.85712633789682	0.912551552128537	-0.1702676610462	0.040283362470758	3.96360617642439	166.689230813873	0.05134	0 down, 1 unchanged
b/t pseudogene, putative athila transposon protein: protein id: At1g37090 and pseudogene, putative Athila retroelement ORF1 protein; protein ed: At1g37100	-0.327151493	-0.244576456	0.019307044	-0.063899748	0.289794433398421	-3.94413882226036	-0.306871961394137	-0.288921253439265	-0.0224793892220427	3.95605882791842	-175.551090221945	0.05921	0 down, 1 unchanged
hypothetical protein; protein id: At4g33280.1	-0.165682181	-0.258438437	0.046066368	-0.01257456	0.214845487564067	-3.94388576916524	0.319085376354831	-0.214145749268959	0.0173257495271563	3.95677273009553	175.374483056203	0.05852	0 down, 1 unchanged
putative 60S acidic ribosomal protein P0; protein id: At3g09200.1	-0.163152328	-0.218245153	0.017697898	0.074766663	0.198308914850232	-3.84601132524405	0.929361024389415	-0.192760976244963	0.0465793059863012	3.95670507209719	166.415299690951	0.05858	0 down, 1 unchanged
histidinol dehydrogenase; protein id: At5g63890.2	-0.153997856	-0.155389383	0.005595646	0.053467936	0.15923410526788	-3.88896086719818	0.725658654334096	-0.156532387449034	0.0292080803882721	3.95608355690433	169.430473025362	0.0592	0 down, 1 unchanged
hypothetical protein; protein id: At1g79360.1	-0.090446104	-0.105906355	0.049671073	0.016972271	0.104861539097079	-3.75213470504033	1.24866217550128	-0.0994966820681576	0.0331112162149971	3.95444965491984	161.593220932061	0.06085	0 down, 1 unchanged
unknown protein; protein id: At1g51560.1	-0.077085021	-0.16474511	0.001267997	-0.030689045	0.123098490026292	-3.91200146576355	-0.528872041805046	-0.121988747954829	-0.0164919258780285	3.94758927761478	-172.300737977925	0.06762	0 down, 1 unchanged
Expressed protein; protein id: At4g35980.1	-0.133787995	-0.044740701	0.021486565	0.003464509	0.0909606402046063	-3.8854643355573	0.694572283437744	-0.0895412123578296	0.0160065410355237	3.94705760786534	169.864762781807	0.06814	0 down, 1 unchanged
hypothetical protein; protein id: At2g44340.1	-0.177230792	-0.251713502	-0.013537974	0.056304538	0.218429457058241	-3.92459689076779	0.39119910446419	-0.217352334475839	0.021665419651167	3.94404582812596	174.307628692971	0.07111	0 down, 1 unchanged
hypothetical protein; protein id: At3g25970.1	-0.229722441	-0.155791548	0.104763532	0.037188856	0.208276346477395	-3.69949713301178	1.3649474641472	-0.195400818258239	0.0720940824616182	3.9432677587306	159.748215356821	0.07177	0 down, 1 unchanged
expressed protein; protein id: At1g23750.1	-0.722657842	-0.130601686	0.065138185	0.01490781	0.431448350917555	-3.88417028737078	0.670130217620853	-0.425166970742621	0.0733534354956959	3.94155468436791	170.211208533423	0.07346	0 down, 1 unchanged
putative protein; protein id: At3g43460.1	-0.280579721	-0.222153906	0.029999287	-0.055936485	0.255384551654115	-3.93577132233144	-0.199546750472821	-0.255056941065903	-0.0129315906862926	3.94082666547399	-177.097543490693	0.07408	0 down, 1 unchanged
peroxidase, putative; protein id: At1g24110.1	-0.272117469	-0.132009761	0.018734856	-0.039869347	0.2047539802408	-3.93444660963283	-0.224889285890153	-0.204420315755245	-0.0116844739280696	3.94086859904761	-176.728586510676	0.07404	0 down, 1 unchanged
nucellin -like protein; protein id: At4g33490.1	-0.219031407	-0.127389718	0.066826815	0.01260832	0.180064799230359	-3.83550675939809	0.912329531837957	-0.175177273129309	0.0416683921077987	3.94251915354284	166.620033280151	0.07243	0 down, 1 unchanged
unknown protein; protein id: At2g37950.1	-0.291401524	-0.198407924	-0.050604361	0.034049684	0.248803746765346	-3.93306786379861	-0.133037848300303	-0.248661532886287	-0.00841109190989049	3.93531725408838	-178.06268227419	0.07912	0 down, 1 unchanged
unknown protein; protein id: At2g33390.1	-0.191627004	-0.186123808	-0.00347519	-0.073704091	0.195828259111138	-3.86275983606459	-0.76396370936153	-0.192107106084219	-0.0379943003415745	3.93758226584984	-168.812608613021	0.0771	0 down, 1 unchanged
kinesin-related protein; protein id: At1g72250.1	-0.205645502	-0.228734343	0.072274888	-0.011135454	0.223202448659323	-3.89431536442844	0.530171432964126	-0.221162340809981	0.0301090035532182	3.93023840319575	172.247423405887	0.08372	0 down, 1 unchanged
histone H2B -like protein; protein id: At3g46030.1	-0.334117697	-0.209613503	-0.027323811	-0.133715251	0.288783124205823	-3.7597641063775	-1.12012570246373	-0.276761664804557	-0.0824540703706348	3.92307375981187	-163.409918460328	0.08996	0 down, 1 unchanged
putative protein; protein id: At5g58500.1	-0.283423619	-0.169357283	0.048800555	-0.032938755	0.230426064279047	-3.92132208378171	0.14021533850501	-0.230278896948937	0.00823411920683557	3.92382813409382	177.952138167327	0.08921	0 down, 1 unchanged
transfactor-like protein; protein id: At5g18240.1	-0.138717811	-0.0971861	0.000998243	0.049893679	0.123143913498707	-3.83051968208026	0.812630482289185	-0.120462965595715	0.025555769439845	3.91576931592628	168.022493390737	0.09651	0 down, 1 unchanged
putative protein; protein id: At5g47210.1	-0.244960799	-0.227561799	0.126579365	0.016130946	0.252438338939207	-3.75764027000686	1.08158513828538	-0.24258906494846	0.069825930239544	3.91020291163221	163.942262670998	0.10127	0 down, 1 unchanged
hypothetical protein; protein id: At3g04370.1	-0.296753395	-0.230321834	0.107089329	-0.009536672	0.274227795735586	-3.84603125833207	0.687563761840494	-0.269948016318062	0.0482592212943997	3.90700657366527	169.864176634433	0.10372	0 down, 1 unchanged
hypothetical protein; protein id: At1g72500.1	-0.038580824	-0.19741499	-0.007714879	-0.027202324	0.120849260589119	-3.7877430289763	-0.947879221107785	-0.117234129746375	-0.0293377335107329	3.90454507867004	-165.95032538835	0.10588	0 down, 1 unchanged
putative YABBY3 axial regulator; protein id: At4g00180.1	-0.113948321	-0.26822961	-0.042012875	0.025425285	0.194782249066003	-3.89774913470585	-0.188539425808994	-0.194554773543493	-0.00941087895207941	3.90230642469099	-177.230683759487	0.1078	0 down, 1 unchanged
F-box protein family; protein id: At1g67190.1	-0.064142041	-0.196821613	-0.014013183	-0.050108993	0.136867421071231	-3.73155472157201	-1.14680407180235	-0.130828468284354	-0.0402069998515137	3.90380074020035	-162.916441716318	0.10659	0 down, 1 unchanged
b/t 26S proteasome ATPase subunit, putative At1g53780 and hypothetical protein At1g53790	-0.177516064	-0.051003788	-0.02122857	-0.048355672	0.122073286071661	-3.60668834694764	-1.45384293400044	-0.113220910751498	-0.0456389366762078	3.88868359586518	-158.045815894913	0.11828	0 down, 1 unchanged
60S ribosomal protein L12; protein id: At2g37190.1	-0.136057338	-0.078914944	0.069867952	0.016767945	0.119027813527255	-3.60893966892173	1.44985131350621	-0.110448200853044	0.0443713344559813	3.88928198581596	158.112754614527	0.11781	0 down, 1 unchanged
putative oxysterol-binding protein; protein id: At1g13170.1	-0.067300343	-0.099306692	-0.02160477	0.016894946	0.0856087353820264	-3.88502468425265	-0.107037934271626	-0.0855762619046703	-0.00235774725810414	3.88649892790742	-178.421819340261	0.12004	0 down, 1 unchanged
chloroplast lumen common protein family; protein id: At1g33780.1	-0.076624696	-0.198251535	0.060595073	0.008519007	0.145131322174885	-3.73365667558807	1.06601414092714	-0.139554594155212	0.0398448983736227	3.88285697905807	164.06517311879	0.12297	0 down, 1 unchanged
putative protein; protein id: At5g47480.1	-0.147241891	-0.198078007	-0.06959	0.015699415	0.179895287778837	-3.83881350824894	-0.573734640671534	-0.177919157049589	-0.0265911285919671	3.88145083557953	-171.499706293321	0.12401	0 down, 1 unchanged
unknown protein	-0.269712702	-0.204044172	-0.120220289	0.006920578	0.251520657943323	-3.7740453968884	-0.855203609540684	-0.245301601032384	-0.0555856627485095	3.86972762239746	-167.232319464656	0.13269	0 down, 1 unchanged
unknown protein; protein id: At2g07640.1	-0.105410568	-0.034344814	-0.023521964	0.002047466	0.0723667121744653	-3.79908589810627	-0.703918538944341	-0.0711555973944799	-0.0131841567942966	3.8637488234433	-169.502922172232	0.13697	0 down, 1 unchanged
unknown protein; protein id: At3g27150.1	-0.118017501	-0.183056924	0.068923655	-0.010198669	0.158517562990994	-3.79412442045083	0.71495183434399	-0.15577601345009	0.0293538994036738	3.86089837256734	169.328513870364	0.139	0 down, 1 unchanged
expressed protein; protein id: At3g20290.1	-0.096432829	-0.164140225	-0.046303333	0.018775951	0.135243465357652	-3.83899309007263	-0.399584973990528	-0.134516759742491	-0.0140012953089156	3.85973264580132	-174.057716034845	0.1398	0 down, 1 unchanged
putative methyl chloride transferase; protein id: At2g43910.1	-0.198483053	-0.105573193	0.003855729	0.083407851	0.163501480483431	-3.70571631724015	1.06325155887941	-0.157160353661163	0.0450927639136498	3.85523505137097	163.990649696644	0.14314	0 down, 1 unchanged
hypothetical protein; protein id: At2g44030.1	-0.328093007	-0.299947782	-0.228972074	-0.022840874	0.351787483249155	-3.60961228544654	-1.32445930526001	-0.33025728376149	-0.121179865874068	3.84493085796564	-159.850617965465	0.15081	0 down, 1 unchanged
hypothetical protein; protein id: At2g45360.1	-0.094121485	-0.102937856	-0.003379691	0.059529998	0.106863647665246	-3.70962754567555	0.966461247165053	-0.103411737335034	0.0269416364327004	3.83345586513092	165.397459481153	0.1581	0 down, 1 unchanged
coded for by A. thaliana cDNA T45454; protein id: At4g00850.1	-0.18087048	-0.469250254	0.047403111	-0.102040267	0.336625764662835	-3.81038619137749	-0.349820298122552	-0.335216039087387	-0.0307751941245142	3.82641048091012	-174.754547946475	0.16261	0 down, 1 unchanged
unknown protein; protein id: At1g31850.1	-0.150966902	-0.179612794	0.112103664	0	0.182585941182251	-3.65117950111002	1.12565069271912	-0.174482086506931	0.0537924474772858	3.82075924802192	162.865583455861	0.16638	0 down, 1 unchanged
hypothetical protein; protein id: At1g68800.1	-0.11129882	-0.021177606	-0.007002795	-0.025516859	0.0702927346623837	-3.56082191634943	-1.36971404511879	-0.0656063831207189	-0.0252363040109627	3.81517618011936	-158.960145998499	0.17009	0 down, 1 unchanged
pectinesterase (pectin methylesterase) family; protein id: At5g48450.1	-0.201205731	-0.141540626	-0.110440345	0.003760095	0.187970969629936	-3.66449612684034	-1.05109828596138	-0.180685099714396	-0.051826442718147	3.81226172637436	-163.995363476151	0.17195	0 down, 1 unchanged
MAP kinase (ATMPK6); protein id: At2g43790.1	-0.158916304	-0.219548897	-0.159592887	-0.013020511	0.219007282535457	-3.5093840429244	-1.43744968188948	-0.202665226448155	-0.0830120219744317	3.79236574563907	-157.725910180878	0.18382	0 down, 1 unchanged
putative translation initiation factor EIF-2B alpha subunit; protein id: At1g72340.1	-0.16166611	-0.141671612	0.131813966	0.010211176	0.176532259194546	-3.50257543704711	1.44802429902257	-0.163140447043756	0.0674450374356313	3.79009354274608	157.538965884602	0.18518	0 down, 1 unchanged
putative protein; protein id: At5g42920.1	-0.169807809	-0.134214027	0.008754094	0.128369683	0.175780708314549	-3.51692745706754	1.41081238786839	-0.163143564469188	0.0654448988680733	3.78934959221743	158.141854160906	0.18558	0 down, 1 unchanged
putative protein; protein id: At5g46140.1	-0.036287128	-0.199108336	-0.048861456	-0.012265118	0.125916947939991	-3.51285906737516	-1.42284120254732	-0.11670710636574	-0.0472708060250551	3.7900733389878	-157.950185040366	0.18519	0 down, 1 unchanged
hypothetical protein; protein id: At1g03910.1	-0.099239494	-0.050125742	-0.011605023	0.032979462	0.0789863001633485	-3.75183559049112	0.52330324748046	-0.0782290138191827	0.0109113248678931	3.78815477335594	172.059654416546	0.18628	0 down, 1 unchanged
putative C2H2-type zinc finger protein; protein id: At2g45120.1	-0.397327408	-0.055460173	0.045214564	-0.011262781	0.231381623458356	-3.74824729770301	0.517596835584154	-0.229206579186865	0.0316512200662141	3.78381610136442	172.137728388871	0.18908	0 down, 1 unchanged
unknown protein; protein id: At2g38190.1	-0.149983312	-0.189270956	-0.069151249	0.045916267	0.179570053536657	-3.77540499490029	-0.233379820886972	-0.179227947325244	-0.0110791256305497	3.78261140170587	-176.462714389932	0.18983	0 down, 1 unchanged
xyloglucan endotransglycosylase XTR9; protein id: At4g25820.1	-0.241004765	-0.166521904	-0.053735894	0.082683924	0.215653462850957	-3.76925614226412	0.244517733641801	-0.21520111997091	0.013960444221988	3.77717894572936	176.28833105311	0.1934	0 down, 1 unchanged
chloroplast lumen common protein family; protein id: At5g02590.1	-0.050821273	-0.081308546	-0.008026352	0.038391999	0.0716910740274068	-3.68509959295904	0.77550615769704	-0.0701544526217244	0.0147635657125691	3.76581582272062	168.115872230165	0.20015	0 down, 1 unchanged
glyceraldehyde-3-phosphate dehydrogenase; protein id: At1g42970.1	-0.163535169	-0.46981334	-0.103108655	0.077542334	0.332869635335252	-3.71287674048462	-0.156419080981269	-0.332574633342838	-0.014010973738487	3.71617015473279	-177.587623473313	0.22811	0 down, 1 unchanged
hypothetical protein; protein id: At1g10820.1	-0.124437962	-0.132915834	-0.025593439	0.081534739	0.141775492954879	-3.65030125275962	0.680409824574316	-0.139374923425332	0.0259792440764158	3.71317340899609	169.441337712511	0.22975	0 down, 1 unchanged
hypothetical protein; protein id: At2g14520.1	-0.033749712	-0.172827059	0.012723031	-0.027278283	0.106931200516108	-3.69851947309993	-0.358339115592186	-0.106432818276786	-0.0103119754400862	3.71583815775967	-174.466046432964	0.22829	0 down, 1 unchanged
receptor protein kinase; protein id: At5g49660.1	-0.745187295	-0.09904684	-0.123035777	0.015327118	0.439699072450379	-3.60174721660334	-0.768367843922037	-0.430022662304308	-0.0917375834565028	3.68279406916587	-167.957499345502	0.24505	0 down, 1 unchanged
nodulin-like protein; protein id: At5g52480.1	-0.047904652	-0.136124201	0.007593045	-0.055979903	0.101425744106692	-3.56114643895272	-0.927873525167385	-0.0981488451891366	-0.0255731452041984	3.68004255931534	-165.396017026015	0.24648	0 down, 1 unchanged
hypothetical protein; protein id: At3g47100.1	-0.112075535	-0.277200675	-0.074075749	0.060425344	0.208077001156063	-3.65762124046306	-0.122008845042272	-0.207961332149874	-0.00693705561099767	3.65965562545919	-178.08946845459	0.25676	0 down, 1 unchanged
putative protein; protein id: At4g34560.1	-0.075958984	-0.153885027	-0.067341065	0.023684719	0.12618722852508	-3.60743054514558	-0.614489387322922	-0.124395424019377	-0.0211895050881313	3.65939234643975	-170.333027478397	0.25693	0 down, 1 unchanged
unknown protein; protein id: At3g05170.1	-0.1064021	-0.072661874	0.03132367	-0.045223038	0.0978105351479573	-3.64692314749355	-0.241275334045859	-0.0975971788571936	-0.00645689283221851	3.65489565248356	-176.214907343358	0.25887	0 down, 1 unchanged
putative photosystem I reaction center subunit II precursor; protein id: At4g02770.1	-0.268782283	-0.090182409	-0.136342073	0.005837853	0.206017709318257	-3.4411783096408	-1.20012748771832	-0.194526942866426	-0.0678422070084991	3.64444977267068	-160.773536685187	0.2634	0 down, 1 unchanged
protein phosphatase 2C (PP2C); protein id: At3g06270.1	-0.092906558	-0.101411021	0.040068469	-0.047742021	0.106690199735595	-3.64247024276162	-0.119510059359701	-0.106632819680113	-0.00349864069170835	3.64443028794516	-178.120790002162	0.2634	0 down, 1 unchanged
putative protein; protein id: At4g26210.1	-0.16704089	-0.088622423	0.046477969	-0.056747657	0.138777065909939	-3.6379983007377	-0.128407463815032	-0.138690700925312	-0.00489525274295405	3.64026374222168	-177.978516712968	0.26538	0 down, 1 unchanged
leucine rich repeat protein family; protein id: At1g73070.1	-0.048817089	-0.034467853	0.030630399	-0.009938545	0.0473582251740878	-3.53530839741727	0.71921248811362	-0.0464076336404018	0.00944102915671015	3.60772394563493	168.500842473547	0.28041	0 down, 1 unchanged
glycosyl hydrolase family 35 (beta-galactosidase); protein id: At2g28470.1	-0.180854704	-0.145053179	-0.082426752	0.074084132	0.180976686550127	-3.59531958578275	-0.0748656296041552	-0.180937463497242	-0.00376767539032299	3.59609896782737	-178.807097758258	0.28559	0 down, 1 unchanged
putative transcription factor; protein id: At1g08970.1	-0.289823742	-0.040815425	0.012756854	-0.062098093	0.175894818043683	-3.48056046654858	-0.702870287454717	-0.172414379047558	-0.0348176523083519	3.55082072235245	-168.58313541686	0.30504	0 down, 1 unchanged
unknown protein; protein id: At1g11740.1	-0.133054723	-0.203838469	0.078688946	-0.088483664	0.188771622368927	-3.54362810928931	-0.0827609774717059	-0.188720160679514	-0.00440753501348267	3.54459441351721	-178.662107674645	0.30745	0 down, 1 unchanged
B12D-like protein; protein id: At3g48140.1	-0.160397729	-0.134360127	0.09972273	-0.0554105	0.167807686410655	-3.52190157391003	0.416205339136949	-0.166648047766548	0.0196938516825679	3.54640911072539	173.260255039142	0.30669	0 down, 1 unchanged
translation initiation factor; protein id: At4g27130.1	-0.136523767	-0.049294881	0.035757671	-0.037366489	0.101357179231032	-3.5382800069735	-0.0275327840674521	-0.101354110769673	-0.000788677221890351	3.53838712720172	-179.554167424914	0.30993	0 down, 1 unchanged
hypothetical protein; protein id: At2g26200.1	-0.070995518	-0.077186215	0.075185672	-0.015803475	0.0906703145706065	-3.35867094957565	1.00697568609501	-0.0868508617491243	0.0260390813541342	3.50637570432917	163.310547211905	0.32258	0 down, 1 unchanged
hypothetical protein; protein id: At1g48310.1	-0.427903984	-0.079878841	-0.098709017	0.044396236	0.271927641781264	-3.47220227921883	-0.413130203260912	-0.270023033276633	-0.0321279296688327	3.49669347136103	-173.214722331603	0.32641	0 down, 1 unchanged
translation initiation factor eIF-2 gamma subunit, putative; protein id: At1g04170.1	-0.195818179	-0.143854727	-0.137539741	0.057413316	0.199317666718666	-3.42947446118875	-0.613807379548718	-0.196199919392198	-0.0351158638889676	3.48397109332645	-169.852643281817	0.33094	0 down, 1 unchanged
dormancy related protein, putative; protein id: At1g54870.1	-0.088420318	-0.080275494	0.023044856	-0.082640697	0.102782636838316	-3.35620115092084	-0.871992090059142	-0.099479824778802	-0.0258463710686067	3.46762979145238	-165.435701795406	0.33726	0 down, 1 unchanged
putative protein; protein id: At5g62780.1	-0.072140519	-0.059947166	-0.045308087	0.032355782	0.0768793632397598	-3.43703864421868	-0.250609562836936	-0.0766758096632571	-0.00559076959236377	3.44616305401208	-175.829693449442	0.34426	0 down, 1 unchanged
hypothetical protein; protein id: At1g32260.1	-0.136118093	-0.037417601	-0.033363471	0.036466124	0.0958612994445612	-3.39972596881387	0.0531429303908518	-0.0958495899834527	0.00149827607730968	3.40014129619314	179.104452038909	0.35896	0 down, 1 unchanged
A.t. putative ethylene receptor (ERS2) gene, complete cds; protein id: At5g19600	-0.075762468	-0.407195632	-0.023795833	0.181384665	0.282410219559318	-3.25123566552336	0.971654806896515	-0.270584899072874	0.0808662136201818	3.3933238007205	163.360852010305	0.36099	0 down, 1 unchanged
b/t unknown protein; protein id: At1g43995.1 and expressed protein; protein id: At1g44000.1	-0.02588063	-0.215548462	-0.043292766	0.017179291	0.129396825068065	-3.32352393393767	-0.422751773426146	-0.128362551409326	-0.0163276983492351	3.35030303127814	-172.750913958377	0.37316	0 down, 1 unchanged
hypothetical protein; protein id: At1g18335.1	-0.01832139	-0.139667853	-0.052696346	0.006094841	0.0910445318114789	-3.21194013297894	-0.938295889318251	-0.0873919183590936	-0.0255295784980658	3.34618567831379	-163.715467056545	0.37441	0 down, 1 unchanged
rhodanese-like domain protein; protein id: At4g27700.1	-0.097948654	-0.304467497	-0.131227226	0.069278231	0.23187929166806	-3.30799054291116	-0.397869122799523	-0.230220075524636	-0.027689758574466	3.33183151897976	-173.141684858696	0.37853	0 down, 1 unchanged
expressed protein; protein id: At1g45688.1	-0.202117925	-0.162331695	-0.109487395	0.1348809	0.219929403458288	-3.30926767825605	0.158688782511504	-0.219676977645633	0.0105341348955982	3.31307028238841	177.254607700686	0.38332	0 down, 1 unchanged
unknown protein; protein id: At1g50710.1	-0.376178496	-0.061052071	-0.035289085	0.131557164	0.247974932944209	-3.22629734426689	0.643366115560573	-0.243186833627082	0.0484946524796161	3.28981982975893	168.722401979922	0.38909	0 down, 1 unchanged
sodium/hydrogen exchanger; protein id: At1g79610.1	-0.072650519	-0.160800154	-0.133457824	0.031125953	0.150935378936464	-3.14858111408965	-0.933092874582327	-0.144714303408878	-0.0428865830251959	3.28393443061799	-163.492628304676	0.39044	0 down, 1 unchanged
salt-inducible protein homolog; protein id: At4g14190.1	-0.114813638	-0.026360042	0.01299252	-0.061062098	0.0853711762135335	-3.1698624442054	-0.833117175380421	-0.0825670637577929	-0.0217006384813619	3.27751615451361	-165.274309247659	0.39205	0 down, 1 unchanged
epsilon-adaptin, putative; protein id: At1g31730.1	-0.204709111	-0.1203298	0.144946975	-0.082430417	0.201438194683488	-3.20748181682558	0.408615521522039	-0.199823219630988	0.0254563778579853	3.23340474572786	172.739940009546	0.40333	0 down, 1 unchanged
hypothetical protein; protein id: At1g16480.1	-0.715866959	-0.121328786	-0.169089539	0.143608983	0.465452719984899	-3.1820379371674	-0.0817922831077336	-0.465299030417098	-0.0119602188211206	3.18308897317504	-178.527572264597	0.41458	0 down, 1 unchanged
hypothetical protein; protein id: At1g63205.1	-1.317048293	-0.096519067	0.692886797	-0.034718107	0.901961435701565	-2.96359754126443	1.09120446956162	-0.846409255184946	0.31165013112478	3.15810664496623	159.786159353943	0.4203	0 down, 1 unchanged
unknown protein; protein id: At2g32880.1	-0.116875161	-0.166500658	0.044982412	-0.218892982	0.205216174060397	-2.97506707176579	-1.05804121880202	-0.193352778252768	-0.0687632259127164	3.15760594472919	-160.422777893547	0.42037	0 down, 1 unchanged
hypothetical protein; protein id: At2g24460.1	-0.076302801	-0.042584535	0.029309375	-0.0616672	0.0766207924665212	-3.1032347937545	-0.525907191161252	-0.0755436535247495	-0.0128024314225973	3.14748225711976	-170.381435351946	0.42235	0 down, 1 unchanged
decoy; protein id: At1g14620.1	-0.080683537	-0.236771874	0.043377153	-0.206566154	0.217073881222834	-2.98177180009757	-0.935143957052141	-0.207126507391705	-0.0649590628385213	3.12497316600771	-162.587519948637	0.42712	0 down, 1 unchanged
disease resistance protein (TIR-NBS-LRR class), putative; protein id: At5g45240.1	-0.035551614	-0.123874065	-0.02095159	0.096116694	0.106542668139382	-2.98449005258802	0.876438018347746	-0.102225898174043	0.0300200912185264	3.11051836098136	163.634372303786	0.43024	0 down, 1 unchanged
expressed protein; protein id: At1g72020.1	-0.188225684	-0.193057919	0.100873527	-0.237468651	0.260109248304349	-3.01969890751974	-0.624147812650542	-0.254725020977592	-0.0526496414177638	3.08352752284009	-168.321866388879	0.43557	0 down, 1 unchanged
hypothetical protein; protein id: At4g03670.1	-0.054137199	-0.122392176	-0.029745321	0.126749486	0.125437306969886	-2.93556124173527	0.921288615185175	-0.119681743251171	0.0375605952058563	3.07673406657906	162.576197171641	0.43709	0 down, 1 unchanged
b/t protease, putative; protein id: At1g75460.1and hypothetical protein; protein id: At1g75470.1	-0.597871358	-0.099546386	-0.111417822	0.204538426	0.404235481618264	-3.03311173495389	0.29393547805806	-0.402350592662364	0.0389913475452475	3.04732093189677	174.46481426615	0.44274	0 down, 1 unchanged
hypothetical protein; protein id: At2g35350.1	-0.047886908	-0.082325663	-0.081632415	0.037583072	0.0904877491560182	-2.91241838023731	-0.53397444810736	-0.0890041749663595	-0.0163183818401257	2.96096429103352	-169.610550664452	0.45868	0 down, 1 unchanged
lipid transfer protein, putative; protein id: At1g73560.1	-0.414030515	-0.038849219	0.086596739	-0.055468047	0.250837703714946	-2.95295962123234	0.165250026429922	-0.250445860520263	0.0140151544141218	2.95757976999163	176.797022202577	0.45938	0 down, 1 unchanged
putative protein; protein id: At5g19420.1	-0.09278993	-0.130290064	0.066492636	-0.151436581	0.159451387595234	-2.87820897916242	-0.573668520980464	-0.156375532654123	-0.0311678968360834	2.93482239661876	-168.727843159	0.46358	0 down, 1 unchanged
unknown protein; protein id: At3g17630.1	-0.116094522	-0.110154917	-0.177361952	0.062798827	0.169888496726038	-2.82357321177383	-0.715141965703378	-0.164688342031048	-0.0417115250128488	2.91272959839339	-165.787259411467	0.46782	0 down, 1 unchanged
unknown protein; protein id: At3g02930.1	-0.083255552	-0.201357934	-0.154124201	0.091195148	0.193319011401781	-2.85451446372744	-0.336562308434413	-0.191989134112895	-0.0226365313584656	2.87428721791818	-173.275570995232	0.47472	0 down, 1 unchanged
not found!	-0.659272476	-0.028403641	-0.07137234	0.05042715	0.364753902730389	-2.85180276664943	-0.0891994245450432	-0.364575608797313	-0.0114032901882926	2.85319742695953	-178.208471871593	0.4786	0 down, 1 unchanged
dTDP-glucose 4-6-dehydratase -like protein; protein id: At3g53520.1	-0.264202286	-0.037499593	-0.075568493	0.080024102	0.180897145125347	-2.78734422624893	0.0246235842736502	-0.180890086865743	0.00159799505789807	2.78745298731758	179.493858439468	0.4899	0 down, 1 unchanged
phosphoprotein phosphatase 2A, regulatory subunit A; protein id: At1g25490.1	-0.057710756	-0.084817802	-0.108024447	0.046884504	0.107771548670118	-2.74010859750422	-0.55422155743568	-0.10563248530708	-0.0213655037526669	2.79559594019647	-168.565469190369	0.4886	0 down, 1 unchanged
hypothetical protein; protein id: At3g29220.1	-0.211718567	-0.036997271	-0.155549736	0.041393258	0.173462788842409	-2.6850980250123	-0.62747371889741	-0.16891196639468	-0.0394726072317076	2.75743987637662	-166.846737249091	0.49491	0 down, 1 unchanged
WRKY family transcription factor; protein id: At4g39410.1	-0.112020957	-0.109367168	-0.106939218	0.140495365	0.166391044489875	-2.67600816845923	0.181350031806115	-0.16601027022986	0.0112503273125885	2.68214607202826	176.123058003813	0.5068	0 down, 1 unchanged
copper/zinc superoxide dismutase (CSD2); protein id: At2g28190.1	-0.149172231	-0.087488699	-0.203761598	0.080192657	0.190580374833778	-2.60321953334836	-0.576561172219762	-0.186071293657865	-0.0412110779799799	2.6663035693855	-167.51172131518	0.50934	0 down, 1 unchanged
hypothetical protein; protein id: At3g19610.1	-0.14138519	-0.064018326	0.07477943	-0.146492611	0.155461176090715	-2.62919744806671	-0.408673960397082	-0.153616518759365	-0.0238776555750748	2.66076936746256	-171.16483064597	0.51023	0 down, 1 unchanged
1-aminocyclopropane-1-carboxylate oxidase - like protein; protein id: At5g59540.1	-0.009427455	-0.131342241	0.063462408	-0.014731277	0.0899212359963575	-2.58014088218084	0.470458231824917	-0.0884626908554526	0.0161301273933357	2.62268143696347	169.666315027139	0.51662	0 down, 1 unchanged
unknown protein; protein id: At1g02740.1	-0.116122131	-0.087845226	-0.066472603	0.222301572	0.183448718846928	-2.49580312751324	0.716164800021763	-0.176332774307819	0.0505982722183969	2.59652176422519	163.989293060154	0.52071	0 down, 1 unchanged
hypothetical protein; protein id: At3g07400.1	-0.037768967	-0.154207375	-0.042274636	0.184125251	0.161178966565616	-2.47368195421937	0.736129859543553	-0.154483766869271	0.0459720027521172	2.5808893003657	163.42780100895	0.5232	0 down, 1 unchanged
homeodomain - like protein; protein id: At4g35550.1	-0.076116697	-0.084732983	0.090938584	-0.101411486	0.125459128447573	-2.56502547392211	-0.0687081861718517	-0.125414142980011	-0.00335941236142105	2.5659455365842	-178.465610583351	0.5254	0 down, 1 unchanged
putative serine/threonine protein kinase; protein id: At3g20860.1	-0.64694298	-0.005870385	0.112878048	-0.010720159	0.357250303778186	-2.51721985759715	0.27686221800824	-0.355108848206735	0.0390574637539675	2.53239975107443	173.723420415233	0.53069	0 down, 1 unchanged
hypothetical protein; protein id: At1g79280.1	-0.08896525	-0.148202144	-0.077322721	0.289504057	0.228282532158054	-2.39077705583402	0.727468707067353	-0.218395983588987	0.0664538098282693	2.49900493206089	163.075976484333	0.53608	0 down, 1 unchanged
unknown protein; protein id: At3g08020.1	-0.003259523	-0.132211251	0.091926492	-0.006300405	0.0981170103679529	-2.31484280775084	0.634463773818283	-0.0946270518754976	0.0259358589003115	2.40021697037654	164.672497934981	0.55134	0 down, 1 unchanged
putative protein; protein id: At4g11960.1	-0.037787585	-0.077347695	-0.099965199	0.053084943	0.0980591115392404	-2.36995198476324	-0.345752684827373	-0.0970319373700232	-0.014156005301111	2.39504015188651	-171.69966668048	0.55218	0 down, 1 unchanged
expressed protein; protein id: At1g79510.1	-0.003533286	-0.123097109	-0.01842284	0.014324147	0.0704769674916151	-2.41012685704089	-0.0436295415285466	-0.0704654225435567	-0.00127560674667779	2.41052172857326	-178.962911195054	0.54976	0 down, 1 unchanged
26S proteasome AAA-ATPase subunit RPT1a; protein id: At1g53750.1	-0.01264437	-0.144632682	0.0291297	-0.105984879	0.116334295379492	-2.30357106323919	-0.469286743760653	-0.113992853076127	-0.0232227846953674	2.35088700095568	-168.48519477285	0.55857	0 down, 1 unchanged
putative protein; protein id: At5g25270.1	-0.057247276	-0.154866696	-0.107169555	0.17069042	0.180085876781827	-2.28339589173744	0.237609166292254	-0.179118704233414	0.0186390131182491	2.29572535689911	174.059208036354	0.56728	0 down, 1 unchanged
putative protein; protein id: At3g51120.1	-0.067129415	-0.008571364	-0.089008705	0.01951723	0.073032748561238	-2.0603329688618	-0.59901160050599	-0.0701289689612282	-0.0203889694404623	2.14564368899397	-163.788985318324	0.59056	0 down, 1 unchanged
hypothetical protein; protein id: At1g67220.1	-0.039102959	-0.167464597	-0.119672376	0.14879427	0.177398322454352	-2.12591558086877	0.0994079286867884	-0.177204698959026	0.0082861014028995	2.12823847189793	177.322796321557	0.59338	0 down, 1 unchanged
similar to protein kinase - like protein; protein id: At1g43895.1	-0.029749136	-0.035849715	0.082721981	-0.036773436	0.0691803415781513	-2.06305106653835	0.365047571784365	-0.0681221191780366	0.0120539014249773	2.0950989076439	169.965634524072	0.5989	0 down, 1 unchanged
hypothetical protein; protein id: At3g62040.1	-0.448278625	-0.020232148	-0.441328064	0.080671888	0.402376895767875	-1.98585749632918	-0.553436692215466	-0.387606122302991	-0.108021572850196	2.0615339356938	-164.427429723881	0.60391	0 down, 1 unchanged
putative protein; protein id: At4g22500.1	-0.186916437	-0.006631394	0.045457811	-0.203932371	0.179744356036064	-1.82421255383278	-0.510827740059387	-0.173086159500724	-0.0484687003757011	1.89438549972683	-164.356348995249	0.63158	0 down, 1 unchanged
subtilisin-like serine protease; protein id: At5g11940.1	0.000454992	-0.206566189	-0.035799144	0.007575069	0.114935283551068	-1.91197594816241	-0.135831990564976	-0.114646333675617	-0.00814478849961597	1.9167948132266	-175.936378703291	0.62782	0 down, 1 unchanged
putative protein; protein id: At3g61680.1	-0.08761454	-0.045305875	-0.104928895	0.139643021	0.140662974246282	-1.87741433228926	0.11259503479461	-0.140410685202701	0.00842091471979737	1.88078765865408	176.567884771715	0.6339	0 down, 1 unchanged
putative protein; protein id: At5g62930.1	-0.064003471	-0.002363893	-0.014625725	0.080018211	0.0657470815395293	-1.78858372157196	0.570524425256376	-0.0626376069002924	0.0199802135316406	1.87737312457761	162.308299355885	0.63454	0 down, 1 unchanged
hypothetical protein; protein id: At2g33300.1	0.001821536	-0.15526339	-0.039893522	0.098674404	0.120724642160315	-1.74845109616292	0.28838692560095	-0.119115266029811	0.0196466949735468	1.77207456235083	170.634044457066	0.65226	0 down, 1 unchanged
putative protein; protein id: At3g53700.1	0.003049977	-0.231655297	-0.045399432	0.162652384	0.181824875211869	-1.71396592226332	0.38438564354011	-0.177417937460343	0.0397889521491757	1.75653963964372	167.35960809625	0.65503	0 down, 1 unchanged
putative retroelement pol polyprotein; protein id: At2g11130.1	0.001279682	-0.094696349	0.02580883	-0.099510901	0.0902193714726007	-1.59179324501674	-0.462606301863326	-0.0866349400098532	-0.0251778108341501	1.65765205197128	-163.795100403066	0.67188	0 down, 1 unchanged
auxin-regulated protein; protein id: At2g25625.1	-0.151937661	-0.008252435	0.057881182	-0.324150595	0.225825999955925	-1.52550154982146	-0.559158804331321	-0.212031296313724	-0.0777181551480418	1.62475030296009	-159.870045659462	0.67787	0 down, 1 unchanged
expansin, putative; protein id: At2g40610.1	0.006021928	-0.303466155	-0.195252497	0.226270998	0.290271741321209	-1.5852178916528	0.0567873905335893	-0.290085668514988	0.0103917626926242	1.58623471521076	177.948365907679	0.68497	0 down, 1 unchanged
hypothetical protein; protein id: At1g47730.1	-0.003465725	-0.00595238	-0.005061847	0.068584109	0.0378654534413599	-1.46367054616726	0.522031296245342	-0.0356649469818497	0.0127202248840832	1.55397816650593	160.370765802543	0.69075	0 down, 1 unchanged
putative protein; protein id: At3g55530.1	-0.287733583	0.009893928	0.163027012	-0.022414774	0.201785630913182	-1.40263978354021	0.498618279287218	-0.190129582256296	0.0675883332689703	1.48862975612107	160.430431322588	0.70296	0 down, 1 unchanged
probable ribosomal protein; protein id: At4g16030.1	-0.086869383	0.003754011	0.051424118	-0.009646883	0.0625662643435505	-1.41895786105751	0.464455407247819	-0.0594619407453234	0.0194631712910998	1.49303725230773	161.875615970661	0.70223	0 down, 1 unchanged
hypothetical protein; protein id: At1g32040.1	0.014125768	-0.181687493	0.101608954	-0.023158072	0.130259940287522	-1.20632074961763	0.498427804226937	-0.120388431218335	0.0497421116610157	1.30523562125179	157.550556850934	0.74029	0 down, 1 unchanged
putative protein; protein id: At3g57420.1	0.018202241	-0.150029244	0.098800771	-0.109768608	0.144317051630864	-1.29744888158024	-0.0435632822415258	-0.144235772076388	-0.00484287569051287	1.29818001828463	-178.076953221709	0.74187	0 down, 1 unchanged
atc06	-0.756959781	0.042051239	-0.050628363	0.192073499	0.45050915135901	-1.11424941877214	0.386817559410155	-0.42559295922505	0.147746839276786	1.17948276439381	160.855285889702	0.7698	0 down, 1 unchanged
RRM-containing protein; protein id: At3g04500.1	0.000932892	-0.026281231	0.017015085	-0.078009957	0.0521706500199812	-1.09199224508052	-0.405626748438391	-0.0489056526574958	-0.0181662836499856	1.16489489756145	-159.622198671502	0.77355	0 down, 1 unchanged
expressed protein; protein id: At5g07900.1	0.004411028	-0.094873001	-0.12585018	0.134916629	0.145863770296651	-1.10948010925291	0.0195616566678176	-0.145841103590124	0.002571378768031	1.10965254527687	178.989901449919	0.78635	0 down, 1 unchanged
putative protein; protein id: At4g22360.1	-0.02979761	-0.030401438	-0.077596479	0.193980965	0.139766391198916	-1.02993896612251	0.111721838137419	-0.138951285757717	0.015072633978355	1.03598071558032	173.809090713025	0.80434	0 down, 1 unchanged
b/t At5g26180.1 putative protein and At5g26190 CHP-rich zinc finger protein	-0.065737603	0.011765519	-0.086988847	0.065528533	0.089052737445861	-1.00038444679183	-0.0985477566397899	-0.0886237643906247	-0.00873031682337499	1.00522669170776	-174.373951264797	0.81163	0 down, 1 unchanged
expressed protein; protein id: At4g08240.1	-0.00717981	-0.046794202	-0.14256897	0.073304393	0.113355917930671	-0.997697886667367	-0.110726521468924	-0.112664198497254	-0.0125036997275353	1.00382340858198	-173.667114836817	0.81203	0 down, 1 unchanged
putative protein kinase; protein id: At1g71530.1	-0.235036226	0.039077782	-0.067627359	0.082414196	0.165738491793069	-0.975920978293098	0.0921078064971672	-0.165005216034485	0.0155732573103507	0.98025792722644	174.608372826157	0.81757	0 down, 1 unchanged
expressed protein; protein id: At3g13740.1	-0.003196236	-0.023704793	-0.056014204	0.050859656	0.056000368663887	-0.93186988179595	-0.014887928459923	-0.0559932231123339	-0.000894570278771466	0.931988801977913	-179.084697425984	0.82935	0 down, 1 unchanged
pEARLI 1-like protein; protein id: At1g12090.1	-0.699157615	0.031777982	0.050275904	-0.043388203	0.378680826308783	-0.870334195573175	0.048326300933022	-0.378098407350951	0.0209943462050287	0.871674849554509	176.821849917366	0.8432	0 down, 1 unchanged
putative self-incompatibility protein; protein id: At3g26880.1	-0.112449455	0.032635895	0.069859738	-0.085259492	0.11047486638905	-0.865533909191365	-0.10437294273479	-0.109680289375135	-0.0132261190931055	0.871804255056836	-173.124021165686	0.84316	0 down, 1 unchanged
E2FB transcription factor; protein id: At5g22220.1	0.015521191	-0.077980466	-0.215785326	0.099202496	0.168094579741003	-0.731541637740142	-0.163734761570966	-0.164036008313596	-0.0367147887757283	0.749641407537118	-167.383901030645	0.87177	0 down, 1 unchanged
hypothetical protein; protein id: At1g56505.1	0.003976317	-0.021624897	-0.063962259	0.034568494	0.051794077012568	-0.674302821281881	-0.104164871269988	-0.0511869303040597	-0.00790724854997945	0.682300971123006	-171.218482660685	0.8872	0 down, 1 unchanged
hypothetical protein; protein id: At3g48490.1	0.032988977	-0.080008216	-0.064116224	0.049491275	0.0820476624963467	-0.61863968335121	-0.156394400559355	-0.0795451721949898	-0.0201093138019138	0.638102081444031	-165.812665832576	0.89683	0 down, 1 unchanged
putative protein; protein id: At5g53240.1	-0.053605847	0.019983851	0.064375782	-0.099456991	0.0914017536816374	-0.620893807081379	-0.137181360473555	-0.0892493436242731	-0.0197189056165685	0.63586778919315	-167.54112470831	0.89731	0 down, 1 unchanged
putative kinesin light chain; protein id: At2g31240.1	-0.297584978	0.120776396	-0.199141763	0.198029591	0.295095315659458	-0.624337408852668	-0.00344289023839366	-0.29509082892823	-0.00162726967814329	0.62434690163887	-179.684047315319	0.89963	0 down, 1 unchanged
4-coumarate:CoA ligase 3; protein id: At1g65060.1	-0.132720732	0.023093607	-0.023513271	0.027182239	0.0847220809344803	-0.616155126217623	0.0748466096653347	-0.0841038415491685	0.0102164002731391	0.620684424279078	173.074006044446	0.90044	0 down, 1 unchanged
gibberellin 20-oxidase; protein id: At5g07200.1	-0.393942847	0.070787347	-0.065556975	0.078929952	0.250909006690439	-0.56559172666109	0.0972818722959474	-0.247277924266578	0.0425318446436941	0.57389699767892	170.240609354608	0.9105	0 down, 1 unchanged
unknown protein; protein id: At1g48110.1	-0.39819373	0.062564796	-0.062836531	0.053699707	0.244010475741948	-0.514412201248104	-0.0795642048163157	-0.241143107995717	-0.0372976371634709	0.520528938178246	-171.207724368749	0.92168	0 down, 1 unchanged
putative 60s ribosomal protein L10; protein id: At1g26910.1	-0.195917762	0.087363281	0.081562315	-0.103853539	0.172297570663971	-0.432039258710583	-0.166844045890014	-0.160728882389381	-0.062069954265866	0.463135894437194	-158.884537368146	0.93295	0 down, 1 unchanged
expressed protein; protein id: At3g10260.1	-0.035294386	0.011100576	0.122718268	-0.078887108	0.10424976773804	-0.45536362909206	0.0539257536894893	-0.103526361880938	0.0122599538796977	0.45854555020289	173.246287808952	0.93385	0 down, 1 unchanged
hypothetical protein; protein id: At1g71910.1	-0.784175043	0.132948583	0.076088445	-0.091813807	0.473035600760095	-0.297778731743787	-0.0912515741390936	-0.452276292372254	-0.138595941298693	0.311446661343159	-162.962794795555	0.96156	0 down, 1 unchanged
putative C2H2-type zinc finger protein; protein id: At2g18490.1	0.277435022	0.137267698	-0.003773568	0.002431228	0.20737878559815	3.9993346507738	-0.0146088622321992	0.207377402072292	-0.000757512976904626	3.99936133247994	-0.209290419448889	0.00176	0 up, 1 unchanged
expressed protein; protein id: At1g49500.1	0.708900833	0.569100122	0.041313235	0.011762935	0.639730356902753	3.99533040330311	0.167838464909868	0.639166628110263	0.0268505317094558	3.99885418362079	2.40550440033533	0.00305	0 up, 1 unchanged
Tic22 -like protein; protein id: At4g33350.1	0.176452992	0.208903634	0.075045977	0.069303324	0.205849281260276	3.7412631774296	1.40990619675047	0.192625086881028	0.0725913390112662	3.99811025941332	20.649067464927	0.00491	0 up, 1 unchanged
MtN3-like protein; protein id: At5g50790.1	0.40411267	0.392143397	0.13560289	0.102244144	0.415821045171955	3.83024067171355	1.14251282798009	0.398471649209422	0.118859103076798	3.99700877724176	16.6091832218324	0.00708	0 up, 1 unchanged
putative protein; protein id: At4g05370.1	0.2305331	0.255199927	0.08254449	0.104800874	0.260550063831613	3.72831877002781	1.43857668022515	0.243082456338489	0.0937936841322694	3.99623118898661	21.0991733320927	0.00851	0 up, 1 unchanged
putative protein; protein id: At5g64750.1	0.124409983	0.056190175	-0.008575421	-0.009289281	0.090813774718811	3.97001965078163	-0.457197167164148	0.0902174954871466	-0.0103896673048575	3.99625891018778	-6.56938212426056	0.00849	0 up, 1 unchanged
putative protein; protein id: At3g63450.1	0.263936267	0.209156217	0.039318083	0.013316488	0.238380044719739	3.96858045158276	0.446018843078313	0.236888674724851	0.0266233263828618	3.99356527542317	6.41242154328756	0.01283	0 up, 1 unchanged
putative protein; protein id: At5g07910.1	0.492783265	0.253754147	-0.032751659	0.010424441	0.374147789674565	3.98850553189159	-0.13212723061306	0.373942663921019	-0.0123875993644472	3.99069342132408	-1.89734355662979	0.01731	0 up, 1 unchanged
hypothetical protein; protein id: At2g20660.1	0.378211353	0.312793139	0.061391433	0.112320442	0.357202001217615	3.86813971402763	0.975466408038694	0.34635847495275	0.0873445848480296	3.98924047413159	14.1537256598468	0.01951	0 up, 1 unchanged
putative Na+ dependent ileal bile acid transporter; protein id: At2g26900.1	0.314690649	0.248235418	0.11817337	0.08353592	0.299644953652525	3.75337652664362	1.35689705755059	0.281795969900146	0.101873105368688	3.99111575571904	19.8756177541772	0.01683	0 up, 1 unchanged
putative fimbrin; protein id: At2g04750.1	0.148501266	0.222471258	-0.03387289	-0.013238825	0.187326418542445	3.95784895929193	-0.521109413201809	0.185723519238026	-0.024453251026845	3.99200744051107	-7.50069317277948	0.01551	0 up, 1 unchanged
putative protein; protein id: At5g13890.1	0.550612952	0.2665786	0.078256728	0.033843586	0.413586122510989	3.93971444287292	0.609679992304507	0.408720994841396	0.0632505265553914	3.98661003665996	8.79687498676901	0.02291	0 up, 1 unchanged
b/t putative protein; protein id: At3g53000.1 and putative protein; protein id: At3g53010.1	0.249060366	0.206552569	0.009130655	-0.028164829	0.228773430505809	3.98285080365464	-0.166676947034143	0.228573366663287	-0.0095654878394626	3.98633688100304	-2.39635301247849	0.02335	0 up, 1 unchanged
MADS-box protein; protein id: At4g36590.1	0.24457082	0.181811341	0.034436875	0.066394822	0.219751363193027	3.87715780613403	0.930550953468514	0.21368302142983	0.0512857482914348	3.9872644420288	13.496195504618	0.02211	0 up, 1 unchanged
AtHVA22b-like protein; protein id: At5g62490.1	0.609103932	0.426801717	0.161536227	0.079322529	0.533716417786689	3.87663165500147	0.922179610913532	0.519227623578508	0.123514734052546	3.98480717517725	13.3809170973061	0.02538	0 up, 1 unchanged
unknown protein; protein id: At1g21820.1	0.208574331	0.158303954	0.018074647	0.050382736	0.18734746741539	3.91475637115565	0.7378550422712	0.184105836922004	0.0347003509810647	3.98368516689118	10.6739134161473	0.02699	0 up, 1 unchanged
putative protein; protein id: At5g12900.1	0.120914031	0.178719227	-0.064984854	-0.040160124	0.159505686159443	3.74533734006885	-1.34958143115591	0.150060796880961	-0.054072369622994	3.98107043773843	-19.815938242897	0.03026	0 up, 1 unchanged
hypothetical protein; protein id: At2g43470.1	0.153517813	0.119861574	0.06921653	0.043127491	0.148414177996563	3.68128062494463	1.52012241062732	0.137178844657015	0.0566456777606377	3.98278786566447	22.4373478520167	0.0282	0 up, 1 unchanged
putative protein; protein id: At5g55490.1	0.431218985	0.306889634	0.06080513	-0.009174296	0.37167089797201	3.97046267790731	0.282830097444107	0.370731502149066	0.0264085159298577	3.98052342546494	4.07449866275055	0.0308	0 up, 1 unchanged
expressed protein; protein id: At2g39050.1	0.422313439	0.273927119	-0.156679271	-0.10299037	0.373337421196392	3.71314991986181	-1.43318477061917	0.348293880746913	-0.134432892923672	3.98013830338903	-21.1053648663642	0.0313	0 up, 1 unchanged
hypothetical protein; protein id: At1g63420.1	0.182061291	0.196471889	0.037992905	-0.000345394	0.191157176032293	3.96072033371864	0.390484761521693	0.190234883923145	0.0187551296286786	3.9799226011209	5.63055678965045	0.03161	0 up, 1 unchanged
putative protein; protein id: At5g47920.1	0.27880726	0.114505933	-0.023996564	0.009217101	0.197666812393269	3.97128534095091	-0.177586111957733	0.197469475247934	-0.00883034920155536	3.97525396502058	-2.56042057839352	0.03757	0 up, 1 unchanged
GLABRA2 like protein; protein id: At4g17710.1	0.433972818	0.211652958	0.10015371	0.054466833	0.333864845622087	3.83895862969879	1.02635066353314	0.322536835522774	0.0862306492681978	3.97378900359263	14.9680344363092	0.03949	0 up, 1 unchanged
hypothetical protein; protein id: At3g50430.1	0.347950314	0.147182308	-0.005392549	0.037577152	0.249287545448446	3.96234816617709	0.302636383412483	0.248563588851536	0.0189847995237212	3.97388874662741	4.36765939696772	0.03942	0 up, 1 unchanged
b/t unknown protein; protein id: At1g64560.1 and hypothetical protein; protein id: At1g64570.1	0.498049888	0.218293694	0.077720955	0.114961066	0.373413681406827	3.78929476240606	1.18047419675993	0.356514325183329	0.111064456064371	3.96891346915173	17.3033121562572	0.04522	0 up, 1 unchanged
storage protein, putative; protein id: At1g08040.1	0.140743924	0.260343654	-0.04616244	-0.085794651	0.21286836259457	3.7384575469485	-1.31972821476829	0.200728214004733	-0.0708598891910172	3.96456143743437	-19.4437499789614	0.05027	0 up, 1 unchanged
fibrillarin 2 (AtFib2); protein id: At4g25630.1	0.601771271	0.513265537	0.086934303	0.247566758	0.587287830195519	3.80118136019666	1.12487583642147	0.563146931073071	0.166650921145797	3.96412983900268	16.4849584271155	0.05068	0 up, 1 unchanged
germin-like protein; protein id: At3g04150.1	0.523380905	0.307756128	0.082215113	-0.02020912	0.42013432601142	3.95111234137297	0.309165845885532	0.418854020211097	0.0327744053503984	3.96318965662911	4.47415219875606	0.0518	0 up, 1 unchanged
putative protein; protein id: At5g24450.1	0.275465923	0.136301597	-0.004088909	-0.049176026	0.209145372183748	3.92452746895504	-0.559944374383856	0.207048540129409	-0.0295413055933385	3.96427213457739	-8.12005247177405	0.05056	0 up, 1 unchanged
putative protein; protein id: At3g45750.1	0.344534915	0.048909634	0.003300264	0.0177185	0.19764549009881	3.93657083533713	0.468869860594625	0.196258305000982	0.0233755743146604	3.96439514778747	6.79228218569353	0.05043	0 up, 1 unchanged
glycosyl hydrolase family 5/cellulase; protein id: At5g17500.1	0.264413811	0.0769766	-0.009300366	0.019342973	0.171650948051614	3.95934586844928	0.16156634443656	0.171508213484068	0.00699861947254406	3.9626409614878	2.33673362405858	0.05221	0 up, 1 unchanged
nitrogen fixation protein (nifS), putative; protein id: At1g08490.1	0.239677179	0.099889161	0.0169073	0.049508944	0.174451303777303	3.85880673189897	0.883633153230487	0.170049814601117	0.038939927371874	3.95868626486577	12.8978616532083	0.05666	0 up, 1 unchanged
putative protein; protein id: At4g39570.1	0.393106229	0.206333324	0.135302565	0.064584827	0.319265015587608	3.72291148784718	1.33465342290668	0.300536104174332	0.107741358195776	3.95491715534232	19.722615648956	0.06037	0 up, 1 unchanged
F12A21.7; protein id: At1g67800.1	0.138126154	0.154556671	-0.007775302	-0.053501994	0.151194466837243	3.87463067390891	-0.794757839684082	0.148110795437612	-0.03038024155658	3.95530060588764	-11.5916333958271	0.06005	0 up, 1 unchanged
unknown protein; protein id: At3g03350.1	0.206248842	0.052641457	0.025523431	0.021883832	0.132685100005007	3.81004854840889	1.04846958156493	0.127929624468242	0.0352043597691136	3.95167792269305	15.386124433829	0.06356	0 up, 1 unchanged
putative protein; protein id: At3g58530.1	0.090029365	0.226537562	-0.027914418	0.010239047	0.159971781316571	3.94020985386672	-0.260293749226958	0.159623858000659	-0.0105448932940181	3.94879811188101	-3.7795182830738	0.06645	0 up, 1 unchanged
unknown protein; protein id: At1g77500.1	0.461498808	0.24391699	-0.045992099	-0.154255995	0.371799311216082	3.77134754565611	-1.13596437973101	0.3560004597046	-0.107230595031765	3.93871519434244	-16.7627818312744	0.07592	0 up, 1 unchanged
hypothetical protein; protein id: At4g03440.1	0.1988236	0.313841094	0.0326507	-0.053674945	0.260340218423225	3.93254098615914	-0.163684238501263	0.260114994446459	-0.0108267720383795	3.93594602830821	-2.38344768300332	0.07848	0 up, 1 unchanged
hypothetical protein; protein id: At5g36900.1	0.287853229	0.244689285	-0.008098211	-0.11044614	0.277391417166586	3.84414494247445	-0.830830466993594	0.271131194800947	-0.058599262141245	3.93290345719758	-12.1956842294381	0.08126	0 up, 1 unchanged
similar to putative retroelement pol polyprotein; protein id: At5g35025.1	0.65908325	0.201474116	0.081516889	0.158695496	0.453958408334009	3.67722141448898	1.35067641713156	0.426122266246473	0.156518531510225	3.91743335807665	20.1687366917018	0.09527	0 up, 1 unchanged
hypothetical protein; protein id: At2g01800.1	0.149763897	0.127635558	0.009676787	0.070572295	0.147370878002117	3.77478902473711	1.05022522230538	0.141978243914508	0.0395013156498267	3.91816349822747	15.5476789542355	0.09453	0 up, 1 unchanged
chloroplast RNA-binding protein cp33, putative; protein id: At2g35410.1	0.520830006	0.241596664	0.012550194	0.149536092	0.39722638569367	3.80983433669536	0.878222833943858	0.387075467701767	0.0892265868153342	3.90974590211735	12.9807700620071	0.10162	0 up, 1 unchanged
putative protein; protein id: At4g32420.1	0.12381455	0.140079617	-0.017656134	-0.08374314	0.144733411705946	3.66877627710503	-1.33959621179107	0.135953981744883	-0.0496414676631819	3.9056929451883	-20.0588741733197	0.10498	0 up, 1 unchanged
MAP kinase, putative; protein id: At1g32320.1	0.070342982	0.15051826	-0.026775976	0.014261801	0.112778676068947	3.89472590682975	-0.237857255966207	0.112568944781553	-0.00687476884208943	3.90198231204943	-3.49480599710148	0.10805	0 up, 1 unchanged
putative C2H2-type zinc finger protein; protein id: At2g37430.1	0.143061703	0.179835848	0.020897885	-0.053716992	0.166531810213337	3.87716380289901	-0.377752834674544	0.165746979858408	-0.0161487609663133	3.89552260404365	-5.56477531820806	0.11291	0 up, 1 unchanged
putative GTPase activating protein; protein id: At3g07940.1	0.367631227	0.205568553	0.095022806	-0.027833455	0.295577195759931	3.86400126555129	0.460167564395827	0.293503196530607	0.0349535732024688	3.89130568929042	6.79142229868121	0.11621	0 up, 1 unchanged
putative beta-1,4-N-acetylglucosaminyltransferase; protein id: At1g12990.1	0.259383391	0.165007352	0.102203606	0.002297246	0.224326216041967	3.78038057598099	0.915934537824503	0.21801833937061	0.052822863437993	3.88975749589022	13.6195314621376	0.11747	0 up, 1 unchanged
thioredoxin-like protein; protein id: At1g76760.1	0.069581461	0.040010193	-0.035030106	-0.008349907	0.0605082203893309	3.61736029986207	-1.43184051810505	0.0562611098809968	-0.022269536358942	3.89043221356002	-21.5948822878809	0.11699	0 up, 1 unchanged
putative protein; protein id: At4g25350.1	0.452983615	0.306232758	0.174974672	-0.013678593	0.399506862277227	3.79963735815512	0.781624656728537	0.391313100096699	0.0804971471501084	3.87919851999018	11.6241783078331	0.12554	0 up, 1 unchanged
hypothetical protein; protein id: At3g05750.1	0.522873092	0.223659102	-0.051515594	0.101290945	0.383260055830823	3.86235148281739	0.280226908004759	0.38225528001345	0.0277339376447752	3.87250385368324	4.14973500713664	0.13055	0 up, 1 unchanged
putative calcium dependent protein kinase; protein id: At4g04710.1	0.189605024	0.182847971	0.012087138	-0.087778734	0.196250349217057	3.80476635522427	-0.723315366258247	0.192797333067696	-0.0366522568172924	3.87291003470412	-10.7639225117551	0.13023	0 up, 1 unchanged
receptor protein kinase-like protein; protein id: At5g48740.1	0.615055385	0.272150019	-0.151588461	0.036225189	0.458913015580817	3.83409220831036	-0.53517202871163	0.454506736937457	-0.0634411691880292	3.87126234736701	-7.94614574710401	0.1315	0 up, 1 unchanged
hypothetical protein; protein id: At3g23450.1	0.303855639	0.248153157	0.018050387	-0.134835967	0.292012103874537	3.78832102528623	-0.751192886129312	0.286435135140357	-0.0567977302923178	3.86208064944235	-11.2157917306487	0.13819	0 up, 1 unchanged
peroxisomal targeting signal type 2 receptor Pex7p; protein id: At1g29260.1	0.166196435	0.127303697	-0.082859211	0.000833109	0.157776437767983	3.73301453233294	-0.980132540974367	0.152604085268638	-0.0400674116218733	3.85954107329949	-14.7114086419036	0.13997	0 up, 1 unchanged
ribosomal protein, putative; protein id: At3g25520.1	0.505830249	0.154097892	0.105336769	-0.01394859	0.341023083525689	3.8000993457839	0.650481288075989	0.336134135285847	0.0575376971472157	3.85537040295277	9.71345364667784	0.143	0 up, 1 unchanged
putative protein; protein id: At3g46980.1	0.145620902	0.117862965	-0.047200992	0.025253006	0.137093735484028	3.84270278877934	-0.299743808054598	0.136678553870572	-0.0106613892534672	3.85437557502634	-4.46023298902042	0.14382	0 up, 1 unchanged
hypothetical protein; protein id: At1g65210.1	0.337416946	0.198580916	0.187643645	0.029362196	0.299681708546394	3.5862678761875	1.40578854107624	0.279011264270414	0.109370200911906	3.85195517912601	21.4047852142331	0.14548	0 up, 1 unchanged
extensin-like protein; protein id: At4g08410.1	0.368239116	0.457846714	0.289951068	0.028194424	0.459664726979406	3.6257004314379	1.29147340163861	0.433014745078784	0.154239721775577	3.84884491317447	19.6058837636913	0.14772	0 up, 1 unchanged
unknown protein; protein id: At1g23720.1	0.483258284	0.213708444	-0.045655447	0.114973096	0.360840147857907	3.82699023590498	0.402254918629205	0.35886321295238	0.0377201099628724	3.84807267151667	6.00032631469628	0.14835	0 up, 1 unchanged
hypothetical protein; protein id: At1g26280.1	0.070208641	0.127335956	0.025210952	-0.02408681	0.102056291162846	3.85057801118419	0.0218036607168075	0.102054655076123	0.000577878195789696	3.85063974163202	0.324430353546808	0.1465	0 up, 1 unchanged
hypothetical protein; protein id: At3g31380.1	0.291278938	0.176725157	0.175178377	0.023515078	0.264810865650815	3.55518744601846	1.43174283995125	0.245639702373496	0.098923865596701	3.83265512876895	21.9356008959099	0.15868	0 up, 1 unchanged
putative protein; protein id: At5g02010.1	0.317619453	0.157776258	0.008185475	-0.120658069	0.253525815565969	3.72748920532118	-0.885016417593359	0.246668433869012	-0.0585663972854636	3.83111339367497	-13.3564022673238	0.15969	0 up, 1 unchanged
pseudogene, putative zinc finger protein	0.129924103	0.219466084	-0.031243195	0.066707324	0.182683802697294	3.80867641585301	0.372817195556573	0.181814829422575	0.0177971787085357	3.82687976058532	5.59066049894035	0.16225	0 up, 1 unchanged
putative helicase; protein id: At5g37110.1	0.492628452	0.436333925	0.356048293	0.02926353	0.52545128252288	3.5812594776703	1.3442120678648	0.491939355513905	0.184647558341569	3.82522228501779	20.5734325716664	0.16333	0 up, 1 unchanged
two-component phosphorelay mediator, putative; protein id: At3g21510.1	0.11778302	0.298326187	-0.108107624	0.002855888	0.223335741847354	3.67655062482386	-0.983087445472547	0.215755680450822	-0.0576917666544443	3.80571746485974	-14.970314653529	0.17574	0 up, 1 unchanged
cytochrome p450 family; protein id: At3g53290.1	0.123744664	0.120066061	-0.032833787	0.046955759	0.128444109207753	3.79740267629645	0.198754452321326	0.128268537937247	0.00671352110401907	3.80260048102098	2.99610302484538	0.17752	0 up, 1 unchanged
synaptobrevin VAMP713; protein id: At4g01410.1	0.047376478	0.06029593	0.019119883	-0.015999123	0.0566828557079574	3.79453969821656	0.100094643550018	0.0566631451632952	0.00149469442109373	3.79585964690593	1.511032020274	0.18161	0 up, 1 unchanged
RING-H2 finger protein RHA3b; protein id: At4g35480.1	0.165785484	0.387614065	0.091397682	-0.057179481	0.288683011579406	3.78368828252835	0.240305524806962	0.288102545794217	0.0182976578131427	3.79131161533776	3.63402681360253	0.18446	0 up, 1 unchanged
peroxiredoxin - like protein; protein id: At3g52960.1	0.065129333	0.095143142	0.0366417	-0.016985643	0.0851598629284372	3.75679495211445	0.421611400266351	0.08462859232637	0.00949755836240382	3.78037888115294	6.40330345428619	0.19125	0 up, 1 unchanged
thylakoid lumen rotamase; protein id: At3g01480.1	0.336182475	0.129965108	0.008411511	0.171099759	0.264651519286859	3.49368812645264	1.3395023676433	0.247111293968471	0.094744050230453	3.74167386577694	20.9771431074816	0.21426	0 up, 1 unchanged
bZIP family transcription factor; protein id: At1g27000.1	0.348040262	0.137955865	0.034311284	-0.116997144	0.259988037653424	3.67615078623426	-0.625966659236006	0.256298956061002	-0.0436420078011887	3.72906407314299	-9.66351113176549	0.22105	0 up, 1 unchanged
putative protein; protein id: At5g52060.1	0.165858115	0.158449271	0	-0.149718046	0.191434933503115	3.46915075155097	-1.35686306880381	0.178283396399986	-0.069730655621668	3.72506165378109	-21.3615883261013	0.22323	0 up, 1 unchanged
LEA76 homologue type2; protein id: At3g15670.1	0.157721037	0.154989316	0.142062439	-0.003223449	0.183822703227172	3.47978365035178	1.30372927091342	0.172137899764245	0.0644928653922257	3.71599303889176	20.5388710195112	0.22817	0 up, 1 unchanged
putative response regulator 3; protein id: At1g10470.1	0.045356566	0.127285201	-0.049167826	0.007103943	0.0941843506001571	3.59727088224027	-0.884889982393448	0.0914578984097491	-0.0224976602437968	3.7045091552261	-13.8197589832602	0.23403	0 up, 1 unchanged
No Hits Found	0.036922717	0.14290097	-0.057636371	-0.001748867	0.100602761977783	3.46563388106565	-1.27563834527017	0.0944102808732576	-0.0347507493874749	3.69294887393717	-20.2077659753246	0.23994	0 up, 1 unchanged
bHLH protein; protein id: At4g20970.1	0.297780397	0.0638395	0.074565356	-0.011990339	0.192028024995127	3.60241440549577	0.777706076337152	0.187703756758365	0.0405223652113953	3.68540585147623	12.1823201600221	0.24354	0 up, 1 unchanged
glycosyl hydrolase family 63 (alpha-glucosidase I); protein id: At1g67490.1	0.185493354	0.371508251	0.207531432	-0.023953361	0.315801057796302	3.52912302399449	1.04085796399641	0.302901626784139	0.0893359535505471	3.67941498335031	16.4325743183403	0.24682	0 up, 1 unchanged
hypothetical protein; protein id: At1g63300.1	0.212862221	0.059136838	0.086743495	-0.002292284	0.151724436486606	3.48854560500911	1.15413284567238	0.144046038620827	0.0476554654244958	3.6745031043242	18.3060207840914	0.24913	0 up, 1 unchanged
putative protein; protein id: At3g62600.1	0.077390805	0.043530442	-0.041359309	0.009691354	0.0675966113655085	3.57526086147734	-0.818562766938553	0.0658916815485941	-0.0150860256793581	3.66776978980822	-12.8957168892701	0.25274	0 up, 1 unchanged
hypothetical protein; protein id: At1g68240.1	0.075281836	0.280987827	0.047818159	-0.048022095	0.187142158185705	3.65872059593991	-0.0023215395066612	0.187142120512274	-0.000118745833341774	3.65872133247404	-0.0363554402051985	0.25724	0 up, 1 unchanged
putative protein; protein id: At3g52950.1	0.280164835	0.207224843	0.172141363	-0.051010102	0.274100556911497	3.57607856781829	0.744344170653233	0.268349145464946	0.0558556302213656	3.65272311674383	11.7579666226267	0.25973	0 up, 1 unchanged
hypothetical protein; protein id: At1g04050.1	0.218612655	0.088395828	-0.03449279	0.077655853	0.166465343525898	3.61295492373817	0.475356979529743	0.165042967932039	0.0217147261410128	3.64409214194037	7.49536151472747	0.26358	0 up, 1 unchanged
putative protease; protein id: At1g69020.1	0.117066172	0.099252689	-0.024160254	0.080561182	0.122906152122332	3.55119961874971	0.758473493264564	0.120195226129676	0.0256715766004719	3.63129464133565	12.0562199562451	0.26936	0 up, 1 unchanged
unknown protein; protein id: At2g39280.1	0.104959094	0.069609815	0.08500245	-0.006121762	0.104986526342007	3.40515241102142	1.25720426838459	0.0984882681065964	0.0363625048466706	3.62982444681962	20.2644717621663	0.27018	0 up, 1 unchanged
plant defensin protein, putative (PDF2.3); protein id: At2g02130.1	0.251951161	0.393720248	-0.075091031	0.228760396	0.364845883471551	3.54564198592092	0.701624613919304	0.357905745089747	0.0708236988436022	3.6143954115706	11.1932915686152	0.27728	0 up, 1 unchanged
hypothetical protein; protein id: At1g12530.1	0.222030856	0.053462711	0.039089704	-0.039820642	0.145977711020649	3.57837582686833	-0.0102639497464392	0.145977110523424	-0.000418709995549596	3.57839054701691	-0.164342544577207	0.29326	0 up, 1 unchanged
short-chain alcohol dehydrogenase like protein; protein id: At4g13180.1	0.102293019	0.043318803	0.037872108	-0.022122736	0.0799792845377633	3.55863016858893	0.339191738199967	0.0796184356130377	0.00758885140881522	3.57475869284269	5.44471312896266	0.29494	0 up, 1 unchanged
hypothetical protein; protein id: At3g11150.1	0.081211232	0.132490196	0.013310682	-0.114882013	0.132875303157829	3.3145947850213	-1.20998302345646	0.124818688267048	-0.0455646930043252	3.52854042146937	-20.054460577187	0.31435	0 up, 1 unchanged
retrotransposon like protein; protein id: At4g16020.1	0.047463947	0.083767573	-0.035013547	0.035540038	0.0750155287371117	3.44841701509092	0.0106548227795333	0.0750151706646088	0.000231779783509386	3.44843347553886	0.177030339251337	0.34349	0 up, 1 unchanged
armadillo-repeat-containing kinesin-related protein; protein id: At3g54870.1	0.191915533	0.082070198	-0.036726557	0.111120852	0.161304500912708	3.35445106020749	0.709043966677057	0.157817461744851	0.0333585188986337	3.42856898166105	11.9351612709996	0.35022	0 up, 1 unchanged
hypothetical protein; protein id: At3g43710.1	0.033669231	0.082709987	0.046000918	-0.017315391	0.068502890896181	3.332624477757	0.63074854838997	0.0673079724477869	0.0127390308148632	3.39178856078046	10.717306159691	0.36149	0 up, 1 unchanged
putative protein; protein id: At5g51040.1	0.159226208	0.061967162	0.033198414	-0.091548347	0.131791821925936	3.28788147453616	-0.650220426068287	0.129287839784451	-0.0255683165348757	3.35155951656456	-11.1866238819922	0.37274	0 up, 1 unchanged
maternal embryogenesis control protein (MEDEA), putative; protein id: At1g02580.1	0.117656319	0.060097739	0.031161328	-0.083456815	0.109125621277244	3.25443124233901	-0.673715648112594	0.106859892552009	-0.0221215863562619	3.32343429085396	-11.6958696735346	0.38056	0 up, 1 unchanged
response reactor 2 (ATRR2); protein id: At3g48100.1	0.030067711	0.173555068	-0.030633702	0.04184878	0.112305446176852	3.24089272458317	0.159036861498601	0.112170471090441	0.00550442152550347	3.24479250115804	2.80936090682759	0.40057	0 up, 1 unchanged
putative protein; protein id: At5g14730.1	0.133846891	0.296544628	0.107077387	-0.163905992	0.259283123681887	3.22914747332606	-0.293983424206625	0.258215238191318	-0.0235080622773861	3.24250206757009	-5.20190022674377	0.4011	0 up, 1 unchanged
myb family transcription factor; protein id: At1g79180.1	0.024614842	0.131656126	-0.01604781	0.053415092	0.0907269120010167	3.17550718253449	0.617023309621344	0.0890612255853401	0.0173052205555838	3.23489777751078	10.9959531825251	0.40291	0 up, 1 unchanged
peptide transport - like protein; protein id: At3g54140.1	0.244030589	0.202066552	-0.172829337	0.156033584	0.277469681795684	3.21000098736911	-0.0780709806495644	0.277387653845378	-0.00674639236592248	3.21095023582276	-1.39322574718723	0.40847	0 up, 1 unchanged
cytochrome c oxidase subunit 5c-like protein; protein id: At3g62400.1	0.138821477	0.199415236	0.04989299	-0.250968982	0.240107748375858	3.01729657318812	-1.07704857784469	0.226132757290805	-0.0807199288291426	3.20376532374174	-19.6444373146322	0.40994	0 up, 1 unchanged
expressed protein; protein id: At2g21280.1	0.047094675	0.060680297	0.064833956	-0.022478481	0.071457015839644	3.11123346894306	0.761058130506677	0.0694105233024956	0.0169789389415489	3.2029647478987	13.7455543215149	0.4101	0 up, 1 unchanged
auxin-regulated protein; protein id: At3g09150.2	0.151480888	0.119096674	0.090539951	-0.112151911	0.169537894348572	3.18615381433599	-0.162359219491674	0.169318203264748	-0.00862807413882691	3.1902878623663	-2.91714060211416	0.41287	0 up, 1 unchanged
WRKY family transcription factor; protein id: At2g37260.1	0.22861321	0.066122169	0.159413509	-0.03985871	0.190139142798611	3.0449722510476	0.807652391562189	0.183784138677178	0.0487471434535247	3.15026322634253	14.8551444519107	0.42187	0 up, 1 unchanged
similar to putative Ta11-like non-LTR retroelement protein; protein id: At1g36960.1	0.153308759	0.085391025	0.054286062	-0.137213468	0.157795435576668	3.060051767054	-0.645641900700988	0.154396226093366	-0.0325761393807888	3.12742230614784	-11.9141235838144	0.42661	0 up, 1 unchanged
unknown protein; protein id: At3g06870.1	0.045535394	0.117705279	-0.038639457	0.071844755	0.101641019280516	3.10149211207872	0.406726893751531	0.100778148949786	0.0132159560621624	3.12804732818851	7.47108389384371	0.4265	0 up, 1 unchanged
UDP-glycosyltransferase family; protein id: At2g23210.1	0.019146783	0.130253418	0.063967416	-0.01227087	0.0913640176907139	3.02187589309865	0.765442162434394	0.0885669131218039	0.0224340283646055	3.11731224251326	14.2140765729635	0.4288	0 up, 1 unchanged
putative protein; protein id: At5g01660.1	0.102915629	0.100800697	0.070173483	-0.100626679	0.133437596234523	3.06965368526642	-0.270903389476844	0.13292097710349	-0.0117305556006993	3.08158439668618	-5.04340663661774	0.43604	0 up, 1 unchanged
unknown protein; protein id: At2g38460.1	0.131764183	0.131529514	0.154128614	-0.077154582	0.177644092000673	3.02444145155742	0.509503589781284	0.17517578467377	0.0295104707972041	3.06705722181683	9.56238033154255	0.43917	0 up, 1 unchanged
unknown protein; protein id: At2g20540.1	0.113360062	0.108901327	0.191671802	-0.040104764	0.169857479776992	2.88419030893122	1.05109040063152	0.159590137501905	0.0581597063981109	3.06974669450633	20.0233440857447	0.43868	0 up, 1 unchanged
SYN1 splice variant 1 (gb AAF08981.1); protein id: At5g05490.1	0.29071926	0.038157823	0.112282065	-0.032385146	0.193200778363927	3.01088356272708	0.549311575613653	0.190063530819282	0.0346755679540363	3.06058213995365	10.3394402684593	0.44037	0 up, 1 unchanged
putative protein; protein id: At5g65980.1	0.173123952	0.070693714	0.128509348	-0.066498747	0.161197297043892	2.94684010847092	0.42847709754964	0.159519847912317	0.023194540225834	2.97782794130512	8.2729569648826	0.4557	0 up, 1 unchanged
receptor protein kinase-like; protein id: At5g49760.1	0.024697199	0.085751624	-0.050159082	0.025212293	0.0699820670417387	2.96407497296549	-0.405605279296062	0.0693359099594081	-0.00948795539277333	2.99169786040522	-7.79198358084012	0.45287	0 up, 1 unchanged
putative protein; protein id: At5g01770.1	0.424580728	0.010889554	-0.08072301	0.009278572	0.238157260988674	2.87701705369967	-0.507394274141539	0.234537743137955	-0.0413633654987365	2.92141679270698	-10.0019033079611	0.46629	0 up, 1 unchanged
b/t putative inositol polyphosphate-5-phosphatase; protein id: At2g01900.1 and unknown protein; protein id: At2g01910.1	0.233950705	0.117065642	0.157242662	-0.150528907	0.236700918470681	2.88198640974728	0.0294682011026756	0.236688545918676	0.00242013135323668	2.88213706142581	0.585826744439223	0.47335	0 up, 1 unchanged
similar to GI:3738224 from (Arabidopsis thaliana) (Plant Cell 10 (8), 1391-1406 (1998))	0.149433413	0.099969587	0.128406194	-0.11348196	0.174657915704436	2.83017604593934	0.0856329108731456	0.174578021602374	0.0052822241166713	2.83147125121083	1.73307520977136	0.48237	0 up, 1 unchanged
Myb-related transcription factor, putative; protein id: At1g66390.1	0.047815772	0.060414626	-0.034365425	0.082333564	0.081430289241084	2.77505350141198	0.592936082664505	0.0796328212665643	0.0170148694680282	2.83769186731477	12.060834243843	0.48132	0 up, 1 unchanged
b/t pseudogene, Athila orf 1; protein id: At1g36750 and hypothetical protein; protein id: At1g36756.1	0.334468927	0.046548973	0.061080131	-0.150007907	0.235107004180807	2.79867434014952	-0.389291176883833	0.232865017631596	-0.0323911558656143	2.82561952191214	-7.9189403761947	0.48353	0 up, 1 unchanged
isoflavone reductase family; protein id: At4g34540.1	0.046327486	0.042367691	0.032702281	-0.071931284	0.0698169789773656	2.6575565529969	-0.514655413300728	0.0685435091939118	-0.0132739557370827	2.70693129333134	-10.9600813245224	0.5029	0 up, 1 unchanged
expressed protein; protein id: At1g77220.1	0.053908581	0.029814474	-0.087619493	0.022054608	0.0726897513813985	2.5756395023283	-0.82504989235185	0.0692248770236977	-0.0221746782827498	2.70455655715014	-17.7617262814451	0.50327	0 up, 1 unchanged
cysteine-tRNA ligase-like protein; protein id: At3g56300.1	0.131114686	0.033737877	-0.065401308	0.066616096	0.110462760446457	2.69664805798954	0.00999670682162079	0.110462001437692	0.000409492161956546	2.69666658725287	0.212399421005497	0.50449	0 up, 1 unchanged
hypothetical protein; protein id: At2g28580.1	0.177720262	0.076504278	0.29646914	-0.060190818	0.234204490766597	2.49708850652917	0.886863176094224	0.22069853141196	0.0783830449003173	2.64990137600478	19.5529466320472	0.5121	0 up, 1 unchanged
gibberellin 2- oxidase; protein id: At1g78440.1	0.018260901	0.07396058	0.083551924	-0.020105542	0.0752284449695209	2.51365220901742	0.723146056346828	0.0722961504939923	0.0207986912156092	2.61560464266069	16.0498600430613	0.51774	0 up, 1 unchanged
similar to mammalian MHC III region protein G9a; protein id: At2g35160.1	0.064259989	0.05844217	-0.108467996	0.050699947	0.102126478692178	2.52446829954367	-0.465993596239055	0.100429800250098	-0.0185384161078881	2.56711710428969	-10.4585463317261	0.52522	0 up, 1 unchanged
hypothetical protein; protein id: At2g48000.1	0.020693122	0.193275079	0.056181882	-0.092773431	0.142646949494381	2.42509924030558	-0.191249429869805	0.142205426061989	-0.0112146778188431	2.43262875707663	-4.5091569062663	0.54642	0 up, 1 unchanged
myb family transcription factor; protein id: At5g49330.1	0.2120291	0.010695754	0.109819466	-0.031539584	0.14919663845288	2.29517154995242	0.361048326255381	0.147384216927681	0.0231846830095563	2.3233958633007	8.93981116701512	0.563	0 up, 1 unchanged
TINY-like protein; protein id: At1g21910.1	0.007773345	0.215162073	-0.043768171	0.169774896	0.177012877873209	1.98557773328917	0.434466347163033	0.17292167935077	0.0378371740946013	2.0325550279761	12.3424253647279	0.60828	0 up, 1 unchanged
dehydrodolichyl diphosphate synthase (DEDOL-PP synthase), putative; protein id: At5g58782.1	0.086884086	0.109510779	0.345690791	-0.100146745	0.250011258004122	1.93902284925571	0.492941742676983	0.242303943902864	0.0615989277335392	2.00070017034266	14.2636749835706	0.61346	0 up, 1 unchanged
putative pyruvate dehydrogenase kinase; protein id: At3g06483.1	0.093198945	0.00940953	-0.060006306	0.059427551	0.0855717227036667	1.99527473796951	-0.00393873907586773	0.0855715559758644	-0.000168921113915336	1.99527862556707	-0.113103638422179	0.61437	0 up, 1 unchanged
hypothetical protein; protein id: At3g14800.1	0.000880108	0.086706479	0.023794101	-0.04943563	0.0657437892764131	1.88783295189352	-0.231188232871441	0.0652562860584594	-0.007991430302388	1.90193618538405	-6.98180537458982	0.6303	0 up, 1 unchanged
putative transcription factor; protein id: At4g29000.1	0.0757902	-0.00070789	-0.011919969	0.039287799	0.053331231017375	1.7983657127711	0.306447652425207	0.0525733976590363	0.0089586863106966	1.82428873826147	9.67050836372222	0.64355	0 up, 1 unchanged
auxin-induced protein-related; protein id: At4g34750.1	0.22019046	-0.001047698	0.091731993	-0.113120637	0.172736486196241	1.79190103607463	-0.0724211332333971	0.17259558164216	-0.00697559037132113	1.79336391834567	-2.31439579195901	0.64884	0 up, 1 unchanged
pyruvate dehydrogenase E1 alpha subunit; protein id: At1g01090.1	0.057953586	0.072543361	-0.106437312	0.169968563	0.153594781760307	1.75665565301949	0.161646090480773	0.152948597769857	0.0140742113182607	1.76407724940068	5.25750716383923	0.65376	0 up, 1 unchanged
expressed protein; protein id: At1g04290.1	0.151491518	-0.000254587	0.056127814	-0.11653046	0.131334949031512	1.72361595507228	-0.262291436307604	0.129840181625032	-0.0197584430734987	1.7434588489953	-8.6526084538796	0.65733	0 up, 1 unchanged
putative protein; protein id: At5g12450.1	0.087391277	0.033417937	-0.135801705	0.103469286	0.136378202273741	1.73270031261277	-0.0963898064025335	0.136167667566734	-0.00757498282853677	1.73537931533908	-3.18407204585071	0.65878	0 up, 1 unchanged
hypothetical protein; protein id: At2g05900.1	-0.000555145	0.097978456	0.058189178	-0.055845641	0.0851929211390217	1.70910407083646	0.0154474007629541	0.0851894416079638	0.000769968001215072	1.70917387855657	0.517842525622231	0.66296	0 up, 1 unchanged
putative protein; protein id: At5g12440.1	0.317054959	-0.00783938	-0.048776652	0.143158263	0.21535923775411	1.68641096671516	0.270640720190877	0.212638407254885	0.034124903606265	1.70798956322415	9.11727219002357	0.66325	0 up, 1 unchanged
unknown protein; protein id: At2g25300.1	0.02349506	6.27E-05	0.012486162	-0.021810821	0.0232405650717394	1.62383034602943	-0.211074198202029	0.023046679987378	-0.00299573136531739	1.63749116328384	-7.4060881624687	0.67551	0 up, 1 unchanged
GDP-D-mannose 4,6-dehydratase; GMD1 (gb|AAF07199.1); protein id: At5g66280.1	0.111243401	-0.002644815	0.00935499	-0.02309394	0.0645544682549917	1.58977254190248	-0.150689246748955	0.0642664126089451	-0.00609159930244506	1.59689823848386	-5.41469872349366	0.68322	0 up, 1 unchanged
hypothetical protein; protein id: At2g40820.1	0.244404462	-0.006506521	0.021410205	-0.032527585	0.136862234654734	1.50053148236031	-0.0684397847662839	0.136720098774209	-0.00623585325821579	1.50209145317231	-2.61147138768551	0.7006	0 up, 1 unchanged
putative protein; protein id: At3g42550.1	-0.001823963	0.116176076	0.088768612	-0.142687662	0.140424080799363	1.39265586880302	-0.168458641815407	0.139407887498227	-0.0168630771695891	1.40280742902003	-6.89711152916442	0.71971	0 up, 1 unchanged
threonyl-tRNA synthetase, putative; protein id: At1g17960.1	0.158390267	0.002863857	-0.142648945	0.218772985	0.211179501302816	1.36266099957554	0.140895470078588	0.210059612665249	0.0217195970826312	1.36992574005049	5.9032514013619	0.7265	0 up, 1 unchanged
hypothetical protein; protein id: At2g01580.1	0.044239113	0.0187754	0.206146702	-0.050122282	0.134554165597382	1.313049568415	0.287425509931736	0.131441871146148	0.0287725214259562	1.34414009421427	12.3472455842157	0.73191	0 up, 1 unchanged
putative protein; protein id: At5g37580.1	0.170721692	-0.012564846	-0.022122969	0.070589078	0.113507363115187	1.24672350812599	0.368573421798382	0.10885027212187	0.032179803298927	1.30006379573087	16.4694524306609	0.7414	0 up, 1 unchanged
subtilisin-like serine protease; protein id: At4g10550.1	-0.010756139	0.163879521	0.021119354	-0.042261323	0.100446267700179	1.25963428754693	-0.199914016051831	0.0992046432860796	-0.0157445687580734	1.27539960489952	-9.01808303088133	0.74688	0 up, 1 unchanged
unknown protein; protein id: At5g45610.1	0.080760084	-0.013018444	-0.069752225	0.039740284	0.0773739384731097	1.15927259396524	-0.244844485073045	0.0757038731128127	-0.015989057212973	1.18484672805793	-11.9259033502451	0.76852	0 up, 1 unchanged
putative protein; protein id: At5g09320.1	0.015056605	0.038800979	-0.078732026	0.096824028	0.0925573909820212	1.15552948596704	0.037176682032596	0.0925095254040712	0.00297629550149931	1.15612737128147	1.84273315384457	0.77523	0 up, 1 unchanged
putative protein; protein id: At4g34930.1	0.293407026	-0.032895034	-0.069708453	0.072402595	0.19009687054965	1.10338735614104	0.0145054192985744	0.190080446008254	0.00249884734899693	1.10348269804331	0.753181943031177	0.78807	0 up, 1 unchanged
glycosyl hydrolase family 18; protein id: At4g19740.1	-0.005465839	0.106981916	-0.256151982	0.127656303	0.207033902628712	0.963591288027474	-0.157000448387371	0.204339366122477	-0.0332935472778013	0.976297757426638	-9.25403391123908	0.81877	0 up, 1 unchanged
Kip-related protein 6; protein id: At3g19150.1	0.042569616	0.014970812	-0.104979771	0.127399912	0.120481193383128	0.950586143443754	0.0249274547471664	0.120439789767792	0.00315832229398841	0.950912926669652	1.50213709279274	0.82491	0 up, 1 unchanged
Expressed protein; protein id: At3g22435.1	0.076657034	-0.020591348	-0.048317711	0.068545485	0.0793854432464051	0.911667569091479	0.171115625448142	0.0780229841896547	0.0146445395137267	0.927587361818646	10.6304591147508	0.8302	0 up, 1 unchanged
hypothetical protein; protein id: At1g64100.1	0.046939345	-0.001666392	0.109714655	-0.087134698	0.10379636933576	0.83329837121234	0.0390748349392505	0.103682441481252	0.00486185312121058	0.834214012223883	2.68473385944469	0.85229	0 up, 1 unchanged
hypothetical protein; protein id: At1g36430.1	0.02223381	0.010290235	-0.044726892	0.258326863	0.153414337122847	0.794900963162725	0.125520509756062	0.151536711819595	0.0239287234458405	0.804750234300338	8.97331801261913	0.85921	0 up, 1 unchanged
hypothetical protein; protein id: At3g19250.1	-0.000920131	0.036148867	0.065549821	-0.100871429	0.0871104149337518	0.797107831182168	-0.0657624329333276	0.0868154627895331	-0.00716238860783154	0.79981597390728	-4.71629525961892	0.86029	0 up, 1 unchanged
hypothetical protein; protein id: At4g00210.1	0.019986326	-0.00391834	0.02979627	-0.036920317	0.0362604784476951	0.797194940669021	-0.0518892734548074	0.0361839095592448	-0.00235520408121004	0.798881887470202	-3.72411847419463	0.8605	0 up, 1 unchanged
putative glycogen synthase; protein id: At1g11720.1	0.313649612	-0.06460622	-0.10504186	0.085965737	0.221711218225612	0.787990699593185	-0.105606668325651	0.219746522117857	-0.0294504720537904	0.795035918081819	-7.63330682655956	0.86145	0 up, 1 unchanged
unknown protein; protein id: At1g17780.1	-0.027441435	0.085147409	-0.077207523	0.118362499	0.116046967404838	0.764022610066704	0.171958251048796	0.113214866189838	0.0254812228410733	0.783134847134834	12.6841781975338	0.8641	0 up, 1 unchanged
glucose-6-phosphate 1-dehydrogenase; protein id: At1g24280.1	0.110649133	-0.039929454	-0.102890378	0.066258629	0.116948039952034	0.712315327392927	-0.242978314575815	0.110685697209704	-0.0377560654971382	0.752616493968207	-18.8350533119673	0.8711	0 up, 1 unchanged
putative MYB family transcription factor; protein id: At3g16350.1	0.038367628	-0.008062047	-0.099531316	0.084736549	0.0961662186942915	0.596708804376828	-0.0233363199617168	0.0960927614615642	-0.00375803308250813	0.59716495296541	-2.23960429133529	0.90537	0 up, 1 unchanged
expressed protein; protein id: At2g20830.1	-0.09808619	0.229682328	-0.125264169	0.096216944	0.20178461456518	0.469870118420249	-0.179491932965105	0.188499266703785	-0.0720073407879625	0.502986363814973	-20.907021588266	0.92497	0 up, 1 unchanged
G-box binding bZIP transcription factor; protein id: At2g46270.1	0.07073883	-0.02659262	-0.14171456	0.327278546	0.241442510028056	0.392462208945676	0.0965724487755173	0.234448932035007	0.0576904144229578	0.404169300309931	13.8240212354012	0.94417	0 up, 1 unchanged
lysyl-tRNA synthetase; protein id: At3g11710.1	0.023029093	-0.011724365	-0.085345886	0.060477235	0.0752156103681969	0.289960311902655	-0.0399049925537417	0.0745132837307798	-0.010254686280755	0.292693339366306	-7.83595122733281	0.96468	0 up, 1 unchanged
cytochrome p450 family; protein id: At4g31950.1	-0.083674716	0.106817393	0.148617966	-0.175631655	0.18842149474846	0.182552956954755	-0.0737676962450688	0.174697540455492	-0.0705934065054634	0.196894019975796	-22.0031065860217	0.97981	0 up, 1 unchanged
b/t hypothetical protein; protein id: At3g30240.1 and hypothetical protein; protein id: At3g30250.1	-0.004526472	0.00955699	0.066836702	-0.043059509	0.0554776085215575	0.186111294197087	0.0168818559788073	0.0552507721568929	0.0050117086246406	0.186875388665827	5.18302368020197	0.98111	0 up, 1 unchanged
glycosyl hydrolase family 1; protein id: At3g21370.1	0.114082125	-0.091540205	-0.103946683	0.110855055	0.148920145866862	0.158722339945153	0.0439927334646432	0.143509776124442	0.0397762994975678	0.164706228769151	15.4916641835863	0.98389	0 up, 1 unchanged
putative protein; protein id: At5g05850.1	0.185171634	0.191166979	-0.151941572	-0.126589609	0.234328145810086	3.21520438949934	-2.37302149864233	0.18853730948774	-0.139152300914922	3.99609438067653	-36.4296404931999	0.00871	0 up, 1 down
MYB like protein; protein id: At5g11510.1	0.119248901	0.115085749	-0.270134942	-0.18790586	0.257953110049698	1.853904896179	-3.53191256400178	0.119887646898226	-0.228400435869807	3.98890583040388	-62.304968199133	0.01986	0 up, 1 down
expressed protein; protein id: At2g28330.1	0.099355874	0.065058105	-0.03051287	-0.043605656	0.0906543483165431	3.60766751722754	-1.67684622882028	0.0822081305800768	-0.038210393026324	3.9783260537527	-24.9290359414023	0.03366	0 up, 1 down
homeodomain protein; protein id: At5g03790.1	0.161270728	0.151343447	-0.095996064	-0.049046329	0.173639066395341	3.6117682087124	-1.64637450749874	0.15799827293731	-0.0720213241163534	3.9693095888841	-24.5052133647692	0.04477	0 up, 1 down
unknown protein; protein id: At2g20950.1	0.028708793	0.04713384	-0.119383864	-0.068466083	0.102125456570093	1.55477542297493	-3.64830815501341	0.0400379765567107	-0.0939498233787287	3.96578857351526	-66.9180715911122	0.04882	0 up, 1 down
putative DNA polymerase Beta; protein id: At1g10520.1	0.429783197	0.230153367	-0.121168718	-0.175688858	0.365122639750218	3.56786403949262	-1.72236758014365	0.328813578260029	-0.158733023690734	3.96184349582799	-25.7686824000387	0.05319	0 up, 1 down
hypothetical protein; protein id: At2g18810.1	0.070504996	0.030611151	-0.093137232	-0.121980263	0.120376437757128	1.65963023802869	-3.58302276662261	0.0505936484744177	-0.109228061875796	3.94872443620913	-65.1467689214265	0.06652	0 up, 1 down
putative protein; protein id: At4g35170.1	0.030172043	0.076884508	-0.109069575	-0.136056893	0.135562541889494	1.55124640734519	-3.62803594903093	0.0532954323593311	-0.124646699327229	3.9457585156421	-66.8498067781943	0.06935	0 up, 1 down
integral membrane protein, putative; protein id: At3g21690.1	0.054398434	0.054966199	-0.073150674	-0.03692187	0.0786553339918411	2.85497898183663	-2.72108999155817	0.0569367661001899	-0.0542666217063523	3.94401264309421	-43.6245148089947	0.07113	0 up, 1 down
unknown protein; protein id: At5g35520.1	0.114704069	0.099520145	-0.078267402	-0.157836184	0.16179443601805	2.73330520870038	-2.83664555938416	0.112264027611906	-0.116508487376465	3.93922776613418	-46.062897494267	0.07552	0 up, 1 down
Expressed protein; protein id: At3g56580.1	0.057324366	0.119843625	-0.071134343	-0.06191919	0.112499299869336	3.0551817201781	-2.48188476996252	0.0873185810024134	-0.070933475051034	3.93622755372226	-39.0887709130297	0.0782	0 up, 1 down
hypothetical protein; protein id: At1g16950.1	0.292792408	0.156897267	-0.163718014	-0.263805271	0.315815177984885	2.81882276456093	-2.73888461645406	0.226503632154615	-0.220080283683913	3.93029906244494	-44.1759546895686	0.08365	0 up, 1 down
receptor kinase, putative; protein id: At1g61550.1	0.264507333	0.12785235	-0.170528057	-0.240742524	0.289523258105764	2.64892493661341	-2.89823491952927	0.195325634636086	-0.213709179583347	3.92639388861983	-47.5733535626926	0.08708	0 up, 1 down
putative galactinol synthase; protein id: At2g47180.1	0.187982132	0.09507052	-0.313737077	-0.163697829	0.283034600489504	2.06032992351954	-3.3362903579822	0.148715947500679	-0.240815597570482	3.92119787138	-58.302548515906	0.09169	0 up, 1 down
Retinoblastoma protein; protein id: At3g12280.1	0.015799485	0.047279391	-0.056431837	-0.07957251	0.0764766023424675	1.61737324596548	-3.57004932872154	0.0315592735088074	-0.0696612012632871	3.91933009917129	-65.6275973687441	0.09342	0 up, 1 down
putative protein; protein id: At4g18690.1	0.058198701	0.034184143	-0.099636477	-0.046350097	0.0881797113969648	2.20468094837115	-3.23714231488496	0.0496370393372932	-0.0728822737562435	3.91659398596912	-55.7428753123699	0.09583	0 up, 1 down
putative phospholipase; protein id: At2g39410.2	0.116161613	0.084566731	-0.158632727	-0.069457622	0.155290046484005	2.69226451064806	-2.837145245708	0.106892821650735	-0.112645120695699	3.91122504345359	-46.5009116958338	0.10043	0 up, 1 down
aldehyde oxidase AAO1; protein id: At5g20960.1	0.282901095	0.116324496	-0.189518548	-0.210523552	0.289011580515774	2.63978909167437	-2.88109874416907	0.195243282050895	-0.21309095355322	3.90758447409338	-47.5027188695038	0.10331	0 up, 1 down
putative protein; protein id: At4g23230.1	0.149202358	0.305041844	-0.159365984	-0.294406456	0.329116970183278	2.74136710087094	-2.7794989420874	0.23110795906892	-0.234322622291616	3.90393493168144	-45.3957275559891	0.10647	0 up, 1 down
putative sugar transport protein, ERD6; protein id: At1g08920.1	0.490436631	0.200772664	-0.191517767	-0.284902863	0.429923976152719	3.09581081681199	-2.37371783655446	0.341176413265809	-0.261597554082682	3.90109997065787	-37.4792435932488	0.1087	0 up, 1 down
G-box binding factor(bZIP protein), putative; protein id: At4g01120.1	0.267805783	0.074161106	-0.041325535	-0.070026226	0.183670244426554	3.55639256960315	-1.57879623212071	0.16787190603275	-0.0745236999392909	3.8910828379369	-23.9379632935978	0.11637	0 up, 1 down
putative protein; protein id: At5g59080.1	0.153404684	0.057397856	-0.080320458	-0.059421597	0.129752155846117	3.09456720696417	-2.35790915433141	0.10320667073337	-0.078638445196029	3.89051176305868	-37.3056312026544	0.11695	0 up, 1 down
transcription factor IIA large subunit; protein id: At1g07480.1	0.160069515	0.062495302	-0.260841744	-0.125160255	0.229338149737159	1.99053064809569	-3.33542664222343	0.117527541832634	-0.196934668953036	3.88423520743301	-59.1719057193374	0.12194	0 up, 1 down
disease resistance protein (TIR class), putative; protein id: At1g57830.1	0.026424697	0.062345435	-0.080090357	-0.037215666	0.0760210051757336	2.36518795799042	-3.06666700233995	0.0464274120641338	-0.0601970816315546	3.87279751340857	-52.3585477732623	0.13029	0 up, 1 down
Exostosin family; protein id: At5g33290.1	0.160057934	0.0545481	-0.340798234	-0.134758089	0.269065316947578	1.72334164529366	-3.46357293691362	0.11985956398599	-0.240893814169623	3.86862299994765	-63.5468158385299	0.13355	0 up, 1 down
AP2 domain containing protein, putative; protein id: At1g74930.1	0.073821038	0.286323371	-0.091230672	-0.038367298	0.197485431577265	3.46028902221257	-1.67494915871531	0.177755934396098	-0.0860425677919303	3.84435362597224	-25.8292529384065	0.15125	0 up, 1 down
phosphoinositide specific phospholipase C; protein id: At5g58670.1	0.1580163	0.080568534	-0.035874607	-0.118928802	0.14791317214483	3.24857018334618	-2.0574172031032	0.124960053308251	-0.0791409601353505	3.84527941556277	-32.3473103218727	0.15052	0 up, 1 down
disease resistance response protein family/ dirigent protein family; protein id: At4g23690.1	0.046542574	0.074925686	-0.153764314	-0.044970853	0.120951621914354	2.3043068268189	-3.06555659725059	0.0726746683657438	-0.0966834392315558	3.83503157784533	-53.0686760488692	0.15725	0 up, 1 down
similar to En/Spm-like transposon protein; protein id: At5g35116.1	0.053982361	0.017447077	-0.007159243	-0.029120549	0.0421492361690779	3.31051932173637	-1.84368577024511	0.0368237524162639	-0.0205077879748744	3.78928956388848	-29.1141941800599	0.18564	0 up, 1 down
E2, ubiquitin-conjugating enzyme, putative; protein id: At3g13550.1	0.17050698	0.033394293	-0.182553755	-0.109432863	0.188099542358802	1.99597518230129	-3.21107669548323	0.0993005953426456	-0.15975240092151	3.78086372045306	-58.1353031523173	0.19101	0 up, 1 down
unknown protein; protein id: At5g53960.1	0.051220363	0.011257127	-0.009536608	-0.020356562	0.0363083369514711	3.15934097158461	-2.07387018460694	0.0303530734311637	-0.0199245141838878	3.77920268275396	-33.2818931935822	0.19204	0 up, 1 down
hypothetical protein; protein id: At1g25310.1	0.121126524	0.081933638	-0.282229393	-0.054168856	0.207978514708871	2.42023568965073	-2.83903687195296	0.134925130832445	-0.15827277608722	3.73063951002607	-49.5529134811221	0.22013	0 up, 1 down
putative protein (fragment); protein id: At4g21070.1	0.30448699	0.058810852	-0.121521646	-0.195270331	0.257125525587678	2.49453694033135	-2.76815333294261	0.172129826569247	-0.1910101010784	3.72631016172285	-47.976227135991	0.22253	0 up, 1 down
putative phosphatidate cytidylyltransferase; protein id: At2g45150.1	0.078392105	0.04176204	-0.027950931	-0.145622086	0.112588119727528	2.52263883252916	-2.73382527834506	0.0763516999742509	-0.0827435956121208	3.71988001579386	-47.3007077785211	0.22593	0 up, 1 down
unknown protein; protein id: At1g68280.1	0.231043533	0.069072803	-0.159929091	-0.024529971	0.190211125711063	3.15548063550661	-1.92742052630425	0.162324952488686	-0.0991508050588381	3.69756783930683	-31.4172856179857	0.23776	0 up, 1 down
expressed protein; protein id: At2g38180.1	0.07591626	0.15767653	-0.135832061	-0.007714149	0.149473878409916	3.2391911699773	-1.67554961845911	0.132763564574571	-0.0686751501516821	3.64689264437238	-27.3513537153033	0.26232	0 up, 1 down
hypothetical protein; protein id: At1g30300.1	0.409881164	0.055441939	-0.16223134	-0.095759381	0.285958050756266	2.72803006662548	-2.40720865235977	0.214417363605176	-0.189201482491362	3.63824154508855	-41.4251216191267	0.26622	0 up, 1 down
putative phospholipase; protein id: At3g03540.1	0.020682096	0.139078139	-0.037994434	-0.217150826	0.165859359584518	2.07689930194563	-2.97942299597506	0.0948473616479004	-0.136063607001354	3.63186895404656	-55.1203778708824	0.26914	0 up, 1 down
hypothetical protein; protein id: At1g20770.1	0.034168987	0.090677745	-0.097137197	-0.011615615	0.0908408525379446	2.95289659562559	-2.12324989140893	0.0737540410886855	-0.0530320838069661	3.63700266783312	-35.7176346085051	0.26674	0 up, 1 down
unknown protein; protein id: At1g14010.1	0.018156853	0.150796348	-0.040880593	-0.041773443	0.100748751016133	2.73340129111108	-2.35964624214515	0.0762630281187445	-0.0658351074539289	3.61101273970578	-40.802853129446	0.27887	0 up, 1 down
similar to putative reverse transcriptase; protein id: At5g35720.1	0.302601194	0.023488373	-0.018071466	-0.074355618	0.180589039475552	3.06312145722175	-1.86157650402486	0.154324471034516	-0.0937889056265141	3.58443581920917	-31.2886564120672	0.29073	0 up, 1 down
hypothetical protein; protein id: At1g42380.1	0.362551406	0.031817734	-0.08360253	-0.223399953	0.278256491333586	2.32247734475682	-2.67390364652767	0.182467122809893	-0.210077185964486	3.54170322413139	-49.0233396824644	0.3086	0 up, 1 down
putative protein; protein id: At4g11940.1	0.27261335	0.020955351	-0.030687584	-0.131521465	0.186839160491245	2.61565542092646	-2.35975296336105	0.138727007810861	-0.125154661107441	3.5227953856438	-42.0556744156273	0.31658	0 up, 1 down
disease resistance protein (NBS-LRR class), putative; protein id: At3g14460.1	0.256399971	0.020591171	-0.063442861	-0.064896787	0.165850946789153	2.55129677839933	-2.38989048249135	0.121040592391901	-0.113383030230614	3.4958106026748	-43.1290706294533	0.32672	0 up, 1 down
hypothetical protein; protein id: At1g03820.1	0.256133712	0.002740091	-0.183121702	-0.11420758	0.223171704584172	1.76574703188	-2.98843504356807	0.113527010941093	-0.19213856331769	3.47111028205944	-59.4228536391767	0.33601	0 up, 1 down
hypothetical protein; protein id: At3g06600.1	0.183148336	0.005562411	-0.016208655	-0.011086371	0.0992219571099607	2.76732646611174	-1.98823709193622	0.0805805003991508	-0.0578945569820975	3.40751852581809	-35.6960578643736	0.3566	0 up, 1 down
hypothetical protein; protein id: At2g18460.1	0.002650331	0.167224134	-0.464350439	-0.016915534	0.285775240323723	1.49424560426475	-3.02942206139842	0.126415569945623	-0.256293955561587	3.37789401135559	-63.7454366166558	0.36566	0 up, 1 down
cinnamyl alcohol dehydrogenase, putative; protein id: At1g51410.1	0.184720044	0.004082453	-0.026581531	-0.044662178	0.112101755138093	2.20462717171995	-2.36170507970098	0.076495917703961	-0.0819461901473751	3.23079430632334	-46.9701487629795	0.40397	0 up, 1 down
hypothetical protein; protein id: At4g08540.1	0.14670544	0.055264614	-0.27143606	0.00487621	0.196953919430812	2.67056077331927	-1.7385133400154	0.165059907060349	-0.107452656832615	3.18658492392767	-33.0638000397468	0.41379	0 up, 1 down
putative protein; protein id: At3g49310.1	-0.017163747	0.127806155	-0.054224776	-0.077947325	0.106306219829606	1.25749993774843	-2.84124706640986	0.0430242395530653	-0.0972107359572031	3.10708721889488	-66.1264260038551	0.43105	0 up, 1 down
unknown protein; protein id: At2g45610.1	-0.059216796	0.162538478	-0.118113955	0.041719126	0.14332328144101	0.511890585303594	-0.657252033576689	0.0880664176121141	-0.113074617363879	0.833073950476877	-52.0873095900583	0.85254	0 up, 1 down
receptor kinase, putative; protein id: At1g61500.1	-0.140002738	0.242921145	0.093218832	-0.239171673	0.26160685438832	0.30865551666783	-0.652111589897635	0.111919404055239	-0.236457592939774	0.721469163338466	-64.671009340476	0.87825	0 up, 1 down
hypothetical protein; protein id: At1g24430.1	-0.068436804	0.092997708	-0.075286112	0.060718791	0.105987245157198	0.193892975719477	-0.158808783957343	0.0819945487322229	-0.0671579490024162	0.250628641410681	-39.319322091481	0.97143	0 up, 1 down
polyprotein, putative; protein id: At1g43715.1	0.103225077	-0.076216282	-0.069645421	0.057503658	0.110350995431544	0.166068415511842	-0.144927169313042	0.0831424670341862	-0.0725580620482786	0.220414616202522	-41.1110590882673	0.97631	0 up, 1 down
myrosinase-associated protein, putative; protein id: At1g54020.1	-0.007188367	-0.021134217	-1.0369349	-1.166389826	1.10177583049278	-0.0515885266236512	-3.99958523051379	-0.0142100395198613	-1.10168419042614	3.99991792318583	-90.7389868632034	0.00034	0 unchanged, 1 down
neutral invertase, putative; protein id: At3g06500.1	-0.208066837	-0.155090712	-0.936488549	-0.690371113	0.834297198160116	-0.888021420864813	-3.89590289205314	-0.185411830473301	-0.813433628502265	3.99582799782758	-102.840465563999	0.00929	0 unchanged, 1 down
galactokinase like protein; protein id: At4g16130.1	-0.044735836	-0.037598918	-0.177077847	-0.11680744	0.152864394840429	-1.11669801173804	-3.83348632272611	-0.0427525551345341	-0.146764240329173	3.99282254000198	-106.240888885555	0.01415	0 unchanged, 1 down
chloroplast thylakoidal processing peptidase, putative; protein id: At1g06870.1	0.046255594	0.025111018	-0.157323171	-0.126152655	0.146572456895544	0.979170797903034	-3.86652795870035	0.0359825485252402	-0.142087090624112	3.98858545187107	-75.7890149772591	0.02028	0 unchanged, 1 down
calmodulin-like protein; protein id: At3g10190.1	0.184829478	0.110056583	-0.353895235	-0.37506739	0.394721048421337	1.48348751668379	-3.69782441990783	0.146967812555852	-0.366340235490708	3.9842992674526	-68.1404064640286	0.02608	0 unchanged, 1 down
expressed protein; protein id: At1g12730.1	-0.046520671	0.010931864	-0.40363731	-0.247698878	0.327516047801099	-0.227915659564735	-3.97490142778813	-0.0187485479322409	-0.326978980238309	3.98143025915398	-93.2816719460542	0.0298	0 unchanged, 1 down
putative UDP-glucose 6-dehydrogenase; protein id: At3g01010.1	-0.058731978	-0.017757437	-0.2120724	-0.187777467	0.204558190761459	-0.742997766246522	-3.91020156373989	-0.0381859138805953	-0.200962407899352	3.98016607062082	-100.758808119829	0.03125	0 unchanged, 1 down
putative auxin-induced protein; protein id: At1g16510.1	-0.016793056	0.024547089	-0.209116011	-0.199065925	0.205171924810972	0.074860976627332	-3.97891524973607	0.00385950741659443	-0.205135620829588	3.97961942029685	-88.9221403958676	0.03203	0 unchanged, 1 down
hypothetical protein; protein id: At2g11480.1	-0.028820421	0.092924832	-0.769911566	-0.445997938	0.61211342855971	0.221905380560623	-3.96899032398048	0.0341697638302049	-0.611158961860914	3.97518882441733	-86.7999370921482	0.03767	0 unchanged, 1 down
hypothetical protein; protein id: At2g39380.1	-0.079774166	-0.124632913	-0.456740305	-0.235701407	0.363138495199667	-1.22334276251371	-3.7810537764794	-0.111786412853557	-0.345504507347173	3.97403260872679	-107.928751842477	0.03921	0 unchanged, 1 down
mitochondrial carrier protein family; protein id: At1g25380.1	0.007347775	-0.026395072	-0.169046677	-0.123370332	0.147513133052751	-0.260608334269347	-3.96318591181978	-0.00967915884677859	-0.14719523873773	3.97174511714151	-93.7621983715468	0.04185	0 unchanged, 1 down
ethylene responsive element binding factor 4 (AtERF4); protein id: At3g15210.1	-0.101540164	-0.200528432	-0.49198068	-0.307326314	0.431064120203577	-1.43974979122856	-3.69239463030487	-0.15659828883879	-0.401613311108642	3.96316257138752	-111.301956875735	0.0518	0 unchanged, 1 down
expressed protein; protein id: At1g17830.1	-0.007462735	0.059798967	-0.320815475	-0.209011152	0.268446234517534	0.399370695026525	-3.94358568138815	0.0270474640274421	-0.267080166834468	3.96375642270001	-84.2173165084428	0.05114	0 unchanged, 1 down
hypothetical protein; protein id: At4g09470.1	-0.022023206	-0.027283991	-0.132212164	-0.051683327	0.0959137148110739	-1.22527710335946	-3.77006992953828	-0.0296456891626915	-0.0912171793190794	3.96418103189369	-108.004221760438	0.05065	0 unchanged, 1 down
auxin-induced protein-like; protein id: At5g66260.1	0.018156483	0.041731924	-0.139045831	-0.074227385	0.111742405972997	1.14461813162809	-3.79241739952484	0.0322872798591998	-0.106976150855823	3.96138617146454	-73.2052641764126	0.05376	0 unchanged, 1 down
hypothetical protein; protein id: At3g17200.1	0.002659895	0.008973838	-0.024319602	-0.019616408	0.02293864321385	1.00527297753421	-3.8325351163633	0.00581992160730624	-0.022188056809399	3.962183637531	-75.3024308331805	0.05286	0 unchanged, 1 down
alcohol dehydrogenase - like protein; protein id: At5g24760.1	0.045168426	-0.022291407	-0.22914103	-0.213591779	0.224210117579662	0.199668117036305	-3.94938277954018	0.0113208851037691	-0.223924126403461	3.95442684801342	-87.105773481493	0.06088	0 unchanged, 1 down
glycosyl hydrolase family 10; protein id: At1g10050.1	0.054974432	0.016952438	-0.179418914	-0.09319212	0.14269758683252	1.07408466300841	-3.79685047326216	0.0388431627187536	-0.137309176670131	3.94584989319424	-74.2044112678781	0.06927	0 unchanged, 1 down
tRNA-Lys protein id: At3g30345	0.018557019	-0.019994004	-0.128450688	-0.106742084	0.119180825987743	-0.0236487455970233	-3.94595471705878	-0.00071425716214925	-0.119178685677545	3.94602558180339	-90.3433787735426	0.06906	0 unchanged, 1 down
TATA binding protein-associated factor, putative; protein id: At1g04950.1	-0.019524312	-0.03620028	-0.127182658	-0.051694684	0.0948187621968036	-1.35243112908305	-3.70484780676827	-0.0325143360261069	-0.0890697233481468	3.94397860417986	-110.05428855128	0.07115	0 unchanged, 1 down
Bax inhibitor-1 like; protein id: At5g47120.1	-0.023083263	0.064259784	-0.185439799	-0.366334241	0.280529342682974	0.313787988761571	-3.92020063867509	0.0223830613964136	-0.279634959668254	3.93273898820652	-85.4235817706668	0.08149	0 unchanged, 1 down
hypothetical protein; protein id: At1g70350.1	0.103095896	-0.069473469	-0.349391581	-0.535843014	0.451628731083414	0.148343777121636	-3.91360513244627	0.017106537962385	-0.451304638906976	3.91641558174315	-87.8292635580853	0.09602	0 unchanged, 1 down
glycosyl hydrolase family 5/cellulase; protein id: At3g26130.1	-0.052202963	-0.00451955	-0.08892411	-0.180659045	0.140229820690742	-0.859630817765498	-3.82147481020836	-0.0307753060452598	-0.136811122167674	3.91696756023192	-102.677514850523	0.09557	0 unchanged, 1 down
putative protein; protein id: At5g13330.1	0.228173673	0.058933541	-0.330076717	-0.333614407	0.369880522915265	1.48289330744847	-3.61718443981987	0.140303052784088	-0.342237716523961	3.90934723872803	-67.7084362917825	0.10198	0 unchanged, 1 down
unknown protein; protein id: At5g22520.1	-0.012751971	0.072122488	-0.299184467	-0.143168297	0.227813613687035	0.552946264077058	-3.86038169809689	0.03230147221975	-0.225511989644857	3.89978158695563	-81.848616818582	0.10981	0 unchanged, 1 down
putative glutamyl-tRNA reductase 2 precursor; protein id: At1g09940.1	-0.1111785	0.02162495	-0.288093157	-0.277749494	0.293867429171052	-0.5791751631774	-3.85550324511287	-0.0436550612199338	-0.290606781678417	3.8987625142752	-98.5431142109075	0.11052	0 unchanged, 1 down
Expressed protein; protein id: At3g55605.1	-0.028315592	-0.183991214	-0.257772569	-0.307069149	0.310592075604508	-1.29595691376751	-3.66152806166274	-0.103630997452818	-0.292793534415038	3.88410762836015	-109.490847906667	0.12204	0 unchanged, 1 down
leucine zipper protein, putative; protein id: At1g07000.1	0.047914203	-0.06766085	-0.201574682	-0.255832984	0.23618210907637	-0.158552895002772	-3.87058302610385	-0.00966675505484485	-0.235984199671232	3.87382911116082	-92.3457281513126	0.12955	0 unchanged, 1 down
N-acetylglucosaminyltransferase family (Core-2/I-Branching enzyme family); protein id: At3g15350.1	0.047504665	0.002127909	-0.067216279	-0.118979678	0.0991675065679925	0.997479813625702	-3.74468703729253	0.0255254004079017	-0.0958261357507915	3.87526089261839	-75.084345716069	0.12856	0 unchanged, 1 down
putative zinc transporter; protein id: At1g05300.1	0.07756645	0.000888682	-0.47953453	-0.106100078	0.300709065078112	0.760081184933906	-3.79440825671284	0.0590635238346794	-0.294851559216468	3.86978777535682	-78.6726522149404	0.13265	0 unchanged, 1 down
expressed protein; protein id: At3g11210.1	-0.059669811	0.002702303	-0.170831072	-0.087216687	0.136184612671047	-0.847622027159823	-3.76879030687216	-0.0298822443867378	-0.132865722437257	3.8629319794814	-102.675235027033	0.13754	0 unchanged, 1 down
hypothetical protein; protein id: At1g31960.1	0.110946881	-0.002103892	-0.170186936	-0.212263748	0.206285337303754	0.987065395298669	-3.72382666999281	0.0528542632771121	-0.199399265896235	3.85242562066367	-75.1541597481868	0.14515	0 unchanged, 1 down
Ac-like transposase; protein id: At2g18580.1	-0.07094654	0.037931349	-0.191134186	-0.195399112	0.20141633658277	-0.304050198402632	-3.84000460347698	-0.0158983151671796	-0.20078790854349	3.85202308895898	-94.5272142076766	0.14544	0 unchanged, 1 down
clathrin heavy chain, putative; protein id: At3g08530.1	0.041986704	-0.012942952	-0.150874404	-0.073693077	0.116918026933552	0.504683127444501	-3.81352602637266	0.0153392230406141	-0.115907434008976	3.84677602843587	-82.4612674308277	0.14933	0 unchanged, 1 down
1-aminocyclopropane-1-carboxylate synthase (ACC synthase); protein id: At1g01480.1	0.071920435	-0.075324531	-0.385315	-0.198206697	0.301866706681072	-0.0225194570548606	-3.83924862002595	-0.00177059577856967	-0.30186151393158	3.83931466440525	-90.3360696784363	0.15466	0 unchanged, 1 down
putative phloem-specific lectin; protein id: At2g02360.1	-0.00147514	-0.075457944	-0.093272062	-0.109302507	0.113847156816977	-1.22638991183431	-3.60016651893017	-0.0367103114553696	-0.107766080694062	3.80331844313288	-108.81131261872	0.17715	0 unchanged, 1 down
glycosyltransferase family; protein id: At1g19300.1	-0.012133382	-0.1043003	-0.279687762	-0.085526696	0.199929819465822	-1.30647916747566	-3.56019753730591	-0.0688766500652813	-0.187691075406959	3.792346808994	-110.151529437935	0.18385	0 unchanged, 1 down
putative protein; protein id: At5g37130.1	0.061192572	-0.029188556	-0.142370265	-0.121286439	0.140223418118498	0.410509437230225	-3.76340112600672	0.0152052914585205	-0.139396578510725	3.78572397742938	-83.7748241011762	0.18794	0 unchanged, 1 down
putative metal ion transporter (NRAMP); protein id: At2g23150.1	0.060117494	-0.048886769	-0.305796357	-0.115599967	0.219284676968797	0.106925693808387	-3.77690586046573	0.00620554934060224	-0.219196853788304	3.77841911158844	-88.3783670373996	0.19258	0 unchanged, 1 down
protein kinase, putative; protein id: At1g61860.1	-0.073537545	-0.003403885	-0.073595555	-0.108464102	0.104318353489973	-1.34556861977234	-3.53352499318096	-0.0371239287574878	-0.0974891419003567	3.78105194197997	-110.846865948159	0.19092	0 unchanged, 1 down
putative protein; protein id: At5g63900.1	-0.024770794	0.007557886	-0.058490009	-0.036386854	0.0509192454647229	-0.621194995010569	-3.7183161480744	-0.00839046446870929	-0.0502231984713841	3.76984856444619	-99.4844444257508	0.19797	0 unchanged, 1 down
putative protein; protein id: At3g58220.1	0.011200606	-0.014724594	-0.038446508	-0.031400926	0.0373087923041495	-0.166552073121303	-3.74121437748048	-0.0016592762912588	-0.0372718766013121	3.74491984044087	-92.5490210492664	0.21246	0 unchanged, 1 down
sodium-dicarboxylate cotransporter-like; protein id: At5g47560.1	-0.082181259	0.197436983	-0.417323802	-0.294685791	0.386913300926183	0.522426989798206	-3.67911526883493	0.0543952522138343	-0.383070566567295	3.71602194840719	-81.9181444995903	0.22817	0 unchanged, 1 down
PISTILLATA, MADS-box protein; protein id: At5g20240.1	-0.108642291	0.010579918	-0.096853602	-0.21220166	0.173459378109974	-1.04377971651322	-3.54841634812405	-0.0489499134161845	-0.166409320144176	3.69874771730088	-106.39144032167	0.23706	0 unchanged, 1 down
hypothetical protein; protein id: At3g30600.1	-0.162265785	0.046730007	-0.23394923	-0.248555643	0.268257239275086	-0.73593620695782	-3.622465334403	-0.0534078338106257	-0.262886952341015	3.69646550094315	-101.483858745406	0.23817	0 unchanged, 1 down
glucuronosyl transferase-like protein; protein id: At3g46690.1	0.033397516	-0.044141922	-0.072449486	-0.131209751	0.109610955472036	-0.173864356247355	-3.67903157858031	-0.0051742401638144	-0.109488761058932	3.68313754434509	-92.7056815340969	0.24492	0 unchanged, 1 down
glycosyl hydrolase family 1; protein id: At2g44450.1	-0.00235801	0.162628856	-0.219873476	-0.128621235	0.20733880080628	1.34994906741665	-3.42407940617776	0.0760468961860104	-0.192889211466739	3.68058178341818	-68.4830782266237	0.24611	0 unchanged, 1 down
expressed protein; protein id: At1g08210.1	0.004217013	-0.060953083	-0.163283546	-0.045342415	0.114783495623141	-1.03364842728656	-3.52908078312496	-0.032264009443008	-0.110155728685026	3.67734146429915	-106.325018677911	0.24767	0 unchanged, 1 down
xyloglucan fucosyltransferase, putative; protein id: At2g15350.1	-0.067777992	0.028765032	-0.072936503	-0.27553283	0.184686954353272	-0.448878800737668	-3.62845068110025	-0.0226749302905152	-0.183289712326164	3.65611084664136	-97.0522796321624	0.25833	0 unchanged, 1 down
aldo/keto reductase-like protein; protein id: At5g53580.1	0.026644564	-0.103263719	-0.241892528	-0.08760646	0.183338832338507	-0.75470246772055	-3.51734768912802	-0.0384628181046894	-0.179258860497028	3.59740331086156	-102.110098564605	0.28497	0 unchanged, 1 down
unknown protein; protein id: At1g31440.1	0.060443894	-0.063442534	-0.236995413	-0.090156005	0.177176464846247	-0.0300822590865768	-3.58338018831227	-0.00148733325467643	-0.177170221920059	3.58350645545681	-90.4809832909417	0.29109	0 unchanged, 1 down
hypothetical protein; protein id: At3g06020.1	0.045404591	-0.128015318	-0.142599893	-0.190375233	0.191603519185748	-0.690648373269923	-3.49955098978314	-0.0370980570784458	-0.187977771891699	3.56705092556759	-101.164053171405	0.2981	0 unchanged, 1 down
putative protein; protein id: At5g05270.1	0.021960505	-0.184466678	-0.315464877	-0.119785784	0.255849201493344	-1.09369687911728	-3.38905305891378	-0.0785759558494251	-0.243484358978418	3.56115901070476	-107.885647637297	0.30069	0 unchanged, 1 down
hypothetical protein; protein id: At3g52770.1	0.043743457	-0.01707371	-0.038056915	-0.085698668	0.0708231775243181	0.604355290957066	-3.44015799637893	0.0122543145816427	-0.0697549585963265	3.49284015634236	-80.0361439398858	0.32775	0 unchanged, 1 down
putative protein; protein id: At3g54070.1	0.02884811	-0.126189299	-0.150193078	-0.091104392	0.150077117717512	-0.963548957784667	-3.28638700489369	-0.042224265420728	-0.144014765465476	3.42472862282284	-106.340820648378	0.35133	0 unchanged, 1 down
putative cinnamyl alcohol dehydrogenase; protein id: At1g09490.1	-0.075167018	0.101497221	-0.294540535	-0.095128074	0.218966908788843	0.188168318870061	-3.38284746997817	0.0121610688579845	-0.218628944901568	3.38807678799701	-86.8162466865242	0.36268	0 unchanged, 1 down
unknown protein; protein id: At5g13950.1	0.004001837	-0.040440416	-0.140170213	-0.013211097	0.0856155500164696	-0.909322077143825	-3.22798970151347	-0.0232143328015523	-0.0824082347657161	3.35362254182819	-105.732485029183	0.37228	0 unchanged, 1 down
chalcone synthase; protein id: At5g13930.1;	0.226186199	-0.405570982	-0.625744423	-0.367696866	0.597546726283099	-0.420854764516568	-3.30302044661252	-0.0755258924504224	-0.592754527322412	3.32972413325138	-97.2612232304865	0.3792	0 unchanged, 1 down
glucuronosyl transferase-like protein; protein id: At3g46700.1	0.11290344	-0.095208038	-0.129127258	-0.158966435	0.178058794274356	0.130018017503559	-3.23088300844724	0.00715969238466871	-0.177914791468822	3.23349805924616	-87.6955320825014	0.40328	0 unchanged, 1 down
expressed protein; protein id: At2g36290.1	0.046643779	-0.118842908	-0.195724483	-0.071198329	0.163460060417246	-0.597025736248279	-3.17793112492611	-0.030180639828864	-0.160649682013785	3.23352531527387	-100.639921177155	0.40326	0 unchanged, 1 down
putative thiamin pyrophosphokinase; protein id: At2g44750.1	0.041604003	-0.083505357	-0.089074568	-0.066076465	0.101244172504775	-0.512122865678871	-3.10233846899811	-0.016489857513708	-0.0998922773058769	3.1443240618258	-99.3736464190705	0.42306	0 unchanged, 1 down
putative protein; protein id: At5g12290.1	-0.170608679	0.077423401	-0.153056163	-0.141410119	0.195884646512822	-0.582648173167358	-3.07539301349087	-0.0364626881411436	-0.19246107947576	3.13009921266462	-100.727818490903	0.42612	0 unchanged, 1 down
20S proteasome alpha subunit B (PAB1); protein id: At1g16470.1	-0.306736604	0.055503976	-0.171621231	-0.155384601	0.260176548084663	-1.12065421792602	-2.83337587380607	-0.0956918405432631	-0.241939884737291	3.04694678627995	-111.579742372377	0.44284	0 unchanged, 1 down
hypothetical protein; protein id: At2g20110.1	0.021271549	-0.104022432	-0.064219452	-0.05180904	0.0905289581024632	-1.05178711685297	-2.84548302730968	-0.0313870106619046	-0.0849137669452194	3.03364958389814	-110.286023622911	0.44531	0 unchanged, 1 down
b/t Dof zinc finger protein; protein id: At5g39660.1 and calcium-binding protein - like; protein id: At5g39670.1	0.231868611	-0.053312453	-0.174038852	-0.103624542	0.210611133485468	0.962372519703644	-2.8536853265974	0.0673020878616361	-0.199568230230912	3.01159107614531	-71.3639137448977	0.44924	0 unchanged, 1 down
putative protein; protein id: At5g22270.1	-0.081756691	0.080618791	-0.151538504	-0.063829398	0.137596333939141	-0.0093517545886827	-2.99905216268134	-0.000429055855540853	-0.137595664991904	2.99906674313819	-90.1786612247029	0.4516	0 unchanged, 1 down
cycloartenol synthase ((S)-2,3-epoxysqualene mutase) (CAS1), putative; protein id: At3g45130.1	-0.499744637	0.113010757	-0.16387946	-0.489325223	0.481654755605054	-0.87200032973915	-2.80880629003257	-0.142807178097225	-0.459997188557573	2.94105038209	-107.24707516829	0.4624	0 unchanged, 1 down
ethylene responsive element binding factor 1	-0.049487504	0.155344938	-0.061406921	-0.137594292	0.149912429972321	0.712631121377598	-2.75027181893708	0.037602455381475	-0.145119922855169	2.84109806117201	-75.4733986250398	0.48083	0 unchanged, 1 down
prolyl 4-hydroxylase, putative; protein id: At3g28480.1	-0.00762771	0.041693834	-0.011542979	-0.025418564	0.0331168073577177	0.978850630177284	-2.57945758427008	0.0117495877475744	-0.0309623984427924	2.75894001117221	-69.2192854639568	0.49465	0 unchanged, 1 down
putative protein; protein id: At3g62590.1	0.140177671	-0.071317893	-0.100225249	-0.084220905	0.142306141398289	0.444644877631355	-2.67454669625919	0.0233381491189454	-0.140379374109488	2.71125600002559	-80.5608763307621	0.5023	0 unchanged, 1 down
b/t cytochrome p450 family; protein id: At5g36110.1and putative protein; protein id: At5g36120.1	-0.050919242	0.025047412	-0.014003672	-0.12504142	0.0860107556457877	-0.272091518457613	-2.6598432416991	-0.0087528845066735	-0.085564227920155	2.67372396945327	-95.8408160745999	0.50814	0 unchanged, 1 down
1-aminocyclopropane-1-carboxylate oxidase; protein id: At1g05010.1	-0.212615352	0.042011145	-0.142754445	-0.046786843	0.17137112552561	-0.856427371314412	-2.47572361222782	-0.0560249482456947	-0.161954523981214	2.61967082788638	-109.082044352258	0.51716	0 unchanged, 1 down
unknown protein; protein id: At3g04680.1	0.068805722	-0.205316101	-0.127858387	-0.078690869	0.177869612224449	-0.650505960626769	-2.51989734777255	-0.0444591543327242	-0.172223641085929	2.6025066086606	-104.474767963618	0.51988	0 unchanged, 1 down
hypothetical protein; protein id: At4g01290.1	0.278101393	-0.126011574	-0.181753658	-0.129597576	0.260241762391937	0.476609616029505	-2.50823517366552	0.0485813159222563	-0.255667030796157	2.55311582434184	-79.2410422689789	0.52749	0 unchanged, 1 down
26S proteasome regulatory subunit (RPN12), putative; protein id: At1g64520.1	-0.273185664	0.058157025	-0.087214136	-0.10007655	0.19957072310665	-0.834369236361835	-2.3446997063181	-0.0669078261856703	-0.188020786926391	2.4887323551148	-109.588271644256	0.53767	0 unchanged, 1 down
putative protein; protein id: At3g59690.1	0.110440412	-0.10082404	-0.115565774	-0.061819748	0.139512395848976	0.0535697557946933	-2.48764256172603	0.00300361186286613	-0.139480059188755	2.48821928970233	-88.7663635233008	0.53775	0 unchanged, 1 down
hypothetical protein; protein id: At4g21250.1	-0.075042961	0.185277068	-0.037660838	-0.275984553	0.222860505756835	0.381192957245457	-2.44295733495077	0.0343588325591085	-0.220195993722337	2.47251867759241	-81.1312263740569	0.54012	0 unchanged, 1 down
putative protein; protein id: At4g23060.1	-0.06913832	0.010078131	-0.095173644	-0.005872892	0.0735982743858829	-0.614838072949482	-2.39162040005986	-0.0183247965489087	-0.0712804869794028	2.46938737218986	-104.417401747154	0.54066	0 unchanged, 1 down
putative protein; protein id: At4g19990.1	0.033538793	-0.17467446	-0.078924567	-0.036949512	0.1264683441851	-0.826438974116256	-2.27951473287764	-0.0431056222862699	-0.118895531489768	2.42470385724619	-109.928132842906	0.54766	0 unchanged, 1 down
hypothetical protein; protein id: At3g20520.1	0.168669576	-0.038346482	-0.063667778	-0.051064952	0.123674943931474	0.776249363643005	-2.2991788177851	0.0395612569568084	-0.117176783982368	2.42668216103961	-71.3442753814179	0.5473	0 unchanged, 1 down
expressed protein; protein id: At1g14530.1	0.173193492	-0.02608453	-0.210434249	-0.011766537	0.171698510088059	0.598614413080944	-2.24349983616028	0.0442643025770361	-0.165894695164818	2.32198852934278	-75.0602907601951	0.56324	0 unchanged, 1 down
26S proteasome regulatory subunit S5A (RPN10); protein id: At4g38630.1	-0.106929632	0.068455473	-0.062278259	-0.054511931	0.105955210893315	-0.233064746958455	-2.25334266040821	-0.0109008656359662	-0.105392968664107	2.26536361794092	-95.9051431984195	0.57186	0 unchanged, 1 down
disease resistance protein family; protein id: At5g27060.1	-0.247686071	0.108190675	-0.092903022	-0.112875256	0.208921700412679	-0.39562628204926	-2.1392797904414	-0.037992570922718	-0.205438169428194	2.17555468256698	-100.47758019113	0.58592	0 unchanged, 1 down
putative AAA-type ATPase; protein id: At2g29080.1	-0.040761819	0.132210127	-0.03027945	-0.064426286	0.10243035563282	0.53629421161559	-2.10268310070508	0.025314690573366	-0.0992529304163899	2.1699971666809	-75.69163327977	0.58669	0 unchanged, 1 down
ferulate-5-hydroxylase (FAH1); protein id: At4g36220.1	0.180194044	-0.028847332	-0.054323898	-0.028079607	0.118084653297044	0.759934345568792	-2.02331969850813	0.0415192587876358	-0.110544726215267	2.16132431901047	-69.4144304124454	0.58797	0 unchanged, 1 down
hypothetical protein; protein id: At3g17260.1	0.121669124	-0.053523844	-0.11333225	-0.018286238	0.117802033252813	0.347284005381013	-2.05774810235072	0.019604095417598	-0.116159366739642	2.08684772638577	-80.4205208827914	0.59987	0 unchanged, 1 down
b/t hypothetical protein; protein id: At1g17680.1 and expressed protein; protein id: At1g17690.1	0.160724229	-0.045105763	-0.135936966	-0.015111926	0.140682530268051	0.496008585149359	-2.00617897834725	0.0337657060117993	-0.136570316760802	2.06658622121224	-76.112663051174	0.60315	0 unchanged, 1 down
hypothetical protein; protein id: At2g23470.1	0.16510732	-0.025651798	-0.075230882	-0.013825938	0.113937176704146	0.703492371756748	-1.91903002701205	0.0392159350796456	-0.106975654572154	2.04391236644182	-69.8676963032758	0.60641	0 unchanged, 1 down
gibberellin 20-oxidase - like protein; protein id: At4g21200.1	0.196982753	-0.10765638	-0.042034706	-0.152726782	0.188275058100592	0.260613088643452	-2.00248800733117	0.0242980785185301	-0.186700564763711	2.01937549788974	-82.5849382676677	0.61022	0 unchanged, 1 down
expressed protein; protein id: At3g06050.1	-0.31889005	0.082022603	-0.049965334	-0.121175602	0.226571583677241	-0.508164322225691	-1.85836926056709	-0.059761190532198	-0.218548124302606	1.92659473865257	-105.293460366004	0.62596	0 unchanged, 1 down
CHP-rich zinc finger protein, putative; protein id: At5g55800.1	0.011847928	-0.118462975	-0.117457913	-0.000656725	0.103801908064348	-0.611269762390727	-1.75992735851805	-0.034057381478784	-0.0980557539597138	1.86306066183405	-109.153479383206	0.63686	0 unchanged, 1 down
DP-E2F-like protein 3; protein id: At3g01330.1	0.05117015	-0.235716279	-0.035014045	-0.064502826	0.156755680556005	-0.506910052475843	-1.75901116507744	-0.0434072145649782	-0.150625884595862	1.83059500714062	-106.075869729648	0.64249	0 unchanged, 1 down
Dof zinc finger protein; protein id: At2g34140.1	-0.037393751	0.093149817	-0.129122529	-0.000437575	0.106047647843424	0.306943958270393	-1.78792378004406	0.0179433574214414	-0.104518608570767	1.81407994222023	-80.2586390649949	0.64532	0 unchanged, 1 down
pEARLI 1-like protein; protein id: At4g12500.1	-0.675115524	0.232598663	-0.401693111	-0.06064131	0.541991227482181	-0.386618813827022	-1.71846431633162	-0.118963240918088	-0.52877427885432	1.76141809736079	-102.679251911599	0.65426	0 unchanged, 1 down
putative protein; protein id: At5g37740.1	-0.090721125	0.083869171	-0.06895761	-0.021516084	0.100588659921471	-0.0280660538849098	-1.71949600888098	-0.0016416151866544	-0.100575263382087	1.7197250442842	-90.9351133383353	0.66124	0 unchanged, 1 down
expressed protein; protein id: At3g57280.1	0.128869652	-0.08926505	-0.049890457	-0.044456348	0.119123950141424	0.109839057469522	-1.62081405674593	0.00805429862944192	-0.118851351573654	1.62453157097392	-86.1231167264194	0.67787	0 unchanged, 1 down
putative protein; protein id: At4g13540.1	0.051526237	-0.093605556	-0.03531005	-0.024686598	0.0791122253972804	-0.175850558409028	-1.60531887675343	-0.00861461516403914	-0.0786417994001003	1.61492170551815	-96.2513947821815	0.67959	0 unchanged, 1 down
hypothetical protein; protein id: At1g34440.1	-1.055756015	0.185053929	-0.193646088	-0.096716383	0.652549788529623	-0.402278363329067	-1.45779304408573	-0.173583460877255	-0.629038956361155	1.51227922057649	-105.42685662235	0.6986	0 unchanged, 1 down
putative ribulose-1,5 bisphosphate carboxylase oxygenase large subunit N-methyltransferase; protein id: At1g14030.1	-0.047507415	0.086216677	-0.053999317	-0.006089892	0.0769954007424706	0.192591650409527	-1.47920694175164	0.00994084054281118	-0.0763509752707589	1.49169189859491	-82.5818610912916	0.70248	0 unchanged, 1 down
expressed protein; protein id: At1g19340.1	-0.46839791	0.051836443	-0.057713609	-0.017735301	0.268258777745297	-0.377413458959629	-1.22781548163917	-0.0788193896170476	-0.256418165615849	1.28451227162557	-107.086702519982	0.74489	0 unchanged, 1 down
expressed protein; protein id: At1g15010.1	0.196228384	-0.108128024	-0.037520238	-0.057977873	0.16038535404686	0.115180165179744	-1.27153122672789	0.014469078003821	-0.159731360647983	1.27673729913203	-84.8240551038686	0.7466	0 unchanged, 1 down
putative protein; protein id: At5g47970.1	0.196659775	-0.092103633	-0.111058865	0.00724243	0.164828639562424	0.234785362739281	-1.14627649996915	0.0330742674431088	-0.161476231232653	1.170074348466	-78.4245310923978	0.77217	0 unchanged, 1 down
transposase, putative; protein id: At1g19260.1	-0.497801267	0.17999291	-0.103754514	-0.056875506	0.351514893081434	-0.152602307439157	-1.11826502779365	-0.0475284337783521	-0.348286904779133	1.1286293176336	-97.7707806293815	0.7819	0 unchanged, 1 down
hypothetical protein; protein id: At1g77360.1	0.163160586	-0.148421919	-0.056967704	-0.032180158	0.162493306254863	0.0143214150790256	-1.09336517580119	0.00212823174764404	-0.162479368558796	1.09345896611836	-89.2495556507242	0.7905	0 unchanged, 1 down
putative protein; protein id: At3g51100.1	0.038069817	-0.069908042	0.017158083	-0.081113979	0.0776066029191942	-0.287468177389123	-1.01348762746489	-0.021177127078594	-0.0746613293837885	1.0534681409686	-105.835590882153	0.80017	0 unchanged, 1 down
hypothetical protein; protein id: At1g08220.1	0.02127035	-0.039592601	-0.15079864	0.018364509	0.0949866518351351	-0.264524528465611	-0.883129335800027	-0.0272550512372338	-0.0909924513841941	0.921895140409445	-106.674583060425	0.83141	0 unchanged, 1 down
phospholipase D, putative; protein id: At1g52570.1	0.229936607	-0.122880813	-0.077303064	-0.003767265	0.185165774569932	0.101763628643954	-0.898177411310845	0.0208459364591475	-0.183988616509892	0.903923944977582	-83.5359454892659	0.83558	0 unchanged, 1 down
putative protein; protein id: At5g11470.1	0.158448779	-0.167490712	-0.010591927	-0.052230498	0.167227169827946	-0.0051607730596367	-0.740579627425879	-0.0011653041579545	-0.167223109631666	0.740597608784167	-90.3992625751598	0.87396	0 unchanged, 1 down
unknown protein; protein id: At2g19560.1	0.193484459	-0.11238992	0.031180728	-0.098373356	0.169758436915203	0.162590068755853	-0.685405112090701	0.0391823186998785	-0.165174673619154	0.704425793208979	-76.6551057976987	0.88216	0 unchanged, 1 down
hypothetical protein; protein id: At2g46880.1	-0.375547085	0.101709564	-0.023576192	-0.03367983	0.241221961985637	-0.07056015709661	-0.692141375487778	-0.0244645069453725	-0.239978171599252	0.69572869671418	-95.8208926679814	0.88402	0 unchanged, 1 down
shoot gravitropism 2; protein id: At1g31480.1	0.182092235	-0.146782822	-0.084126794	0.018776087	0.175201208906309	0.0430042156398657	-0.687207960270758	0.0109423664320476	-0.174859166814608	0.688552208058543	-86.4192043395999	0.88561	0 unchanged, 1 down
WRKY family transcription factor; protein id: At5g49520.1	0.052992138	-0.075150385	0.017847648	-0.043581587	0.0721605206061757	-0.117951873532907	-0.586617449076172	-0.0142247017426787	-0.0707446011684718	0.598358317424065	-101.368934867643	0.90511	0 unchanged, 1 down
unknown protein; protein id: At1g23140.1	0.063874993	-0.068674194	-0.020830003	0.002924644	0.0679069210444125	-0.00636481368796254	-0.512007072836236	-0.000844092849049922	-0.0679016747436634	0.512046632141657	-90.7122131665687	0.92339	0 unchanged, 1 down
At14a-like protein; protein id: At3g28320.1	-0.088922188	0.082163046	0.045575963	-0.089132153	0.110251599446832	-0.0439403904759852	-0.502017727850681	-0.00961330044510229	-0.109831687755114	0.503937056577051	-95.0022120844448	0.9248	0 unchanged, 1 down
pseudogene, putative glucose 6 phosphate/phosphate translocator	-0.621013072	0.285964019	-0.056280806	-0.043126879	0.456678604350749	-0.0235197343951618	-0.501768956003142	-0.0213827082679363	-0.456177736697963	0.502319881265416	-92.683697064899	0.92515	0 unchanged, 1 down
expressed protein; protein id: At1g06990.1	0.083531549	-0.103561839	-0.17947884	0.080494664	0.163087221341337	-0.147305143892257	-0.46518729710743	-0.0492334135115122	-0.155478335335964	0.487952894045352	-107.570792331317	0.92811	0 unchanged, 1 down
BLANK	-0.028235428	0.025961996	0.031268955	-0.144439754	0.0941751735496684	-0.0463345273177543	-0.454085051433948	-0.00955992992083001	-0.093688692236678	0.456442901530445	-95.8262568610504	0.93422	0 unchanged, 1 down
unknown protein; protein id: At3g14140.1	-0.050064544	0.03859467	0.028682781	-0.051941144	0.0606590561082476	-0.162625684139641	-0.429062314225198	-0.0214988803720963	-0.0567214177422411	0.458848104093466	-110.758000410125	0.93378	0 unchanged, 1 down
putative protein; protein id: At4g13110.1	-0.932009055	0.314774838	0.001018567	-0.102218265	0.628834911714415	-0.0429357789891256	-0.413550450738018	-0.0649380690695071	-0.625472935766529	0.415773323366256	-95.9273461448723	0.94195	0 unchanged, 1 down
hypothetical protein; protein id: At1g32420.1	-0.063937476	0.062793698	0.029210792	-0.047734065	0.0745543255706647	-0.00809320654812884	-0.366078212566161	-0.00164783408322866	-0.0745361127516777	0.366167663383683	-91.2664808706705	0.95111	0 unchanged, 1 down
putative protein; protein id: At3g63430.1	-0.015181473	0.014734842	0.020310045	-0.034832458	0.031566739706586	-0.0214275406906475	-0.227314838045007	-0.00296246549329589	-0.0314274220053823	0.22832252428413	-95.3850008035931	0.97505	0 unchanged, 1 down
expressed protein; protein id: At2g01400.1	0.143307515	-0.171075572	0.026088123	-0.034486705	0.160157933444438	-0.0127768166444667	-0.101729693628686	-0.0199583564091012	-0.158909495168288	0.102528911090251	-97.1586224131186	0.99197	0 unchanged, 1 down
polygalacturonase, putative; protein id: At4g23820.1	0.021485036	0.056866851	0.512354373	0.537256392	0.526562159476035	0.297428080170668	3.98666494558441	0.0391756835235671	0.525102821943023	3.99774447047652	85.7333105273451	0.00576	0 unchanged, 1 up
unknown protein; protein id: At1g02450.1	-0.032170023	-0.021048728	0.151786901	0.149831886	0.153236909073874	-0.693734493954489	3.93678500776722	-0.0265934378967592	0.150911693925109	3.99744215036103	99.9939738689543	0.00627	0 unchanged, 1 up
F-box containing tubby family protein; protein id: At2g18280.1	-0.024277599	-0.011609654	0.126987228	0.169452061	0.149458901292159	-0.489000284654966	3.96561113182846	-0.0182912679480234	0.148335406064476	3.99564674705791	97.0296674686517	0.00956	0 unchanged, 1 up
polygalacturonase, putative; protein id: At3g16850.1	0.183279912	0.193132431	0.581408464	0.434873807	0.542502126695298	1.41014919730881	3.73817268784501	0.191477018157607	0.507587538249702	3.9953042190578	69.3320424336026	0.01018	0 unchanged, 1 up
hypothetical protein; protein id: At2g13600.1	-0.044983266	-0.025374562	0.108547723	0.154409835	0.136570780570083	-1.05231999539264	3.84441695310906	-0.0360566830628198	0.131725068654487	3.98583982142478	105.308409728254	0.02392	0 unchanged, 1 up
alpha NAC-like protein; protein id: At3g49470.1	0.078543101	0.052976015	0.15270091	0.220434042	0.198516315153538	1.35447612293888	3.7483265822017	0.0674652284165893	0.186700750766665	3.98554359334475	70.1324305875775	0.02441	0 unchanged, 1 up
similar to MuDR transposable element - like protein; protein id: At5g37125.1	-0.015802559	-0.01335243	0.123304207	0.048652688	0.0874860377452441	-0.808353326730737	3.90150668666258	-0.0177492709140934	0.0856666223355421	3.98436814650823	101.705493613613	0.02592	0 unchanged, 1 up
expressed protein; protein id: At1g78020.1	0.010725298	-0.038429912	0.31036769	0.24122358	0.277254568664654	-0.201256274595678	3.97838408136766	-0.0140076874458955	0.276900488511381	3.98347134882927	92.8959782598853	0.02728	0 unchanged, 1 up
hypothetical protein; protein id: At2g02740.1	-0.018700529	-0.061073035	0.209551608	0.229695105	0.224196302417755	-0.70679800222941	3.9192229287401	-0.039789998520058	0.22063711844467	3.9824454523719	100.222917402349	0.02865	0 unchanged, 1 up
putative serine/threonine-specific receptor protein kinase; protein id: At4g29180.1	-0.034334505	-0.014871792	0.183936802	0.098655499	0.143970110039539	-0.741833110646942	3.91303473785642	-0.0268162116699823	0.141450639363941	3.9827323816349	100.734739312443	0.02827	0 unchanged, 1 up
may be a pseudogene; protein id: At4g07610.1	0.036343418	0.044615884	0.192759802	0.093901733	0.14966585445269	1.20087586466604	3.79274762173419	0.0451773790667326	0.142684520567981	3.97832092276475	72.4309501401584	0.03366	0 unchanged, 1 up
hypothetical protein; protein id: At1g16650.1	0.038459599	-0.005572253	0.191706774	0.167341328	0.181613087209186	0.358350835065478	3.95408004795726	0.0163920722672384	0.180871814864664	3.97028517195501	84.8215380755024	0.04355	0 unchanged, 1 up
unknown protein; protein id: At2g47440.1	-0.026944554	0.091168844	0.38215683	0.450335219	0.421649557379948	0.300415962697544	3.94855869355377	0.0319876779762968	0.420434463021754	3.95997039219772	85.6491795846676	0.05522	0 unchanged, 1 up
putative N2,N2-dimethylguanosine tRNA methyltransferase; protein id: At3g02320.1	-0.028635112	-0.052927721	0.234502552	0.081042251	0.16484817354635	-1.22132912672483	3.74822359297326	-0.0510716418745997	0.1567373845571	3.94218529989494	108.047791269953	0.07281	0 unchanged, 1 up
CONSTANS B-box zinc finger family protein; protein id: At1g68520.1	0.139581903	0.007526506	0.349775523	0.360476027	0.368391433533846	0.774117340158388	3.86085848259993	0.0724225193548868	0.361202473678425	3.93770058270023	78.6623070704546	0.07702	0 unchanged, 1 up
expressed protein; protein id: At2g25190.1	-0.011297447	0.104584923	0.502693726	0.221231318	0.370626171206932	0.557608657752023	3.8815499651278	0.0527017134250605	0.366860038959782	3.92139739722763	81.8250365965822	0.09155	0 unchanged, 1 up
putative protein; protein id: At5g03040.1	0.038536886	-0.020377887	0.11302389	0.218447532	0.168868995323461	0.226130906811934	3.91109758139434	0.00974734869971052	0.16858744548418	3.9176293186319	86.6909702538245	0.09505	0 unchanged, 1 up
unknown protein; protein id: At2g43240.1	-0.071842838	-0.023771135	0.091284912	0.20668874	0.159341056394517	-1.31303388883303	3.69156470830251	-0.0533980351436318	0.150127352923177	3.91812557083213	109.57970560898	0.09459	0 unchanged, 1 up
putative protein; protein id: At5g42520.1	0.043860702	-0.012740676	0.147683947	0.09758391	0.126922951306242	0.479246775290173	3.85860392241752	0.0156438983311165	0.125955166679626	3.88825175390199	82.9200000860695	0.1187	0 unchanged, 1 up
ripening-related protein-like; protein id: At5g51520.1	0.081133227	-0.058387672	0.212797269	0.561321197	0.394976443349126	0.131245522350978	3.88309524435974	0.0133422699407704	0.394751028666871	3.88531260826029	88.064185272749	0.12099	0 unchanged, 1 up
leucine-rich repeat transmembrane protein kinase, putative; protein id: At3g14350.1	0.034788048	-0.073050073	0.197361041	0.238336592	0.225248076961387	-0.322142179858	3.86825267206252	-0.018693605221014	0.224471034431269	3.8816432498315	94.7605201497399	0.12393	0 unchanged, 1 up
expressed protein; protein id: At3g09210.1	-0.006189532	-0.115392562	0.158331114	0.269520239	0.229286434392307	-1.04458762679892	3.72640805721036	-0.0618880442887141	0.220776219214062	3.87004913649732	105.659259877076	0.13242	0 unchanged, 1 up
unknown protein; protein id: At1g04940.1	-0.009618416	-0.042777411	0.046177759	0.210904043	0.134109350382827	-1.12783505586328	3.69159473085829	-0.0391844008732731	0.128257165836091	3.86003673170798	106.988662419816	0.13964	0 unchanged, 1 up
unknown protein; protein id: At2g17660.1	0.008345852	-0.010250823	0.027774696	0.042744855	0.0365290684962515	-0.100041178638803	3.84973951044536	-0.000948941551745787	0.0365167407518141	3.85103915011358	91.4885806083434	0.14617	0 unchanged, 1 up
putative heat shock protein; protein id: At2g04030.1	0.006120258	-0.121835829	0.196684873	0.231034266	0.230112415509824	-0.935478913606051	3.73381977652155	-0.0559243297805336	0.223213335422336	3.84922471691963	104.065470779846	0.14735	0 unchanged, 1 up
leucine-rich repeat transmembrane protein kinase, putative; protein id: At3g42880.1	0.056530449	-0.045788086	0.229751251	0.149377667	0.196706881412897	0.104349681235003	3.84311094150891	0.00533909593812721	0.196634410136555	3.84452735257786	88.4446642904228	0.15112	0 unchanged, 1 up
UDP glucose:flavonoid-o-glucosyltransferase-like protein	-0.076502855	0.027550412	0.098766365	0.262264456	0.191092262829737	-0.519235687019152	3.70832034380268	-0.0264980759599708	0.189246148927287	3.74449535597724	97.9706838550241	0.21274	0 unchanged, 1 up
hypothetical protein; protein id: At3g02430.1	0.071629936	0.001207651	0.065755184	0.089460704	0.0917684508617291	1.39355261741967	3.45659986136056	0.0343134614850269	0.0851118965508181	3.72693862292835	68.042824369712	0.22215	0 unchanged, 1 up
hypothetical protein; protein id: At1g36020.1	0.129895725	-0.031045063	0.262388116	0.155148388	0.229392203586895	0.771903509104602	3.63657688859022	0.0476298676436328	0.224392911596382	3.71759687082885	78.0162024432605	0.22729	0 unchanged, 1 up
putative phosphoribosylaminoimidazolecarboxamide formyltransferase; protein id: At2g35040.1	-0.001036595	-0.084182565	0.063606791	0.16124076	0.128065934910277	-1.28339294510175	3.48914925527698	-0.0442098919885007	0.120193049444668	3.71769551969184	110.194734930438	0.22725	0 unchanged, 1 up
putative protein; protein id: At4g31680.1	-0.003770804	0.121245699	0.238758374	0.080379914	0.183126532613965	1.2236060282273	3.4429525444821	0.0613244700685426	0.172553285445471	3.65392035160455	70.4350722041173	0.25916	0 unchanged, 1 up
No Hits Found	0.042228084	-0.046567053	0.066356532	0.222730876	0.153491235372414	-0.0559223445090115	3.62353847638775	-0.0023685598381576	0.153472959378657	3.62396997759057	90.8841799232793	0.27278	0 unchanged, 1 up
expressed protein; protein id: At4g38100.1	0.129029001	-0.030701236	0.141935885	0.163149528	0.177763784514468	0.896631049016109	3.48444951682593	0.0442996610489288	0.17215546205641	3.5979627115033	75.5695144638607	0.2848	0 unchanged, 1 up
putative protein; protein id: At3g58460.1	-0.075546915	0.002694176	0.296517602	0.03843469	0.181452718429588	-1.05916660665559	3.41999716555435	-0.0536801834366045	0.173330686641748	3.58025341464178	107.20765353804	0.2925	0 unchanged, 1 up
hypothetical protein; protein id: At1g10455.1	0.022033504	-0.104219235	0.090634573	0.143143013	0.138320956293883	-0.954812609384591	3.42470159574996	-0.0371473919995658	0.133239476949157	3.55531266402438	105.578560287443	0.3032	0 unchanged, 1 up
expressed protein; protein id: At3g17210.1	0.067372175	-0.061379531	0.177992921	0.096918452	0.152837549013223	0.0637407947687686	3.54654275002328	0.00274645323673223	0.152812870475585	3.5471154994813	88.970353488009	0.3064	0 unchanged, 1 up
leucine-rich repeat transmembrane protein kinase, putative; protein id: At3g03770.1	0.177094779	-0.120841879	0.205663431	0.420124951	0.350756260699843	0.257923522223686	3.50247466954622	0.0257600672360447	0.349809052707517	3.51195862078828	85.7883199341508	0.32053	0 unchanged, 1 up
AtRAD3 (dbj|BAA92828.1); protein id: At5g40820.1	0.01193527	-0.082436049	0.13508038	0.049965771	0.110405633354754	-1.05576016062569	3.34069131884874	-0.0332696660573911	0.105273611113584	3.50354791669754	107.538122102552	0.32358	0 unchanged, 1 up
expressed protein; protein id: At1g26470.1	0.155623075	-0.015203187	0.239792102	0.081130339	0.196045574189917	1.18366808655965	3.28199540245159	0.066511378390613	0.18441828462502	3.48892017117807	70.1679070162731	0.32915	0 unchanged, 1 up
non-phototropic hypocotyl, putative; protein id: At3g26490.1	0.103777177	-0.081387786	0.146749219	0.168323991	0.183063763306739	0.181881308098534	3.44248650683499	0.00965857140133854	0.182808789270404	3.44728794271332	86.9756305861797	0.34383	0 unchanged, 1 up
phytocyanin/early nodulin-like protein; protein id: At5g57920.1	-0.012321405	0.093858647	0.043912449	0.236196378	0.159977673028697	0.952804605550121	3.31454460772158	0.0441975788022686	0.153751194778102	3.44877406811953	73.9620839605936	0.34339	0 unchanged, 1 up
UVB-resistance protein UVR8 - like; protein id: At5g60870.1	0.132720731	-0.015230393	0.129945735	0.074006844	0.136024124717701	1.2699487599413	3.15928793667723	0.0507326937821658	0.126209176713984	3.4049772568566	68.1011998027082	0.3575	0 unchanged, 1 up
hypothetical protein; protein id: At2g16300.1	0.025940138	-0.175270494	0.12732471	0.12627325	0.172876723166487	-1.2195580160371	3.13169446229974	-0.0627334396113272	0.161092758891621	3.36077847524636	111.277149021263	0.37013	0 unchanged, 1 up
b/t syntaxin SYP131; protein id: At3g03800.1 and putative auxin-independent growth promoter protein; protein id: At3g03810.1	-0.081123764	0.045039422	0.076892739	0.115871175	0.116662688564897	-0.431591249443608	3.30204814949975	-0.0151196901738564	0.115678770188123	3.33013407961467	97.4465803669022	0.37913	0 unchanged, 1 up
putative protein; protein id: At3g43420.1	0.12474332	-0.065435027	0.113431201	0.173585242	0.174706011443897	0.471007716917536	3.28675621746072	0.0247830162294587	0.172939274143283	3.32033352276734	81.844767186466	0.38137	0 unchanged, 1 up
Expressed protein; protein id: At4g38490.1	0.053788013	-0.015376738	0.079084232	0.028757576	0.0674527802405074	0.781869958840575	3.16183228699383	0.0161922540350961	0.0654804434273096	3.25706985550111	76.1103212069765	0.39721	0 unchanged, 1 up
hypothetical protein; protein id: At3g50470.1	0.054248959	-0.090078595	0.064994179	0.169340212	0.141340741733964	-0.334701918118502	3.18802473260538	-0.014757864328365	0.140568171057223	3.20554629816757	95.9933698333628	0.40956	0 unchanged, 1 up
putative protein; protein id: At5g40210.1	0.120776201	-0.022541419	0.155348453	0.047907398	0.134156442880468	0.973978263115995	3.05266931563484	0.0407783884871577	0.127808740697695	3.20428207366969	72.3043061243516	0.40985	0 unchanged, 1 up
hypothetical protein; protein id: At2g39160.1	-0.03850199	0.081398254	0.197328116	0.04560937	0.141874912111256	0.417155172915391	3.15888170731945	0.0185744355872822	0.140653762940031	3.18630696561513	82.4771710779059	0.41382	0 unchanged, 1 up
hypothetical protein; protein id: At4g08640.1	0.113298658	-0.054994755	0.075631687	0.164772591	0.150852479208838	0.49360782449507	3.13655442360891	0.0234514270459883	0.149018458765884	3.17515705700732	81.0565624965539	0.41649	0 unchanged, 1 up
expressed protein; protein id: At1g55370.1	0.114648035	-0.030951648	0.065707301	0.102878902	0.116562131229915	0.897644673973653	3.02737565536022	0.0331358109355917	0.111753069177096	3.15765250136569	73.4844263165173	0.42037	0 unchanged, 1 up
putative protein; protein id: At4g20300.1	0.138063466	-0.047769187	0.149226702	0.082022667	0.153873349091285	0.730708331207565	3.06131300968783	0.0357246255748679	0.149668830048557	3.14731187024421	76.5751949202366	0.42239	0 unchanged, 1 up
hypothetical protein; protein id: At3g19880.1	-0.208560123	0.117905124	0.609022634	0.116034788	0.417041504156107	-0.295032815553917	3.11544678736117	-0.0393179212644034	0.415183955923437	3.12938541044926	95.4097771121887	0.42622	0 unchanged, 1 up
hypothetical protein; protein id: At2g16840.1	0.093771101	-0.08067698	0.130436286	0.093184456	0.142367276911743	0.112465930951313	3.12332986703782	0.00512308941379609	0.142275069812399	3.12535406697469	87.9377649497694	0.42705	0 unchanged, 1 up
No Hits Found	0.076984973	-0.089216652	0.224970352	0.061678416	0.171724893044303	-0.0870184413962232	3.069630016282	-0.0048661342707178	0.171655933857052	3.07086317604716	91.6237965127907	0.43847	0 unchanged, 1 up
60S ribosomal protein - like; protein id: At5g02450.1	-0.015031818	0.129985014	0.134953696	0.028404215	0.122087484723142	1.09222132888729	2.81143808509288	0.0442109210201945	0.113801354950499	3.01614514531165	68.7692476974947	0.44852	0 unchanged, 1 up
pseudouridine synthase, putative; protein id: At3g52260.1	0.108438151	-0.09217263	0.068879445	0.242323619	0.192068040056087	0.0960069341965178	2.9822265498712	0.00618005216391174	0.191968588488424	2.98377152713985	88.1561115840291	0.45444	0 unchanged, 1 up
hypothetical protein; protein id: At1g65470.1	0.052929514	-0.166640721	0.178036061	0.068133402	0.173975507615629	-0.710522096641569	2.85678171157485	-0.0419909085239302	0.168831990012115	2.94381442985193	103.96688365181	0.46194	0 unchanged, 1 up
hypothetical protein; protein id: At1g80090.1	0.046119011	-0.091115756	0.063031305	0.077110291	0.099527398965004	-0.481944936403097	2.8801683732282	-0.0164257658340469	0.0981626067375156	2.92021245457733	99.4994203546991	0.46649	0 unchanged, 1 up
putative protein; protein id: At4g20940.1	0.072609667	-0.07153985	0.061586197	0.093302997	0.106351852779353	0.010445278980268	2.88202018189169	0.00038544750084055	0.106351154294748	2.88203911019333	89.7923443476254	0.47336	0 unchanged, 1 up
putative protein; protein id: At5g02680.1	0.050317907	-0.157482983	0.091557993	0.086987301	0.141760052670942	-0.75750707380554	2.72810264889292	-0.0379272998000676	0.136592212307818	2.8313178962741	105.518276802858	0.4824	0 unchanged, 1 up
mitochondrial carrier protein family; protein id: At4g01100.1	-0.074695373	0.022195443	0.162412656	0.017523885	0.111922764132688	-0.471140557439001	2.74738484739619	-0.0189171496996126	0.110312495114306	2.78748935864626	99.7308260405521	0.48988	0 unchanged, 1 up
expressed protein; protein id: At5g52900.1	0.18946252	-0.174269578	0.198936655	0.156191907	0.254689745123326	0.0576478368236305	2.77987358279521	0.00528051237072414	0.254634998498022	2.78047125671407	88.8119947568655	0.49088	0 unchanged, 1 up
hypothetical protein; protein id: At1g28270.1	-0.0367667	0.190894865	0.113186509	0.057612764	0.152170115735137	0.97061472042447	2.59299830953984	0.0533456971924563	0.142513089623008	2.76870604593214	69.4780504785123	0.49311	0 unchanged, 1 up
b/t expressed protein; protein id: At1g59580.1and expressed protein; protein id: At1g59590.1	0.096430131	-0.111079872	0.08619888	0.109598873	0.142992916285676	-0.095751440431856	2.7326336786913	-0.00500739640266373	0.142905213652788	2.73431072854984	92.0068221415206	0.49855	0 unchanged, 1 up
putative protein; protein id: At3g62820.1	0.020044168	-0.059775739	0.055434679	0.020155934	0.0579948605656002	-0.635636247853182	2.64898038342365	-0.0135320355265358	0.0563940410551681	2.72417519835788	103.493298639396	0.50023	0 unchanged, 1 up
putative protein; protein id: At4g13370.1	-0.073014121	0.097428918	0.054370854	0.109508915	0.120200421376041	0.181132868048236	2.66370136791605	0.00815484916685554	0.119923474491209	2.66985282240899	86.1098504375698	0.50878	0 unchanged, 1 up
putative adenosine deaminase; protein id: At4g04880.1	0.045144258	-0.105784222	0.084772177	0.045116969	0.102607938091549	-0.52282004612912	2.60719297982896	-0.0201743261112871	0.100605096915388	2.65909684567972	101.339120656235	0.51052	0 unchanged, 1 up
hypothetical protein; protein id: At1g03720.1	0.127924246	-0.078143074	0.039909878	0.28344109	0.206684359210149	0.209638874708709	2.6281667830592	0.0164342260485967	0.206029950629256	2.63651457370614	85.4393896079421	0.51427	0 unchanged, 1 up
expressed protein; protein id: At1g14270.1	0.230392485	-0.040286202	0.122943682	0.055211753	0.173945488040806	0.953886691039209	2.4619315734529	0.0628437657981175	0.16219646700858	2.64026644331704	68.8209126095424	0.51359	0 unchanged, 1 up
putative protein; protein id: At5g19570.1	-0.035866772	0.158900398	0.040125827	0.100845569	0.128235334128423	0.812354006616308	2.46842987814163	0.0400869086584236	0.121808623148115	2.59866602228295	71.7837558620438	0.52043	0 unchanged, 1 up
unknown protein; protein id: At1g06750.1	0.106244189	-0.024624612	0.135259198	0.016179672	0.111603183294098	0.591461648538276	2.46991167443135	0.0259904340549882	0.108534638982259	2.53974222337305	76.5331607827222	0.52958	0 unchanged, 1 up
GDSL-motif lipase acylhydrolase-like protein; protein id: At5g08460.1	-0.013787569	0.018087329	0.142527521	0.004197892	0.0799610046950743	0.0470747049869694	2.5047463337219	0.00150253781920657	0.0799468864431102	2.50518866038925	88.9232983873138	0.53533	0 unchanged, 1 up
hypothetical protein; protein id: At1g27500.1	0.196316128	-0.105056614	0.075264906	0.142791918	0.189878397571212	0.336902622497805	2.33406567488324	0.0271262158184267	0.187930769911644	2.35825485300339	81.7865666005414	0.55731	0 unchanged, 1 up
hypothetical protein; protein id: At2g14820.1	0.165850712	-0.08606384	0.074882125	0.097162952	0.154516734512982	0.356769652699549	2.32195782443072	0.023466167830531	0.152724458460014	2.34920682859607	81.2647969119925	0.55893	0 unchanged, 1 up
putative HMG protein; protein id: At2g34450.1	0.118477136	-0.019996642	0.034439302	0.027576031	0.0797280269198809	0.845045948976802	2.18017132478047	0.0288142213071944	0.0743390807516294	2.33821505881669	68.8134053588804	0.56079	0 unchanged, 1 up
expressed protein; protein id: At4g30840.1	0.112474865	-0.034791258	0.167371679	0.009734707	0.130406285406101	0.387509231726225	2.16475222069681	0.0229785839361397	0.128365820815773	2.19916247278022	79.8510569862641	0.58243	0 unchanged, 1 up
putative glycogenin; protein id: At2g35710.1	0.180889198	-0.028470318	0.14937971	0.012307087	0.149747074296126	0.663631977910546	2.08374272599353	0.0454425929173389	0.142685517867787	2.186867885867	72.3343233760812	0.58424	0 unchanged, 1 up
hypothetical protein; protein id: At1g50870.1	0.189093477	-0.085047657	0.072325469	0.086023605	0.160701172434961	0.379400304459602	2.13029495016457	0.0281771019751378	0.158211623296943	2.16381634288141	79.9016428866598	0.58762	0 unchanged, 1 up
putative YABBY3 axial regulator; protein id: At4g00180.1	-0.097791212	0.035756644	0.008056983	0.162613193	0.122756657570462	-0.321685616429414	2.13556922403505	-0.0182848340407613	0.121387239123284	2.15966144255605	98.5661909467981	0.58826	0 unchanged, 1 up
b/t glutamine:fructose-6-phosphate amidotransferase, putative; protein id: At3g24090.1 and unknown protein; protein id: At3g24100.1	0.23239558	-0.081306339	0.071602294	0.088257762	0.180026811024265	0.462500415932637	2.04585882763674	0.0396963312461776	0.175595711716318	2.0974853938364	77.2614610595197	0.59856	0 unchanged, 1 up
dermal glycoprotein - like; protein id: At5g19110.1	0.261325391	-0.010784165	0.279058413	0.001641711	0.233455101684333	0.656288890257278	1.88595381686903	0.0767266194339089	0.220486531045972	1.99688179591031	70.8127276939497	0.6141	0 unchanged, 1 up
protein kinase PK4, putative; protein id: At1g29230.1	0.354324472	-0.124917909	0.105856786	0.116064484	0.269225523803508	0.412964315845948	1.92471527450852	0.0564792693010826	0.263234638310556	1.96851934562212	77.8902921041974	0.61857	0 unchanged, 1 up
pseudogene, putative protein kinase; protein id: At1g65365	-0.760518619	0.102963518	0.063669815	0.219678397	0.47961495478074	-0.682317541210535	1.7923506881334	-0.170635257598261	0.448234440570676	1.91783164440883	110.840981391229	0.62765	0 unchanged, 1 up
homeobox-leucine zipper protein, HAT7; protein id: At5g15150.1	0.117397715	-0.043311655	6.48E-05	0.167558649	0.134591975504806	0.32355206700367	1.7892134144351	0.0239504597169163	0.132443857349575	1.81823281855126	79.7497030591501	0.64451	0 unchanged, 1 up
nucleoid DNA-binding - like protein; protein id: At3g54400.1	-0.099803197	0.233189668	0.02523221	0.154343456	0.200234003468098	0.315591297362766	1.74435194411565	0.0356479673912707	0.197035221637485	1.77267074548861	79.7448766527685	0.6522	0 unchanged, 1 up
F-box protein family; protein id: At4g12560.1	0.092492955	-0.175056312	0.086172741	0.040982288	0.150621606790974	-0.224927613558441	1.75636111813867	-0.0191330319061775	0.149401457564416	1.77070517270674	97.2978356591323	0.65251	0 unchanged, 1 up
expressed protein; protein id: At3g25540.1	0.112437775	-0.019868647	0.147632838	-0.001434263	0.1167262701374	0.475026862448407	1.70185719250137	0.0313814151745068	0.112428772660002	1.76690928565001	74.4043789189487	0.65314	0 unchanged, 1 up
putative protein; protein id: At4g39530.1	-0.134586218	0.011411818	0.007652084	0.01976891	0.0768500241810327	-0.657266908234674	1.62507638584633	-0.0288146578118458	0.0712435380354705	1.75296122275872	112.02101446916	0.65561	0 unchanged, 1 up
SEC14 cytosolic factor, putative; protein id: At5g47510.1	0.086633339	-0.02821559	0.015855406	0.027441733	0.0626681836215323	0.348325057585406	1.66909398067733	0.0128024766308512	0.0613465388635627	1.70505280330996	78.2120666768181	0.66388	0 unchanged, 1 up
unknown protein; protein id: At5g55010.1	0.187494627	-0.037670577	0.013972512	0.065485342	0.125585452087303	0.505090980005916	1.61862214933173	0.0374098443122922	0.11988414959661	1.69559858468642	72.6694695927326	0.66527	0 unchanged, 1 up
b/t similar to non-LTR reverse transcriptase, putative; protein id: At4g20725.1and putative protein; protein id: At4g20730.1	0.039491764	-0.085428422	0.013940005	0.042359503	0.0704262598009022	-0.257965318701007	1.66957190880502	-0.0107539424993492	0.069600364871636	1.68938345686329	98.7833067568704	0.66619	0 unchanged, 1 up
putative MAP kinase; protein id: At3g15220.1	-0.211350065	0.206592918	0.006328773	0.279439224	0.279003564424275	-0.0087645947572776	1.66222457012089	-0.00147111240513409	0.278999686002946	1.66224767698284	90.3021069739516	0.67104	0 unchanged, 1 up
tumor-related protein, putative; protein id: At1g73320.1	-0.646986426	0.155243828	0.147681223	0.095217922	0.428492080903139	-0.387299656885628	1.58021371894984	-0.1020015267754	0.4161744248896	1.62698384189303	103.77133884058	0.67749	0 unchanged, 1 up
phytochrome A supressor spa1, putative; protein id: At1g53090.1	0.103998774	-0.042367064	-0.010626808	0.313213904	0.198578605858881	0.205942400262589	1.5950834951875	0.0254275719187736	0.196943903919803	1.60832323518797	82.643198000243	0.68096	0 unchanged, 1 up
putative pyruvate dehydrogenase kinase; protein id: At3g06483.1	-0.150407396	0.054666814	0.06606188	0.016799346	0.114638965557935	-0.315982691087795	1.57731243055153	-0.0225181957851845	0.11240561944482	1.60865147394937	101.328100950548	0.68086	0 unchanged, 1 up
putative protein kinase; protein id: At2g16750.1	0.208669102	-0.129945735	0.030629442	0.106106137	0.186567897977023	0.132871304080488	1.46038509452181	0.0169048207323111	0.185800450999381	1.46641720112304	84.8013288542639	0.70693	0 unchanged, 1 up
hyaluronan mediated motility receptor-like protein; protein id: At5g52280.1	0.124913253	-0.039828437	0.006132112	0.055404054	0.0925611487101639	0.340859452383601	1.41861853330488	0.0216247228234815	0.0899996534068474	1.45899407446204	76.4893356804693	0.70854	0 unchanged, 1 up
unknown protein; protein id: At1g07010.1	0.181923419	-0.145129498	0.018188739	0.121590518	0.184310923822972	0.0676688031147348	1.42172008838225	0.00876262240500275	0.184102507014611	1.42332957414107	87.2749818712593	0.71617	0 unchanged, 1 up
terpene synthase/cyclase family; protein id: At1g33750.1	-0.18341426	0.030039185	0.00387709	0.05459115	0.116854942693959	-0.484358345363789	1.31053107688121	-0.0405101108327592	0.109608432852249	1.39717382962714	110.283776257281	0.72097	0 unchanged, 1 up
expressed protein; protein id: At3g22900.1	-0.041775427	0.20482446	0.097136517	-0.003824014	0.144809867194054	0.512450243721249	1.23732183945643	0.0554103154594291	0.133789366458796	1.33924254214306	67.502578778313	0.73294	0 unchanged, 1 up
G-Box binding protein, putative; protein id: At1g32150.1	-0.17283643	0.059932481	0.071466082	0.00487469	0.128333643688218	-0.284440468814239	1.2576013924655	-0.0283110065498162	0.12517192580779	1.28936714811199	102.744553131882	0.74383	0 unchanged, 1 up
putative protein; protein id: At4g35290.1	0.065039507	-0.169143632	-0.015280311	0.140904399	0.152994537929053	-0.37168610438128	1.22931243213025	-0.0442786705678437	0.146447014202642	1.28427396453409	106.822840856267	0.74494	0 unchanged, 1 up
oleosin; protein id: At5g51210.1	-0.209706015	0.075265693	-0.006032858	0.11383812	0.165095470558243	-0.330122343886342	1.20259293284608	-0.0437034261651521	0.159205919928484	1.24708080093647	105.350083047099	0.75355	0 unchanged, 1 up
hypothetical protein; protein id: At4g08230.1	-0.088896456	0.079557093	-0.006865629	0.078809871	0.0999495361688641	-0.0385817770106958	1.20416115581659	-0.00320077827219498	0.0998982722514424	1.20477908460217	91.8351505495586	0.76332	0 unchanged, 1 up
putative mutT domain protein; protein id: At2g04440.1	0.148186844	-0.098824456	0.102029849	-0.007460484	0.142359694074354	0.129487780901568	1.15984045937084	0.0157952957674886	0.141480709386691	1.16704626154937	83.6297206995975	0.77295	0 unchanged, 1 up
hypothetical protein; protein id: At3g19890.1	-0.198529624	0.10130756	-0.012081002	0.116911365	0.171504047434502	-0.212005160081656	1.08402405510448	-0.0329178315248505	0.16831534289576	1.10456069998276	101.06579899294	0.78774	0 unchanged, 1 up
b/t expressed protein; protein id: At2g05590.1 and hypothetical protein; protein id: At2g05600.1	0.091785068	-0.11880621	0.04203229	0.018355447	0.110198032345567	-0.0412306017356052	1.09867908626751	-0.00413253994745211	0.110120517826685	1.09945245332442	92.1491548029963	0.78904	0 unchanged, 1 up
developmentally regulated GTP-binding protein; protein id: At1g17470.1	-0.23624535	0.144072495	0.040135222	0.06124947	0.197449088566822	-0.070263115564416	1.07805257374706	-0.0128416884166019	0.197031047336402	1.08033988039482	93.7290334269276	0.79362	0 unchanged, 1 up
putative protein; protein id: At5g62240.1	0.135184345	-0.07379441	0.045713024	0.007718546	0.109777941637918	0.10099773440562	1.00797636305598	0.0109447825094366	0.109230985558491	1.01302363784595	84.2781456453269	0.80966	0 unchanged, 1 up
hypothetical protein; protein id: At1g61760.1	0.182428073	-0.09282247	0.199265805	-0.050592671	0.196253461826091	0.338583986939692	0.898238903941006	0.0692217559110832	0.183640327235908	0.959933458509035	69.3464657300064	0.8228	0 unchanged, 1 up
b/t expressed protein; protein id: At1g77930.1 and ribosomal protein L30, putative; protein id: At1g77940.1	0.134989833	-0.083812305	0.099524018	-0.024539673	0.130589660510469	0.18490977027816	0.898469887960048	0.0263243184811898	0.12790891168617	0.917300257666628	78.3706071352659	0.83248	0 unchanged, 1 up
SEC14 - like protein; protein id: At4g39170.1	-0.053871385	0.136969805	0.044576889	-0.00383645	0.101248848602587	0.182603461263192	0.84795394284232	0.0213149043672499	0.0989798171101797	0.867392594646239	77.8471745707087	0.84427	0 unchanged, 1 up
putative auxin-induced protein; protein id: At4g36110.1	-0.845816385	0.111466496	0.021761869	0.070986632	0.485152052784171	-0.171217220967163	0.83813093617869	-0.0971036163688391	0.475335041848156	0.855440706849684	101.545782952224	0.84741	0 unchanged, 1 up
expressed protein; protein id: At5g09270.1	0.076657846	-0.083804551	0.053811799	-0.010539731	0.088774285813691	-0.0244958217301222	0.853867331302299	-0.0025457172294612	0.0887377774429725	0.854218628190432	91.6432556998066	0.84765	0 unchanged, 1 up
unknown protein; protein id: At1g65230.1	0.123010914	-0.12785269	-0.023453868	0.096667699	0.142986526750487	-0.0126784248220815	0.853263884303842	-0.00212436489426295	0.142970744930436	0.853358071804123	90.8512803523334	0.84785	0 unchanged, 1 up
hypothetical protein; protein id: At1g34070.1	0.237566742	-0.064225302	0.036685697	0.007331202	0.154167297813338	0.125934578596349	0.792861749662894	0.0241840708915545	0.152258616932437	0.802800891980537	80.9747913617103	0.85967	0 unchanged, 1 up
leucine-rich repeat transmembrane protein kinase, putative; protein id: At2g45340.1	0.209626647	-0.071713133	-0.000760451	0.044310848	0.144975574637528	0.127725276148157	0.718221601010067	0.0253835407510282	0.142736095996851	0.72949024278916	79.9161977805988	0.87666	0 unchanged, 1 up
exonuclease, putative; protein id: At1g54490.1	-1.482657449	0.321465281	0.261201392	-0.042513008	0.931806532623213	-0.216953638082702	0.644339879748212	-0.297342938061145	0.883091496632405	0.679884373780763	108.608730801104	0.88776	0 unchanged, 1 up
hypothetical protein; protein id: At4g01650.1	-0.398474534	0.359998025	0.029995529	0.10260041	0.386663053647519	-0.00734094135859914	0.681535529119286	-0.0041645754889327	0.386640625603442	0.681575063270316	90.6171192472074	0.88737	0 unchanged, 1 up
putative protein; protein id: At5g01760.1	-0.155483465	0.161181908	0.009800379	0.044531903	0.16155676899878	0.00267832803110745	0.665243166204986	0.00065043661946588	0.161555459646306	0.665248557776322	89.7693233527374	0.89091	0 unchanged, 1 up
unknown protein; protein id: At3g20975.1	-1.724727402	0.142537914	0.024246919	0.067375178	0.938296393661432	-0.10921299606498	0.648137534293818	-0.155907712058413	0.92525288850063	0.657274479855988	99.5646515856644	0.89281	0 unchanged, 1 up
expressed protein; protein id: At2g15960.1	0.152979953	-0.106617988	-0.032760792	0.085684703	0.14502745272437	0.114930109662462	0.611983578387592	0.0267681127215026	0.142535715471766	0.62268196563182	79.3637774095126	0.89999	0 unchanged, 1 up
putative protein; protein id: At5g61040.1	0.06297652	-0.075646078	0.026940943	-0.004307656	0.0719224402628033	-0.0233493370285083	0.603722891934701	-0.00277956451063204	0.0718687097037907	0.604174247867012	92.2148440042679	0.90383	0 unchanged, 1 up
disease resistance protein (TIR-NBS-LRR class), putative; protein id: At1g63880.1	0.219922525	-0.21744546	0.03082793	0.027274815	0.220612327253267	0.000390745612528467	0.52672343358527	0.000163659464772694	0.220612266548536	0.526723578521021	89.957495587007	0.92037	0 unchanged, 1 up
unknown protein; protein id: At2g23920.1	-0.440010288	0.227105768	0.004420129	0.069341355	0.33751940048014	-0.0315353081104667	0.477191301308814	-0.0222565080984603	0.33678478817746	0.478232175519822	93.7809084375142	0.92973	0 unchanged, 1 up
hypothetical protein; protein id: At3g49540.1	0.186115811	-0.132921794	0.016680119	0.017852424	0.160477853341799	0.0081199644335707	0.442371474623506	0.00294516050904093	0.160450825621957	0.442445991487071	88.9484234886373	0.93704	0 unchanged, 1 up
putative protein; protein id: At4g12100.1	-0.065373952	0.089678546	0.002035011	0.015009231	0.0782769901262818	0.0118661387258344	0.442639681321988	0.00209767014760229	0.0782488783509507	0.442798704525083	88.4644014047245	0.937	0 unchanged, 1 up
protein kinase - like protein; protein id: At3g57710.1	0.195086646	-0.277852956	-0.064532107	0.126141168	0.257048041902665	-0.0954765576597956	0.416071887152966	-0.0574909151789406	0.250536405573885	0.426885919586949	102.923990971866	0.94008	0 unchanged, 1 up
receptor serine/threonine kinase PR5K, putative; protein id: At1g66910.1	0.200754109	-0.130382291	-0.028345452	0.064105758	0.173050978280851	0.0682198013481878	0.393171033056321	0.0295843455723663	0.170503394631938	0.399045614598834	80.156510943191	0.94501	0 unchanged, 1 up
putative protein; protein id: At4g33640.1	-0.076357057	0.057358809	0.008857662	0.004009438	0.0672172057743435	-0.00611169331310904	0.390014611026383	-0.0010531926367135	0.0672089542946504	0.390062494491862	90.897775528579	0.94684	0 unchanged, 1 up
hypothetical protein; protein id: At2g05020.1	0.041169558	-0.044718049	0.093240867	-0.047803895	0.0834706925458028	-0.0590909415303999	0.328446296646324	-0.0147799625545118	0.0821517450877532	0.333719506699315	100.199007293087	0.95719	0 unchanged, 1 up
RRM-containing protein; protein id: At4g20030.1	0.141519133	-0.115464029	0.014964066	0.000601504	0.128930935068709	0.0027543015641504	0.243136811174817	0.00146046125644169	0.128922663138062	0.243152411308966	89.3509699151966	0.97267	0 unchanged, 1 up
unknown protein; protein id: At1g03290.1	0.132975141	-0.091752404	0.044441782	-0.02931549	0.118661010879155	0.0724387890238325	0.233261149089655	0.035192033643513	0.113322355565426	0.244250162394757	72.7479216979236	0.9725	0 unchanged, 1 up
Kelch repeat containing F-box protein family; protein id: At3g24610.1	-0.079014006	0.075093882	0.075030251	-0.057763151	0.101933103062159	-0.0323967905786871	0.195531265345833	-0.01666173736963	0.100562140031456	0.198196941872325	99.4076433082841	0.97955	0 unchanged, 1 up
tryptophan synthase alpha 1-like protein; protein id: At4g02610.1	-0.034889966	0.065706933	0.000678059	0.003905728	0.0503844487091423	0.00458102966459306	0.200335616444357	0.00115182880194206	0.0503712811246171	0.20038798628892	88.6900585309087	0.97923	0 unchanged, 1 up
putative glutaredoxin; protein id: At3g02000.1	0.018622464	-0.020712191	0.018635139	-0.014859779	0.0258806216624788	-0.0674009254539047	0.169544636988293	-0.00956081598827478	0.0240498934566188	0.182450729468355	111.679843852396	0.98163	0 unchanged, 1 up
